# Supplementary material for: Transcriptional profiling upon T cell stimulation reveals down-regulation of inflammatory pathways in T and B cells in SLE versus Sjögren’s syndrome
Source: NPJ Syst Biol Appl. 2023 Dec 15;9:62. doi: 10.1038/s41540-023-00319-z (PMC10724199; doi:10.1038/s41540-023-00319-z)
Supplement: Supplementary file 2 — Supplementary Table 1 [file 41540_2023_319_MOESM2_ESM.xlsx]

## Sheet: 01_data_dictionary
SampleName	Treatment Hours	Donor	Celltype	Index	FileName	Fastq1	Fastq2	Condition	Cellcount	Batch
Std_CD4_HD_0102	H00	HD	CD4	NA	Std_CD4_HD_0102	Std_CD4_HD_0102_1.fastq.gz	Std_CD4_HD_0102_2.fastq.gz	Steady-state	25000	1
Std_CD4_HD_0103	H00	HD	CD4	NA	Std_CD4_HD_0103	Std_CD4_HD_0103_1.fastq.gz	Std_CD4_HD_0103_2.fastq.gz	Steady-state	25000	1
Std_CD4_HD_0104	H00	HD	CD4	NA	Std_CD4_HD_0104	Std_CD4_HD_0104_1.fastq.gz	Std_CD4_HD_0104_2.fastq.gz	Steady-state	25000	1
Std_CD4_HD_0105	H00	HD	CD4	NA	Std_CD4_HD_0105	Std_CD4_HD_0105_1.fastq.gz	Std_CD4_HD_0105_2.fastq.gz	Steady-state	25000	1
Std_CD4_HD_0106	H00	HD	CD4	NA	Std_CD4_HD_0106	Std_CD4_HD_0106_1.fastq.gz	Std_CD4_HD_0106_2.fastq.gz	Steady-state	25000	1
Std_CD4_HD_0107	H00	HD	CD4	NA	Std_CD4_HD_0107	Std_CD4_HD_0107_1.fastq.gz	Std_CD4_HD_0107_2.fastq.gz	Steady-state	25000	1
Std_CD4_HD_0108	H00	HD	CD4	NA	Std_CD4_HD_0108	Std_CD4_HD_0108_1.fastq.gz	Std_CD4_HD_0108_2.fastq.gz	Steady-state	25000	1
Std_CD4_HD_0109	H00	HD	CD4	NA	Std_CD4_HD_0109	Std_CD4_HD_0109_1.fastq.gz	Std_CD4_HD_0109_2.fastq.gz	Steady-state	25000	1
Std_CD4_HD_0110	H00	HD	CD4	NA	Std_CD4_HD_0110	Std_CD4_HD_0110_1.fastq.gz	Std_CD4_HD_0110_2.fastq.gz	Steady-state	25000	1
Std_CD4_HD_0111	H00	HD	CD4	NA	Std_CD4_HD_0111	Std_CD4_HD_0111_1.fastq.gz	Std_CD4_HD_0111_2.fastq.gz	Steady-state	25000	3
Std_CD4_HD_0202	H00	HD	CD4	NA	Std_CD4_HD_0202	Std_CD4_HD_0202_1.fastq.gz	Std_CD4_HD_0202_2.fastq.gz	Steady-state	25000	3
Std_CD4_HD_0203	H00	HD	CD4	NA	Std_CD4_HD_0203	Std_CD4_HD_0203_1.fastq.gz	Std_CD4_HD_0203_2.fastq.gz	Steady-state	25000	3
Std_CD4_HD_0204	H00	HD	CD4	NA	Std_CD4_HD_0204	Std_CD4_HD_0204_1.fastq.gz	Std_CD4_HD_0204_2.fastq.gz	Steady-state	25000	3
Std_CD4_HD_0205	H00	HD	CD4	NA	Std_CD4_HD_0205	Std_CD4_HD_0205_1.fastq.gz	Std_CD4_HD_0205_2.fastq.gz	Steady-state	25000	3
Std_CD4_HD_0206	H00	HD	CD4	NA	Std_CD4_HD_0206	Std_CD4_HD_0206_1.fastq.gz	Std_CD4_HD_0206_2.fastq.gz	Steady-state	25000	3
Std_CD4_HD_0207	H00	HD	CD4	NA	Std_CD4_HD_0207	Std_CD4_HD_0207_1.fastq.gz	Std_CD4_HD_0207_2.fastq.gz	Steady-state	25000	3
Std_CD4_HD_0208	H00	HD	CD4	NA	Std_CD4_HD_0208	Std_CD4_HD_0208_1.fastq.gz	Std_CD4_HD_0208_2.fastq.gz	Steady-state	25000	3
Std_CD4_HD_0209	H00	HD	CD4	NA	Std_CD4_HD_0209	Std_CD4_HD_0209_1.fastq.gz	Std_CD4_HD_0209_2.fastq.gz	Steady-state	25000	3
Std_CD4_HD_0210	H00	HD	CD4	NA	Std_CD4_HD_0210	Std_CD4_HD_0210_1.fastq.gz	Std_CD4_HD_0210_2.fastq.gz	Steady-state	25000	3
Std_CD4_HD_0211	H00	HD	CD4	NA	Std_CD4_HD_0211	Std_CD4_HD_0211_1.fastq.gz	Std_CD4_HD_0211_2.fastq.gz	Steady-state	25000	3
Std_CD4_HD_0212	H00	HD	CD4	NA	Std_CD4_HD_0212	Std_CD4_HD_0212_1.fastq.gz	Std_CD4_HD_0212_2.fastq.gz	Steady-state	25000	3
Std_CD4_HD_0213	H00	HD	CD4	NA	Std_CD4_HD_0213	Std_CD4_HD_0213_1.fastq.gz	Std_CD4_HD_0213_2.fastq.gz	Steady-state	25000	3
Std_CD4_HD_0214	H00	HD	CD4	NA	Std_CD4_HD_0214	Std_CD4_HD_0214_1.fastq.gz	Std_CD4_HD_0214_2.fastq.gz	Steady-state	25000	3
Std_CD4_HD_0215	H00	HD	CD4	NA	Std_CD4_HD_0215	Std_CD4_HD_0215_1.fastq.gz	Std_CD4_HD_0215_2.fastq.gz	Steady-state	25000	3
Std_CD4_pSS_0101	H00	pSS	CD4	NA	Std_CD4_pSS_0101	Std_CD4_pSS_0101_1.fastq.gz	Std_CD4_pSS_0101_2.fastq.gz	Steady-state	25000	1
Std_CD4_pSS_0104	H00	pSS	CD4	5	Std_CD4_pSS_0104	Std_CD4_pSS_0104_1.fastq.gz	Std_CD4_pSS_0104_2.fastq.gz	Steady-state	25000	1
Std_CD4_pSS_0105	H00	pSS	CD4	7	Std_CD4_pSS_0105	Std_CD4_pSS_0105_1.fastq.gz	Std_CD4_pSS_0105_2.fastq.gz	Steady-state	25000	1
Std_CD4_pSS_0107	H00	pSS	CD4	6	Std_CD4_pSS_0107	Std_CD4_pSS_0107_1.fastq.gz	Std_CD4_pSS_0107_2.fastq.gz	Steady-state	25000	1
Std_CD4_pSS_0108	H00	pSS	CD4	9	Std_CD4_pSS_0108	Std_CD4_pSS_0108_1.fastq.gz	Std_CD4_pSS_0108_2.fastq.gz	Steady-state	25000	2
Std_CD4_pSS_0110	H00	pSS	CD4	7	Std_CD4_pSS_0110	Std_CD4_pSS_0110_1.fastq.gz	Std_CD4_pSS_0110_2.fastq.gz	Steady-state	25000	2
Std_CD4_pSS_0111	H00	pSS	CD4	7	Std_CD4_pSS_0111	Std_CD4_pSS_0111_1.fastq.gz	Std_CD4_pSS_0111_2.fastq.gz	Steady-state	25000	2
Std_CD4_pSS_0117	H00	pSS	CD4	10	Std_CD4_pSS_0117	Std_CD4_pSS_0117_1.fastq.gz	Std_CD4_pSS_0117_2.fastq.gz	Steady-state	25000	2
Std_CD4_pSS_0118	H00	pSS	CD4	7	Std_CD4_pSS_0118	Std_CD4_pSS_0118_1.fastq.gz	Std_CD4_pSS_0118_2.fastq.gz	Steady-state	25000	2
Std_CD4_pSS_0125	H00	pSS	CD4	2	Std_CD4_pSS_0125	Std_CD4_pSS_0125_1.fastq.gz	Std_CD4_pSS_0125_2.fastq.gz	Steady-state	25000	3
Std_CD4_pSS_0201	H00	pSS	CD4	4	Std_CD4_pSS_0201	Std_CD4_pSS_0201_1.fastq.gz	Std_CD4_pSS_0201_2.fastq.gz	Steady-state	25000	3
Std_CD4_pSS_0204	H00	pSS	CD4	1	Std_CD4_pSS_0204	Std_CD4_pSS_0204_1.fastq.gz	Std_CD4_pSS_0204_2.fastq.gz	Steady-state	25000	3
Std_CD4_pSS_0206	H00	pSS	CD4	0	Std_CD4_pSS_0206	Std_CD4_pSS_0206_1.fastq.gz	Std_CD4_pSS_0206_2.fastq.gz	Steady-state	25000	3
Std_CD4_pSS_0207	H00	pSS	CD4	0	Std_CD4_pSS_0207	Std_CD4_pSS_0207_1.fastq.gz	Std_CD4_pSS_0207_2.fastq.gz	Steady-state	25000	3
Std_CD4_pSS_0208	H00	pSS	CD4	2	Std_CD4_pSS_0208	Std_CD4_pSS_0208_1.fastq.gz	Std_CD4_pSS_0208_2.fastq.gz	Steady-state	25000	3
Std_CD4_pSS_0209	H00	pSS	CD4	0	Std_CD4_pSS_0209	Std_CD4_pSS_0209_1.fastq.gz	Std_CD4_pSS_0209_2.fastq.gz	Steady-state	25000	3
Std_CD4_pSS_0210	H00	pSS	CD4	0	Std_CD4_pSS_0210	Std_CD4_pSS_0210_1.fastq.gz	Std_CD4_pSS_0210_2.fastq.gz	Steady-state	25000	3
Std_CD4_pSS_0211	H00	pSS	CD4	10	Std_CD4_pSS_0211	Std_CD4_pSS_0211_1.fastq.gz	Std_CD4_pSS_0211_2.fastq.gz	Steady-state	25000	3
Std_CD4_pSS_0212	H00	pSS	CD4	1	Std_CD4_pSS_0212	Std_CD4_pSS_0212_1.fastq.gz	Std_CD4_pSS_0212_2.fastq.gz	Steady-state	25000	3
Std_CD4_pSS_0213	H00	pSS	CD4	1	Std_CD4_pSS_0213	Std_CD4_pSS_0213_1.fastq.gz	Std_CD4_pSS_0213_2.fastq.gz	Steady-state	25000	3
Std_CD4_SLE_0101	H00	SLE	CD4	10	Std_CD4_SLE_0101	Std_CD4_SLE_0101_1.fastq.gz	Std_CD4_SLE_0101_2.fastq.gz	Steady-state	25000	1
Std_CD4_SLE_0102	H00	SLE	CD4	12	Std_CD4_SLE_0102	Std_CD4_SLE_0102_1.fastq.gz	Std_CD4_SLE_0102_2.fastq.gz	Steady-state	25000	1
Std_CD4_SLE_0104	H00	SLE	CD4	8	Std_CD4_SLE_0104	Std_CD4_SLE_0104_1.fastq.gz	Std_CD4_SLE_0104_2.fastq.gz	Steady-state	25000	2
Std_CD4_SLE_0117	H00	SLE	CD4	NA	Std_CD4_SLE_0117	Std_CD4_SLE_0117_1.fastq.gz	Std_CD4_SLE_0117_2.fastq.gz	Steady-state	25000	3
Std_CD4_SLE_0201	H00	SLE	CD4	2	Std_CD4_SLE_0201	Std_CD4_SLE_0201_1.fastq.gz	Std_CD4_SLE_0201_2.fastq.gz	Steady-state	25000	3
Std_CD4_SLE_0202	H00	SLE	CD4	2	Std_CD4_SLE_0202	Std_CD4_SLE_0202_1.fastq.gz	Std_CD4_SLE_0202_2.fastq.gz	Steady-state	25000	3
Std_CD4_SLE_0203	H00	SLE	CD4	5	Std_CD4_SLE_0203	Std_CD4_SLE_0203_1.fastq.gz	Std_CD4_SLE_0203_2.fastq.gz	Steady-state	25000	3
Std_CD4_SLE_0204	H00	SLE	CD4	2	Std_CD4_SLE_0204	Std_CD4_SLE_0204_1.fastq.gz	Std_CD4_SLE_0204_2.fastq.gz	Steady-state	25000	3
Std_CD4_SLE_0205	H00	SLE	CD4	2	Std_CD4_SLE_0205	Std_CD4_SLE_0205_1.fastq.gz	Std_CD4_SLE_0205_2.fastq.gz	Steady-state	25000	3
Std_CD4_SLE_0206	H00	SLE	CD4	4	Std_CD4_SLE_0206	Std_CD4_SLE_0206_1.fastq.gz	Std_CD4_SLE_0206_2.fastq.gz	Steady-state	25000	3
Std_CD4_SLE_0207	H00	SLE	CD4	4	Std_CD4_SLE_0207	Std_CD4_SLE_0207_1.fastq.gz	Std_CD4_SLE_0207_2.fastq.gz	Steady-state	25000	3
Std_CD4_SLE_0208	H00	SLE	CD4	2	Std_CD4_SLE_0208	Std_CD4_SLE_0208_1.fastq.gz	Std_CD4_SLE_0208_2.fastq.gz	Steady-state	25000	3
Std_CD4_SLE_0209	H00	SLE	CD4	2	Std_CD4_SLE_0209	Std_CD4_SLE_0209_1.fastq.gz	Std_CD4_SLE_0209_2.fastq.gz	Steady-state	25000	3
Std_CD4_SLE_0210	H00	SLE	CD4	2	Std_CD4_SLE_0210	Std_CD4_SLE_0210_1.fastq.gz	Std_CD4_SLE_0210_2.fastq.gz	Steady-state	25000	3
Std_CD4_SLE_0211	H00	SLE	CD4	2	Std_CD4_SLE_0211	Std_CD4_SLE_0211_1.fastq.gz	Std_CD4_SLE_0211_2.fastq.gz	Steady-state	25000	3
Std_CD4_SLE_0212	H00	SLE	CD4	0	Std_CD4_SLE_0212	Std_CD4_SLE_0212_1.fastq.gz	Std_CD4_SLE_0212_2.fastq.gz	Steady-state	25000	3
Std_CD4_SLE_0213	H00	SLE	CD4	2	Std_CD4_SLE_0213	Std_CD4_SLE_0213_1.fastq.gz	Std_CD4_SLE_0213_2.fastq.gz	Steady-state	25000	3
Std_CD4_SLE_0214	H00	SLE	CD4	2	Std_CD4_SLE_0214	Std_CD4_SLE_0214_1.fastq.gz	Std_CD4_SLE_0214_2.fastq.gz	Steady-state	25000	3
Std_CD4_SLE_0215	H00	SLE	CD4	2	Std_CD4_SLE_0215	Std_CD4_SLE_0215_1.fastq.gz	Std_CD4_SLE_0215_2.fastq.gz	Steady-state	25000	3
Std_CD4_SLE_0216	H00	SLE	CD4	2	Std_CD4_SLE_0216	Std_CD4_SLE_0216_1.fastq.gz	Std_CD4_SLE_0216_2.fastq.gz	Steady-state	25000	3
Std_CD4_SLE_0217	H00	SLE	CD4	2	Std_CD4_SLE_0217	Std_CD4_SLE_0217_1.fastq.gz	Std_CD4_SLE_0217_2.fastq.gz	Steady-state	25000	3
Std_CD4_SLE_0218	H00	SLE	CD4	4	Std_CD4_SLE_0218	Std_CD4_SLE_0218_1.fastq.gz	Std_CD4_SLE_0218_2.fastq.gz	Steady-state	25000	3
Std_CD4_SLE_0219	H00	SLE	CD4	12	Std_CD4_SLE_0219	Std_CD4_SLE_0219_1.fastq.gz	Std_CD4_SLE_0219_2.fastq.gz	Steady-state	25000	3
Std_CD4_SLE_0220	H00	SLE	CD4	4	Std_CD4_SLE_0220	Std_CD4_SLE_0220_1.fastq.gz	Std_CD4_SLE_0220_2.fastq.gz	Steady-state	25000	3
Std_CD4_SLE_0221	H00	SLE	CD4	4	Std_CD4_SLE_0221	Std_CD4_SLE_0221_1.fastq.gz	Std_CD4_SLE_0221_2.fastq.gz	Steady-state	25000	3
Std_CD8_HD_0102	H00	HD	CD8	NA	Std_CD8_HD_0102	Std_CD8_HD_0102_1.fastq.gz	Std_CD8_HD_0102_2.fastq.gz	Steady-state	25000	1
Std_CD8_HD_0103	H00	HD	CD8	NA	Std_CD8_HD_0103	Std_CD8_HD_0103_1.fastq.gz	Std_CD8_HD_0103_2.fastq.gz	Steady-state	25000	1
Std_CD8_HD_0104	H00	HD	CD8	NA	Std_CD8_HD_0104	Std_CD8_HD_0104_1.fastq.gz	Std_CD8_HD_0104_2.fastq.gz	Steady-state	25000	1
Std_CD8_HD_0105	H00	HD	CD8	NA	Std_CD8_HD_0105	Std_CD8_HD_0105_1.fastq.gz	Std_CD8_HD_0105_2.fastq.gz	Steady-state	25000	1
Std_CD8_HD_0106	H00	HD	CD8	NA	Std_CD8_HD_0106	Std_CD8_HD_0106_1.fastq.gz	Std_CD8_HD_0106_2.fastq.gz	Steady-state	25000	1
Std_CD8_HD_0107	H00	HD	CD8	NA	Std_CD8_HD_0107	Std_CD8_HD_0107_1.fastq.gz	Std_CD8_HD_0107_2.fastq.gz	Steady-state	25000	1
Std_CD8_HD_0108	H00	HD	CD8	NA	Std_CD8_HD_0108	Std_CD8_HD_0108_1.fastq.gz	Std_CD8_HD_0108_2.fastq.gz	Steady-state	25000	1
Std_CD8_HD_0109	H00	HD	CD8	NA	Std_CD8_HD_0109	Std_CD8_HD_0109_1.fastq.gz	Std_CD8_HD_0109_2.fastq.gz	Steady-state	25000	1
Std_CD8_HD_0110	H00	HD	CD8	NA	Std_CD8_HD_0110	Std_CD8_HD_0110_1.fastq.gz	Std_CD8_HD_0110_2.fastq.gz	Steady-state	25000	1
Std_CD8_HD_0111	H00	HD	CD8	NA	Std_CD8_HD_0111	Std_CD8_HD_0111_1.fastq.gz	Std_CD8_HD_0111_2.fastq.gz	Steady-state	25000	3
Std_CD8_HD_0203	H00	HD	CD8	NA	Std_CD8_HD_0203	Std_CD8_HD_0203_1.fastq.gz	Std_CD8_HD_0203_2.fastq.gz	Steady-state	25000	3
Std_CD8_HD_0204	H00	HD	CD8	NA	Std_CD8_HD_0204	Std_CD8_HD_0204_1.fastq.gz	Std_CD8_HD_0204_2.fastq.gz	Steady-state	25000	3
Std_CD8_HD_0205	H00	HD	CD8	NA	Std_CD8_HD_0205	Std_CD8_HD_0205_1.fastq.gz	Std_CD8_HD_0205_2.fastq.gz	Steady-state	25000	3
Std_CD8_HD_0206	H00	HD	CD8	NA	Std_CD8_HD_0206	Std_CD8_HD_0206_1.fastq.gz	Std_CD8_HD_0206_2.fastq.gz	Steady-state	25000	3
Std_CD8_HD_0207	H00	HD	CD8	NA	Std_CD8_HD_0207	Std_CD8_HD_0207_1.fastq.gz	Std_CD8_HD_0207_2.fastq.gz	Steady-state	25000	3
Std_CD8_HD_0208	H00	HD	CD8	NA	Std_CD8_HD_0208	Std_CD8_HD_0208_1.fastq.gz	Std_CD8_HD_0208_2.fastq.gz	Steady-state	25000	3
Std_CD8_HD_0209	H00	HD	CD8	NA	Std_CD8_HD_0209	Std_CD8_HD_0209_1.fastq.gz	Std_CD8_HD_0209_2.fastq.gz	Steady-state	25000	3
Std_CD8_HD_0210	H00	HD	CD8	NA	Std_CD8_HD_0210	Std_CD8_HD_0210_1.fastq.gz	Std_CD8_HD_0210_2.fastq.gz	Steady-state	25000	3
Std_CD8_HD_0211	H00	HD	CD8	NA	Std_CD8_HD_0211	Std_CD8_HD_0211_1.fastq.gz	Std_CD8_HD_0211_2.fastq.gz	Steady-state	25000	3
Std_CD8_HD_0212	H00	HD	CD8	NA	Std_CD8_HD_0212	Std_CD8_HD_0212_1.fastq.gz	Std_CD8_HD_0212_2.fastq.gz	Steady-state	25000	3
Std_CD8_HD_0213	H00	HD	CD8	NA	Std_CD8_HD_0213	Std_CD8_HD_0213_1.fastq.gz	Std_CD8_HD_0213_2.fastq.gz	Steady-state	25000	3
Std_CD8_HD_0214	H00	HD	CD8	NA	Std_CD8_HD_0214	Std_CD8_HD_0214_1.fastq.gz	Std_CD8_HD_0214_2.fastq.gz	Steady-state	25000	3
Std_CD8_HD_0215	H00	HD	CD8	NA	Std_CD8_HD_0215	Std_CD8_HD_0215_1.fastq.gz	Std_CD8_HD_0215_2.fastq.gz	Steady-state	25000	3
Std_CD8_pSS_0101	H00	pSS	CD8	NA	Std_CD8_pSS_0101	Std_CD8_pSS_0101_1.fastq.gz	Std_CD8_pSS_0101_2.fastq.gz	Steady-state	25000	1
Std_CD8_pSS_0105	H00	pSS	CD8	7	Std_CD8_pSS_0105	Std_CD8_pSS_0105_1.fastq.gz	Std_CD8_pSS_0105_2.fastq.gz	Steady-state	25000	1
Std_CD8_pSS_0108	H00	pSS	CD8	9	Std_CD8_pSS_0108	Std_CD8_pSS_0108_1.fastq.gz	Std_CD8_pSS_0108_2.fastq.gz	Steady-state	20116	2
Std_CD8_pSS_0110	H00	pSS	CD8	7	Std_CD8_pSS_0110	Std_CD8_pSS_0110_1.fastq.gz	Std_CD8_pSS_0110_2.fastq.gz	Steady-state	25000	2
Std_CD8_pSS_0111	H00	pSS	CD8	7	Std_CD8_pSS_0111	Std_CD8_pSS_0111_1.fastq.gz	Std_CD8_pSS_0111_2.fastq.gz	Steady-state	25000	2
Std_CD8_pSS_0117	H00	pSS	CD8	10	Std_CD8_pSS_0117	Std_CD8_pSS_0117_1.fastq.gz	Std_CD8_pSS_0117_2.fastq.gz	Steady-state	25000	2
Std_CD8_pSS_0118	H00	pSS	CD8	7	Std_CD8_pSS_0118	Std_CD8_pSS_0118_1.fastq.gz	Std_CD8_pSS_0118_2.fastq.gz	Steady-state	25000	2
Std_CD8_pSS_0125	H00	pSS	CD8	2	Std_CD8_pSS_0125	Std_CD8_pSS_0125_1.fastq.gz	Std_CD8_pSS_0125_2.fastq.gz	Steady-state	25000	3
Std_CD8_pSS_0201	H00	pSS	CD8	4	Std_CD8_pSS_0201	Std_CD8_pSS_0201_1.fastq.gz	Std_CD8_pSS_0201_2.fastq.gz	Steady-state	25000	3
Std_CD8_pSS_0202	H00	pSS	CD8	3	Std_CD8_pSS_0202	Std_CD8_pSS_0202_1.fastq.gz	Std_CD8_pSS_0202_2.fastq.gz	Steady-state	25000	3
Std_CD8_pSS_0203	H00	pSS	CD8	0	Std_CD8_pSS_0203	Std_CD8_pSS_0203_1.fastq.gz	Std_CD8_pSS_0203_2.fastq.gz	Steady-state	25000	3
Std_CD8_pSS_0204	H00	pSS	CD8	1	Std_CD8_pSS_0204	Std_CD8_pSS_0204_1.fastq.gz	Std_CD8_pSS_0204_2.fastq.gz	Steady-state	25000	3
Std_CD8_pSS_0205	H00	pSS	CD8	0	Std_CD8_pSS_0205	Std_CD8_pSS_0205_1.fastq.gz	Std_CD8_pSS_0205_2.fastq.gz	Steady-state	25000	3
Std_CD8_pSS_0206	H00	pSS	CD8	0	Std_CD8_pSS_0206	Std_CD8_pSS_0206_1.fastq.gz	Std_CD8_pSS_0206_2.fastq.gz	Steady-state	25000	3
Std_CD8_pSS_0207	H00	pSS	CD8	0	Std_CD8_pSS_0207	Std_CD8_pSS_0207_1.fastq.gz	Std_CD8_pSS_0207_2.fastq.gz	Steady-state	25000	3
Std_CD8_pSS_0208	H00	pSS	CD8	2	Std_CD8_pSS_0208	Std_CD8_pSS_0208_1.fastq.gz	Std_CD8_pSS_0208_2.fastq.gz	Steady-state	25000	3
Std_CD8_pSS_0209	H00	pSS	CD8	0	Std_CD8_pSS_0209	Std_CD8_pSS_0209_1.fastq.gz	Std_CD8_pSS_0209_2.fastq.gz	Steady-state	25000	3
Std_CD8_pSS_0211	H00	pSS	CD8	10	Std_CD8_pSS_0211	Std_CD8_pSS_0211_1.fastq.gz	Std_CD8_pSS_0211_2.fastq.gz	Steady-state	25000	3
Std_CD8_pSS_0212	H00	pSS	CD8	1	Std_CD8_pSS_0212	Std_CD8_pSS_0212_1.fastq.gz	Std_CD8_pSS_0212_2.fastq.gz	Steady-state	25000	3
Std_CD8_pSS_0213	H00	pSS	CD8	1	Std_CD8_pSS_0213	Std_CD8_pSS_0213_1.fastq.gz	Std_CD8_pSS_0213_2.fastq.gz	Steady-state	25000	3
Std_CD8_SLE_0101	H00	SLE	CD8	10	Std_CD8_SLE_0101	Std_CD8_SLE_0101_1.fastq.gz	Std_CD8_SLE_0101_2.fastq.gz	Steady-state	25000	1
Std_CD8_SLE_0102	H00	SLE	CD8	12	Std_CD8_SLE_0102	Std_CD8_SLE_0102_1.fastq.gz	Std_CD8_SLE_0102_2.fastq.gz	Steady-state	25000	1
Std_CD8_SLE_0104	H00	SLE	CD8	8	Std_CD8_SLE_0104	Std_CD8_SLE_0104_1.fastq.gz	Std_CD8_SLE_0104_2.fastq.gz	Steady-state	25000	2
Std_CD8_SLE_0117	H00	SLE	CD8	NA	Std_CD8_SLE_0117	Std_CD8_SLE_0117_1.fastq.gz	Std_CD8_SLE_0117_2.fastq.gz	Steady-state	25000	3
Std_CD8_SLE_0201	H00	SLE	CD8	2	Std_CD8_SLE_0201	Std_CD8_SLE_0201_1.fastq.gz	Std_CD8_SLE_0201_2.fastq.gz	Steady-state	25000	3
Std_CD8_SLE_0202	H00	SLE	CD8	2	Std_CD8_SLE_0202	Std_CD8_SLE_0202_1.fastq.gz	Std_CD8_SLE_0202_2.fastq.gz	Steady-state	25000	3
Std_CD8_SLE_0203	H00	SLE	CD8	5	Std_CD8_SLE_0203	Std_CD8_SLE_0203_1.fastq.gz	Std_CD8_SLE_0203_2.fastq.gz	Steady-state	25000	3
Std_CD8_SLE_0204	H00	SLE	CD8	2	Std_CD8_SLE_0204	Std_CD8_SLE_0204_1.fastq.gz	Std_CD8_SLE_0204_2.fastq.gz	Steady-state	25000	3
Std_CD8_SLE_0205	H00	SLE	CD8	2	Std_CD8_SLE_0205	Std_CD8_SLE_0205_1.fastq.gz	Std_CD8_SLE_0205_2.fastq.gz	Steady-state	25000	3
Std_CD8_SLE_0206	H00	SLE	CD8	4	Std_CD8_SLE_0206	Std_CD8_SLE_0206_1.fastq.gz	Std_CD8_SLE_0206_2.fastq.gz	Steady-state	25000	3
Std_CD8_SLE_0207	H00	SLE	CD8	4	Std_CD8_SLE_0207	Std_CD8_SLE_0207_1.fastq.gz	Std_CD8_SLE_0207_2.fastq.gz	Steady-state	25000	3
Std_CD8_SLE_0208	H00	SLE	CD8	2	Std_CD8_SLE_0208	Std_CD8_SLE_0208_1.fastq.gz	Std_CD8_SLE_0208_2.fastq.gz	Steady-state	25000	3
Std_CD8_SLE_0209	H00	SLE	CD8	2	Std_CD8_SLE_0209	Std_CD8_SLE_0209_1.fastq.gz	Std_CD8_SLE_0209_2.fastq.gz	Steady-state	25000	3
Std_CD8_SLE_0210	H00	SLE	CD8	2	Std_CD8_SLE_0210	Std_CD8_SLE_0210_1.fastq.gz	Std_CD8_SLE_0210_2.fastq.gz	Steady-state	25000	3
Std_CD8_SLE_0211	H00	SLE	CD8	2	Std_CD8_SLE_0211	Std_CD8_SLE_0211_1.fastq.gz	Std_CD8_SLE_0211_2.fastq.gz	Steady-state	25000	3
Std_CD8_SLE_0212	H00	SLE	CD8	0	Std_CD8_SLE_0212	Std_CD8_SLE_0212_1.fastq.gz	Std_CD8_SLE_0212_2.fastq.gz	Steady-state	25000	3
Std_CD8_SLE_0214	H00	SLE	CD8	2	Std_CD8_SLE_0214	Std_CD8_SLE_0214_1.fastq.gz	Std_CD8_SLE_0214_2.fastq.gz	Steady-state	25000	3
Std_CD8_SLE_0215	H00	SLE	CD8	2	Std_CD8_SLE_0215	Std_CD8_SLE_0215_1.fastq.gz	Std_CD8_SLE_0215_2.fastq.gz	Steady-state	25000	3
Std_CD8_SLE_0216	H00	SLE	CD8	2	Std_CD8_SLE_0216	Std_CD8_SLE_0216_1.fastq.gz	Std_CD8_SLE_0216_2.fastq.gz	Steady-state	25000	3
Std_CD8_SLE_0217	H00	SLE	CD8	2	Std_CD8_SLE_0217	Std_CD8_SLE_0217_1.fastq.gz	Std_CD8_SLE_0217_2.fastq.gz	Steady-state	25000	3
Std_CD8_SLE_0218	H00	SLE	CD8	4	Std_CD8_SLE_0218	Std_CD8_SLE_0218_1.fastq.gz	Std_CD8_SLE_0218_2.fastq.gz	Steady-state	25000	3
Std_CD8_SLE_0219	H00	SLE	CD8	12	Std_CD8_SLE_0219	Std_CD8_SLE_0219_1.fastq.gz	Std_CD8_SLE_0219_2.fastq.gz	Steady-state	25000	3
Std_CD8_SLE_0220	H00	SLE	CD8	4	Std_CD8_SLE_0220	Std_CD8_SLE_0220_1.fastq.gz	Std_CD8_SLE_0220_2.fastq.gz	Steady-state	25000	3
Std_CD8_SLE_0221	H00	SLE	CD8	4	Std_CD8_SLE_0221	Std_CD8_SLE_0221_1.fastq.gz	Std_CD8_SLE_0221_2.fastq.gz	Steady-state	25000	3
Std_CD16_HD_0102	H00	HD	CD16	NA	Std_CD16_HD_0102	Std_CD16_HD_0102_1.fastq.gz	Std_CD16_HD_0102_2.fastq.gz	Steady-state	25000	1
Std_CD16_HD_0103	H00	HD	CD16	NA	Std_CD16_HD_0103	Std_CD16_HD_0103_1.fastq.gz	Std_CD16_HD_0103_2.fastq.gz	Steady-state	25000	1
Std_CD16_HD_0104	H00	HD	CD16	NA	Std_CD16_HD_0104	Std_CD16_HD_0104_1.fastq.gz	Std_CD16_HD_0104_2.fastq.gz	Steady-state	6115	1
Std_CD16_HD_0105	H00	HD	CD16	NA	Std_CD16_HD_0105	Std_CD16_HD_0105_1.fastq.gz	Std_CD16_HD_0105_2.fastq.gz	Steady-state	25000	1
Std_CD16_HD_0106	H00	HD	CD16	NA	Std_CD16_HD_0106	Std_CD16_HD_0106_1.fastq.gz	Std_CD16_HD_0106_2.fastq.gz	Steady-state	25000	1
Std_CD16_HD_0107	H00	HD	CD16	NA	Std_CD16_HD_0107	Std_CD16_HD_0107_1.fastq.gz	Std_CD16_HD_0107_2.fastq.gz	Steady-state	25000	1
Std_CD16_HD_0108	H00	HD	CD16	NA	Std_CD16_HD_0108	Std_CD16_HD_0108_1.fastq.gz	Std_CD16_HD_0108_2.fastq.gz	Steady-state	18950	1
Std_CD16_HD_0109	H00	HD	CD16	NA	Std_CD16_HD_0109	Std_CD16_HD_0109_1.fastq.gz	Std_CD16_HD_0109_2.fastq.gz	Steady-state	25000	1
Std_CD16_HD_0110	H00	HD	CD16	NA	Std_CD16_HD_0110	Std_CD16_HD_0110_1.fastq.gz	Std_CD16_HD_0110_2.fastq.gz	Steady-state	25000	1
Std_CD16_HD_0111	H00	HD	CD16	NA	Std_CD16_HD_0111	Std_CD16_HD_0111_1.fastq.gz	Std_CD16_HD_0111_2.fastq.gz	Steady-state	25000	3
Std_CD16_HD_0202	H00	HD	CD16	NA	Std_CD16_HD_0202	Std_CD16_HD_0202_1.fastq.gz	Std_CD16_HD_0202_2.fastq.gz	Steady-state	13000	3
Std_CD16_HD_0203	H00	HD	CD16	NA	Std_CD16_HD_0203	Std_CD16_HD_0203_1.fastq.gz	Std_CD16_HD_0203_2.fastq.gz	Steady-state	25000	3
Std_CD16_HD_0204	H00	HD	CD16	NA	Std_CD16_HD_0204	Std_CD16_HD_0204_1.fastq.gz	Std_CD16_HD_0204_2.fastq.gz	Steady-state	25000	3
Std_CD16_HD_0205	H00	HD	CD16	NA	Std_CD16_HD_0205	Std_CD16_HD_0205_1.fastq.gz	Std_CD16_HD_0205_2.fastq.gz	Steady-state	25000	3
Std_CD16_HD_0207	H00	HD	CD16	NA	Std_CD16_HD_0207	Std_CD16_HD_0207_1.fastq.gz	Std_CD16_HD_0207_2.fastq.gz	Steady-state	25000	3
Std_CD16_HD_0208	H00	HD	CD16	NA	Std_CD16_HD_0208	Std_CD16_HD_0208_1.fastq.gz	Std_CD16_HD_0208_2.fastq.gz	Steady-state	25000	3
Std_CD16_HD_0210	H00	HD	CD16	NA	Std_CD16_HD_0210	Std_CD16_HD_0210_1.fastq.gz	Std_CD16_HD_0210_2.fastq.gz	Steady-state	19506	3
Std_CD16_HD_0211	H00	HD	CD16	NA	Std_CD16_HD_0211	Std_CD16_HD_0211_1.fastq.gz	Std_CD16_HD_0211_2.fastq.gz	Steady-state	25000	3
Std_CD16_HD_0212	H00	HD	CD16	NA	Std_CD16_HD_0212	Std_CD16_HD_0212_1.fastq.gz	Std_CD16_HD_0212_2.fastq.gz	Steady-state	25000	3
Std_CD16_HD_0213	H00	HD	CD16	NA	Std_CD16_HD_0213	Std_CD16_HD_0213_1.fastq.gz	Std_CD16_HD_0213_2.fastq.gz	Steady-state	25000	3
Std_CD16_HD_0214	H00	HD	CD16	NA	Std_CD16_HD_0214	Std_CD16_HD_0214_1.fastq.gz	Std_CD16_HD_0214_2.fastq.gz	Steady-state	25000	3
Std_CD16_HD_0215	H00	HD	CD16	NA	Std_CD16_HD_0215	Std_CD16_HD_0215_1.fastq.gz	Std_CD16_HD_0215_2.fastq.gz	Steady-state	25000	3
Std_CD16_pSS_0101	H00	pSS	CD16	NA	Std_CD16_pSS_0101	Std_CD16_pSS_0101_1.fastq.gz	Std_CD16_pSS_0101_2.fastq.gz	Steady-state	25000	1
Std_CD16_pSS_0105	H00	pSS	CD16	7	Std_CD16_pSS_0105	Std_CD16_pSS_0105_1.fastq.gz	Std_CD16_pSS_0105_2.fastq.gz	Steady-state	25000	1
Std_CD16_pSS_0107	H00	pSS	CD16	6	Std_CD16_pSS_0107	Std_CD16_pSS_0107_1.fastq.gz	Std_CD16_pSS_0107_2.fastq.gz	Steady-state	25000	1
Std_CD16_pSS_0108	H00	pSS	CD16	9	Std_CD16_pSS_0108	Std_CD16_pSS_0108_1.fastq.gz	Std_CD16_pSS_0108_2.fastq.gz	Steady-state	6813	2
Std_CD16_pSS_0110	H00	pSS	CD16	7	Std_CD16_pSS_0110	Std_CD16_pSS_0110_1.fastq.gz	Std_CD16_pSS_0110_2.fastq.gz	Steady-state	14074	2
Std_CD16_pSS_0111	H00	pSS	CD16	7	Std_CD16_pSS_0111	Std_CD16_pSS_0111_1.fastq.gz	Std_CD16_pSS_0111_2.fastq.gz	Steady-state	25000	2
Std_CD16_pSS_0117	H00	pSS	CD16	10	Std_CD16_pSS_0117	Std_CD16_pSS_0117_1.fastq.gz	Std_CD16_pSS_0117_2.fastq.gz	Steady-state	25000	2
Std_CD16_pSS_0118	H00	pSS	CD16	7	Std_CD16_pSS_0118	Std_CD16_pSS_0118_1.fastq.gz	Std_CD16_pSS_0118_2.fastq.gz	Steady-state	25000	2
Std_CD16_pSS_0125	H00	pSS	CD16	2	Std_CD16_pSS_0125	Std_CD16_pSS_0125_1.fastq.gz	Std_CD16_pSS_0125_2.fastq.gz	Steady-state	12299	3
Std_CD16_pSS_0201	H00	pSS	CD16	4	Std_CD16_pSS_0201	Std_CD16_pSS_0201_1.fastq.gz	Std_CD16_pSS_0201_2.fastq.gz	Steady-state	25000	3
Std_CD16_pSS_0202	H00	pSS	CD16	3	Std_CD16_pSS_0202	Std_CD16_pSS_0202_1.fastq.gz	Std_CD16_pSS_0202_2.fastq.gz	Steady-state	25000	3
Std_CD16_pSS_0203	H00	pSS	CD16	0	Std_CD16_pSS_0203	Std_CD16_pSS_0203_1.fastq.gz	Std_CD16_pSS_0203_2.fastq.gz	Steady-state	25000	3
Std_CD16_pSS_0204	H00	pSS	CD16	1	Std_CD16_pSS_0204	Std_CD16_pSS_0204_1.fastq.gz	Std_CD16_pSS_0204_2.fastq.gz	Steady-state	25000	3
Std_CD16_pSS_0205	H00	pSS	CD16	0	Std_CD16_pSS_0205	Std_CD16_pSS_0205_1.fastq.gz	Std_CD16_pSS_0205_2.fastq.gz	Steady-state	25000	3
Std_CD16_pSS_0206	H00	pSS	CD16	0	Std_CD16_pSS_0206	Std_CD16_pSS_0206_1.fastq.gz	Std_CD16_pSS_0206_2.fastq.gz	Steady-state	25000	3
Std_CD16_pSS_0207	H00	pSS	CD16	0	Std_CD16_pSS_0207	Std_CD16_pSS_0207_1.fastq.gz	Std_CD16_pSS_0207_2.fastq.gz	Steady-state	22747	3
Std_CD16_pSS_0208	H00	pSS	CD16	2	Std_CD16_pSS_0208	Std_CD16_pSS_0208_1.fastq.gz	Std_CD16_pSS_0208_2.fastq.gz	Steady-state	25000	3
Std_CD16_pSS_0209	H00	pSS	CD16	0	Std_CD16_pSS_0209	Std_CD16_pSS_0209_1.fastq.gz	Std_CD16_pSS_0209_2.fastq.gz	Steady-state	25000	3
Std_CD16_pSS_0210	H00	pSS	CD16	0	Std_CD16_pSS_0210	Std_CD16_pSS_0210_1.fastq.gz	Std_CD16_pSS_0210_2.fastq.gz	Steady-state	25000	3
Std_CD16_pSS_0211	H00	pSS	CD16	10	Std_CD16_pSS_0211	Std_CD16_pSS_0211_1.fastq.gz	Std_CD16_pSS_0211_2.fastq.gz	Steady-state	9823	3
Std_CD16_pSS_0212	H00	pSS	CD16	1	Std_CD16_pSS_0212	Std_CD16_pSS_0212_1.fastq.gz	Std_CD16_pSS_0212_2.fastq.gz	Steady-state	10370	3
Std_CD16_pSS_0213	H00	pSS	CD16	1	Std_CD16_pSS_0213	Std_CD16_pSS_0213_1.fastq.gz	Std_CD16_pSS_0213_2.fastq.gz	Steady-state	25000	3
Std_CD16_SLE_0101	H00	SLE	CD16	10	Std_CD16_SLE_0101	Std_CD16_SLE_0101_1.fastq.gz	Std_CD16_SLE_0101_2.fastq.gz	Steady-state	25000	1
Std_CD16_SLE_0102	H00	SLE	CD16	12	Std_CD16_SLE_0102	Std_CD16_SLE_0102_1.fastq.gz	Std_CD16_SLE_0102_2.fastq.gz	Steady-state	521	1
Std_CD16_SLE_0104	H00	SLE	CD16	8	Std_CD16_SLE_0104	Std_CD16_SLE_0104_1.fastq.gz	Std_CD16_SLE_0104_2.fastq.gz	Steady-state	25000	2
Std_CD16_SLE_0117	H00	SLE	CD16	NA	Std_CD16_SLE_0117	Std_CD16_SLE_0117_1.fastq.gz	Std_CD16_SLE_0117_2.fastq.gz	Steady-state	1143	3
Std_CD16_SLE_0201	H00	SLE	CD16	2	Std_CD16_SLE_0201	Std_CD16_SLE_0201_1.fastq.gz	Std_CD16_SLE_0201_2.fastq.gz	Steady-state	25000	3
Std_CD16_SLE_0202	H00	SLE	CD16	2	Std_CD16_SLE_0202	Std_CD16_SLE_0202_1.fastq.gz	Std_CD16_SLE_0202_2.fastq.gz	Steady-state	25000	3
Std_CD16_SLE_0203	H00	SLE	CD16	5	Std_CD16_SLE_0203	Std_CD16_SLE_0203_1.fastq.gz	Std_CD16_SLE_0203_2.fastq.gz	Steady-state	11955	3
Std_CD16_SLE_0204	H00	SLE	CD16	2	Std_CD16_SLE_0204	Std_CD16_SLE_0204_1.fastq.gz	Std_CD16_SLE_0204_2.fastq.gz	Steady-state	25000	3
Std_CD16_SLE_0205	H00	SLE	CD16	2	Std_CD16_SLE_0205	Std_CD16_SLE_0205_1.fastq.gz	Std_CD16_SLE_0205_2.fastq.gz	Steady-state	25000	3
Std_CD16_SLE_0206	H00	SLE	CD16	4	Std_CD16_SLE_0206	Std_CD16_SLE_0206_1.fastq.gz	Std_CD16_SLE_0206_2.fastq.gz	Steady-state	25000	3
Std_CD16_SLE_0207	H00	SLE	CD16	4	Std_CD16_SLE_0207	Std_CD16_SLE_0207_1.fastq.gz	Std_CD16_SLE_0207_2.fastq.gz	Steady-state	23939	3
Std_CD16_SLE_0209	H00	SLE	CD16	2	Std_CD16_SLE_0209	Std_CD16_SLE_0209_1.fastq.gz	Std_CD16_SLE_0209_2.fastq.gz	Steady-state	2161	3
Std_CD16_SLE_0210	H00	SLE	CD16	2	Std_CD16_SLE_0210	Std_CD16_SLE_0210_1.fastq.gz	Std_CD16_SLE_0210_2.fastq.gz	Steady-state	25000	3
Std_CD16_SLE_0211	H00	SLE	CD16	2	Std_CD16_SLE_0211	Std_CD16_SLE_0211_1.fastq.gz	Std_CD16_SLE_0211_2.fastq.gz	Steady-state	12118	3
Std_CD16_SLE_0212	H00	SLE	CD16	0	Std_CD16_SLE_0212	Std_CD16_SLE_0212_1.fastq.gz	Std_CD16_SLE_0212_2.fastq.gz	Steady-state	3807	3
Std_CD16_SLE_0213	H00	SLE	CD16	2	Std_CD16_SLE_0213	Std_CD16_SLE_0213_1.fastq.gz	Std_CD16_SLE_0213_2.fastq.gz	Steady-state	25000	3
Std_CD16_SLE_0214	H00	SLE	CD16	2	Std_CD16_SLE_0214	Std_CD16_SLE_0214_1.fastq.gz	Std_CD16_SLE_0214_2.fastq.gz	Steady-state	25000	3
Std_CD16_SLE_0215	H00	SLE	CD16	2	Std_CD16_SLE_0215	Std_CD16_SLE_0215_1.fastq.gz	Std_CD16_SLE_0215_2.fastq.gz	Steady-state	25000	3
Std_CD16_SLE_0216	H00	SLE	CD16	2	Std_CD16_SLE_0216	Std_CD16_SLE_0216_1.fastq.gz	Std_CD16_SLE_0216_2.fastq.gz	Steady-state	15430	3
Std_CD16_SLE_0217	H00	SLE	CD16	2	Std_CD16_SLE_0217	Std_CD16_SLE_0217_1.fastq.gz	Std_CD16_SLE_0217_2.fastq.gz	Steady-state	25000	3
Std_CD16_SLE_0218	H00	SLE	CD16	4	Std_CD16_SLE_0218	Std_CD16_SLE_0218_1.fastq.gz	Std_CD16_SLE_0218_2.fastq.gz	Steady-state	25000	3
Std_CD16_SLE_0219	H00	SLE	CD16	12	Std_CD16_SLE_0219	Std_CD16_SLE_0219_1.fastq.gz	Std_CD16_SLE_0219_2.fastq.gz	Steady-state	25000	3
Std_CD16_SLE_0220	H00	SLE	CD16	4	Std_CD16_SLE_0220	Std_CD16_SLE_0220_1.fastq.gz	Std_CD16_SLE_0220_2.fastq.gz	Steady-state	25000	3
Std_CD16_SLE_0221	H00	SLE	CD16	4	Std_CD16_SLE_0221	Std_CD16_SLE_0221_1.fastq.gz	Std_CD16_SLE_0221_2.fastq.gz	Steady-state	4983	3
Std_CD19_HD_0103	H00	HD	CD19	NA	Std_CD19_HD_0103	Std_CD19_HD_0103_1.fastq.gz	Std_CD19_HD_0103_2.fastq.gz	Steady-state	25000	1
Std_CD19_HD_0104	H00	HD	CD19	NA	Std_CD19_HD_0104	Std_CD19_HD_0104_1.fastq.gz	Std_CD19_HD_0104_2.fastq.gz	Steady-state	25000	1
Std_CD19_HD_0105	H00	HD	CD19	NA	Std_CD19_HD_0105	Std_CD19_HD_0105_1.fastq.gz	Std_CD19_HD_0105_2.fastq.gz	Steady-state	25000	1
Std_CD19_HD_0106	H00	HD	CD19	NA	Std_CD19_HD_0106	Std_CD19_HD_0106_1.fastq.gz	Std_CD19_HD_0106_2.fastq.gz	Steady-state	25000	1
Std_CD19_HD_0107	H00	HD	CD19	NA	Std_CD19_HD_0107	Std_CD19_HD_0107_1.fastq.gz	Std_CD19_HD_0107_2.fastq.gz	Steady-state	25000	1
Std_CD19_HD_0108	H00	HD	CD19	NA	Std_CD19_HD_0108	Std_CD19_HD_0108_1.fastq.gz	Std_CD19_HD_0108_2.fastq.gz	Steady-state	25000	1
Std_CD19_HD_0109	H00	HD	CD19	NA	Std_CD19_HD_0109	Std_CD19_HD_0109_1.fastq.gz	Std_CD19_HD_0109_2.fastq.gz	Steady-state	25000	1
Std_CD19_HD_0110	H00	HD	CD19	NA	Std_CD19_HD_0110	Std_CD19_HD_0110_1.fastq.gz	Std_CD19_HD_0110_2.fastq.gz	Steady-state	25000	1
Std_CD19_HD_0111	H00	HD	CD19	NA	Std_CD19_HD_0111	Std_CD19_HD_0111_1.fastq.gz	Std_CD19_HD_0111_2.fastq.gz	Steady-state	25000	3
Std_CD19_HD_0202	H00	HD	CD19	NA	Std_CD19_HD_0202	Std_CD19_HD_0202_1.fastq.gz	Std_CD19_HD_0202_2.fastq.gz	Steady-state	9500	3
Std_CD19_HD_0203	H00	HD	CD19	NA	Std_CD19_HD_0203	Std_CD19_HD_0203_1.fastq.gz	Std_CD19_HD_0203_2.fastq.gz	Steady-state	25000	3
Std_CD19_HD_0204	H00	HD	CD19	NA	Std_CD19_HD_0204	Std_CD19_HD_0204_1.fastq.gz	Std_CD19_HD_0204_2.fastq.gz	Steady-state	25000	3
Std_CD19_HD_0205	H00	HD	CD19	NA	Std_CD19_HD_0205	Std_CD19_HD_0205_1.fastq.gz	Std_CD19_HD_0205_2.fastq.gz	Steady-state	25000	3
Std_CD19_HD_0206	H00	HD	CD19	NA	Std_CD19_HD_0206	Std_CD19_HD_0206_1.fastq.gz	Std_CD19_HD_0206_2.fastq.gz	Steady-state	25000	3
Std_CD19_HD_0207	H00	HD	CD19	NA	Std_CD19_HD_0207	Std_CD19_HD_0207_1.fastq.gz	Std_CD19_HD_0207_2.fastq.gz	Steady-state	25000	3
Std_CD19_HD_0208	H00	HD	CD19	NA	Std_CD19_HD_0208	Std_CD19_HD_0208_1.fastq.gz	Std_CD19_HD_0208_2.fastq.gz	Steady-state	25000	3
Std_CD19_HD_0209	H00	HD	CD19	NA	Std_CD19_HD_0209	Std_CD19_HD_0209_1.fastq.gz	Std_CD19_HD_0209_2.fastq.gz	Steady-state	25000	3
Std_CD19_HD_0210	H00	HD	CD19	NA	Std_CD19_HD_0210	Std_CD19_HD_0210_1.fastq.gz	Std_CD19_HD_0210_2.fastq.gz	Steady-state	25000	3
Std_CD19_HD_0211	H00	HD	CD19	NA	Std_CD19_HD_0211	Std_CD19_HD_0211_1.fastq.gz	Std_CD19_HD_0211_2.fastq.gz	Steady-state	25000	3
Std_CD19_HD_0213	H00	HD	CD19	NA	Std_CD19_HD_0213	Std_CD19_HD_0213_1.fastq.gz	Std_CD19_HD_0213_2.fastq.gz	Steady-state	25000	3
Std_CD19_HD_0214	H00	HD	CD19	NA	Std_CD19_HD_0214	Std_CD19_HD_0214_1.fastq.gz	Std_CD19_HD_0214_2.fastq.gz	Steady-state	25000	3
Std_CD19_HD_0215	H00	HD	CD19	NA	Std_CD19_HD_0215	Std_CD19_HD_0215_1.fastq.gz	Std_CD19_HD_0215_2.fastq.gz	Steady-state	25000	3
Std_CD19_pSS_0101	H00	pSS	CD19	NA	Std_CD19_pSS_0101	Std_CD19_pSS_0101_1.fastq.gz	Std_CD19_pSS_0101_2.fastq.gz	Steady-state	25000	1
Std_CD19_pSS_0105	H00	pSS	CD19	7	Std_CD19_pSS_0105	Std_CD19_pSS_0105_1.fastq.gz	Std_CD19_pSS_0105_2.fastq.gz	Steady-state	25000	1
Std_CD19_pSS_0108	H00	pSS	CD19	9	Std_CD19_pSS_0108	Std_CD19_pSS_0108_1.fastq.gz	Std_CD19_pSS_0108_2.fastq.gz	Steady-state	25000	2
Std_CD19_pSS_0110	H00	pSS	CD19	7	Std_CD19_pSS_0110	Std_CD19_pSS_0110_1.fastq.gz	Std_CD19_pSS_0110_2.fastq.gz	Steady-state	25000	2
Std_CD19_pSS_0111	H00	pSS	CD19	7	Std_CD19_pSS_0111	Std_CD19_pSS_0111_1.fastq.gz	Std_CD19_pSS_0111_2.fastq.gz	Steady-state	25000	2
Std_CD19_pSS_0117	H00	pSS	CD19	10	Std_CD19_pSS_0117	Std_CD19_pSS_0117_1.fastq.gz	Std_CD19_pSS_0117_2.fastq.gz	Steady-state	25000	2
Std_CD19_pSS_0118	H00	pSS	CD19	7	Std_CD19_pSS_0118	Std_CD19_pSS_0118_1.fastq.gz	Std_CD19_pSS_0118_2.fastq.gz	Steady-state	25000	2
Std_CD19_pSS_0201	H00	pSS	CD19	4	Std_CD19_pSS_0201	Std_CD19_pSS_0201_1.fastq.gz	Std_CD19_pSS_0201_2.fastq.gz	Steady-state	25000	3
Std_CD19_pSS_0202	H00	pSS	CD19	3	Std_CD19_pSS_0202	Std_CD19_pSS_0202_1.fastq.gz	Std_CD19_pSS_0202_2.fastq.gz	Steady-state	25000	3
Std_CD19_pSS_0203	H00	pSS	CD19	0	Std_CD19_pSS_0203	Std_CD19_pSS_0203_1.fastq.gz	Std_CD19_pSS_0203_2.fastq.gz	Steady-state	25000	3
Std_CD19_pSS_0204	H00	pSS	CD19	1	Std_CD19_pSS_0204	Std_CD19_pSS_0204_1.fastq.gz	Std_CD19_pSS_0204_2.fastq.gz	Steady-state	25000	3
Std_CD19_pSS_0205	H00	pSS	CD19	0	Std_CD19_pSS_0205	Std_CD19_pSS_0205_1.fastq.gz	Std_CD19_pSS_0205_2.fastq.gz	Steady-state	25000	3
Std_CD19_pSS_0206	H00	pSS	CD19	0	Std_CD19_pSS_0206	Std_CD19_pSS_0206_1.fastq.gz	Std_CD19_pSS_0206_2.fastq.gz	Steady-state	24276	3
Std_CD19_pSS_0207	H00	pSS	CD19	0	Std_CD19_pSS_0207	Std_CD19_pSS_0207_1.fastq.gz	Std_CD19_pSS_0207_2.fastq.gz	Steady-state	25000	3
Std_CD19_pSS_0208	H00	pSS	CD19	2	Std_CD19_pSS_0208	Std_CD19_pSS_0208_1.fastq.gz	Std_CD19_pSS_0208_2.fastq.gz	Steady-state	25000	3
Std_CD19_pSS_0209	H00	pSS	CD19	0	Std_CD19_pSS_0209	Std_CD19_pSS_0209_1.fastq.gz	Std_CD19_pSS_0209_2.fastq.gz	Steady-state	25000	3
Std_CD19_pSS_0210	H00	pSS	CD19	0	Std_CD19_pSS_0210	Std_CD19_pSS_0210_1.fastq.gz	Std_CD19_pSS_0210_2.fastq.gz	Steady-state	24276	3
Std_CD19_pSS_0211	H00	pSS	CD19	10	Std_CD19_pSS_0211	Std_CD19_pSS_0211_1.fastq.gz	Std_CD19_pSS_0211_2.fastq.gz	Steady-state	25000	3
Std_CD19_pSS_0212	H00	pSS	CD19	1	Std_CD19_pSS_0212	Std_CD19_pSS_0212_1.fastq.gz	Std_CD19_pSS_0212_2.fastq.gz	Steady-state	25000	3
Std_CD19_pSS_0213	H00	pSS	CD19	1	Std_CD19_pSS_0213	Std_CD19_pSS_0213_1.fastq.gz	Std_CD19_pSS_0213_2.fastq.gz	Steady-state	25000	3
Std_CD19_SLE_0101	H00	SLE	CD19	10	Std_CD19_SLE_0101	Std_CD19_SLE_0101_1.fastq.gz	Std_CD19_SLE_0101_2.fastq.gz	Steady-state	25000	1
Std_CD19_SLE_0102	H00	SLE	CD19	12	Std_CD19_SLE_0102	Std_CD19_SLE_0102_1.fastq.gz	Std_CD19_SLE_0102_2.fastq.gz	Steady-state	23451	1
Std_CD19_SLE_0104	H00	SLE	CD19	8	Std_CD19_SLE_0104	Std_CD19_SLE_0104_1.fastq.gz	Std_CD19_SLE_0104_2.fastq.gz	Steady-state	25000	2
Std_CD19_SLE_0117	H00	SLE	CD19	NA	Std_CD19_SLE_0117	Std_CD19_SLE_0117_1.fastq.gz	Std_CD19_SLE_0117_2.fastq.gz	Steady-state	2734	3
Std_CD19_SLE_0201	H00	SLE	CD19	2	Std_CD19_SLE_0201	Std_CD19_SLE_0201_1.fastq.gz	Std_CD19_SLE_0201_2.fastq.gz	Steady-state	25000	3
Std_CD19_SLE_0202	H00	SLE	CD19	2	Std_CD19_SLE_0202	Std_CD19_SLE_0202_1.fastq.gz	Std_CD19_SLE_0202_2.fastq.gz	Steady-state	25000	3
Std_CD19_SLE_0203	H00	SLE	CD19	5	Std_CD19_SLE_0203	Std_CD19_SLE_0203_1.fastq.gz	Std_CD19_SLE_0203_2.fastq.gz	Steady-state	25000	3
Std_CD19_SLE_0204	H00	SLE	CD19	2	Std_CD19_SLE_0204	Std_CD19_SLE_0204_1.fastq.gz	Std_CD19_SLE_0204_2.fastq.gz	Steady-state	25000	3
Std_CD19_SLE_0205	H00	SLE	CD19	2	Std_CD19_SLE_0205	Std_CD19_SLE_0205_1.fastq.gz	Std_CD19_SLE_0205_2.fastq.gz	Steady-state	25000	3
Std_CD19_SLE_0206	H00	SLE	CD19	4	Std_CD19_SLE_0206	Std_CD19_SLE_0206_1.fastq.gz	Std_CD19_SLE_0206_2.fastq.gz	Steady-state	13570	3
Std_CD19_SLE_0207	H00	SLE	CD19	4	Std_CD19_SLE_0207	Std_CD19_SLE_0207_1.fastq.gz	Std_CD19_SLE_0207_2.fastq.gz	Steady-state	25000	3
Std_CD19_SLE_0208	H00	SLE	CD19	2	Std_CD19_SLE_0208	Std_CD19_SLE_0208_1.fastq.gz	Std_CD19_SLE_0208_2.fastq.gz	Steady-state	25000	3
Std_CD19_SLE_0209	H00	SLE	CD19	2	Std_CD19_SLE_0209	Std_CD19_SLE_0209_1.fastq.gz	Std_CD19_SLE_0209_2.fastq.gz	Steady-state	25000	3
Std_CD19_SLE_0210	H00	SLE	CD19	2	Std_CD19_SLE_0210	Std_CD19_SLE_0210_1.fastq.gz	Std_CD19_SLE_0210_2.fastq.gz	Steady-state	25000	3
Std_CD19_SLE_0211	H00	SLE	CD19	2	Std_CD19_SLE_0211	Std_CD19_SLE_0211_1.fastq.gz	Std_CD19_SLE_0211_2.fastq.gz	Steady-state	25000	3
Std_CD19_SLE_0212	H00	SLE	CD19	0	Std_CD19_SLE_0212	Std_CD19_SLE_0212_1.fastq.gz	Std_CD19_SLE_0212_2.fastq.gz	Steady-state	25000	3
Std_CD19_SLE_0213	H00	SLE	CD19	2	Std_CD19_SLE_0213	Std_CD19_SLE_0213_1.fastq.gz	Std_CD19_SLE_0213_2.fastq.gz	Steady-state	25000	3
Std_CD19_SLE_0214	H00	SLE	CD19	2	Std_CD19_SLE_0214	Std_CD19_SLE_0214_1.fastq.gz	Std_CD19_SLE_0214_2.fastq.gz	Steady-state	25000	3
Std_CD19_SLE_0215	H00	SLE	CD19	2	Std_CD19_SLE_0215	Std_CD19_SLE_0215_1.fastq.gz	Std_CD19_SLE_0215_2.fastq.gz	Steady-state	25000	3
Std_CD19_SLE_0216	H00	SLE	CD19	2	Std_CD19_SLE_0216	Std_CD19_SLE_0216_1.fastq.gz	Std_CD19_SLE_0216_2.fastq.gz	Steady-state	19932	3
Std_CD19_SLE_0218	H00	SLE	CD19	4	Std_CD19_SLE_0218	Std_CD19_SLE_0218_1.fastq.gz	Std_CD19_SLE_0218_2.fastq.gz	Steady-state	19043	3
Std_CD19_SLE_0219	H00	SLE	CD19	12	Std_CD19_SLE_0219	Std_CD19_SLE_0219_1.fastq.gz	Std_CD19_SLE_0219_2.fastq.gz	Steady-state	25000	3
Std_CD19_SLE_0221	H00	SLE	CD19	4	Std_CD19_SLE_0221	Std_CD19_SLE_0221_1.fastq.gz	Std_CD19_SLE_0221_2.fastq.gz	Steady-state	25000	3
Stm_CD4_HD_02	H18	HD	CD4	NA	Pbs_CD4_HD_02	Pbs_CD4_HD_02_1.fastq.gz	Pbs_CD4_HD_02_2.fastq.gz	PBS	25000	3
Stm_CD4_HD_02	H18	HD	CD4	NA	aCD3_CD4_HD_02	aCD3_CD4_HD_02_1.fastq.gz	aCD3_CD4_HD_02_2.fastq.gz	aCD3	25000	3
Stm_CD4_HD_03	H18	HD	CD4	NA	Pbs_CD4_HD_03	Pbs_CD4_HD_03_1.fastq.gz	Pbs_CD4_HD_03_2.fastq.gz	PBS	25000	3
Stm_CD4_HD_03	H18	HD	CD4	NA	aCD3_CD4_HD_03	aCD3_CD4_HD_03_1.fastq.gz	aCD3_CD4_HD_03_2.fastq.gz	aCD3	25000	3
Stm_CD4_HD_04	H18	HD	CD4	NA	Pbs_CD4_HD_04	Pbs_CD4_HD_04_1.fastq.gz	Pbs_CD4_HD_04_2.fastq.gz	PBS	25000	3
Stm_CD4_HD_04	H18	HD	CD4	NA	aCD3_CD4_HD_04	aCD3_CD4_HD_04_1.fastq.gz	aCD3_CD4_HD_04_2.fastq.gz	aCD3	25000	3
Stm_CD4_HD_05	H18	HD	CD4	NA	Pbs_CD4_HD_05	Pbs_CD4_HD_05_1.fastq.gz	Pbs_CD4_HD_05_2.fastq.gz	PBS	25000	3
Stm_CD4_HD_05	H18	HD	CD4	NA	aCD3_CD4_HD_05	aCD3_CD4_HD_05_1.fastq.gz	aCD3_CD4_HD_05_2.fastq.gz	aCD3	25000	3
Stm_CD4_HD_06	H18	HD	CD4	NA	Pbs_CD4_HD_06	Pbs_CD4_HD_06_1.fastq.gz	Pbs_CD4_HD_06_2.fastq.gz	PBS	25000	3
Stm_CD4_HD_06	H18	HD	CD4	NA	aCD3_CD4_HD_06	aCD3_CD4_HD_06_1.fastq.gz	aCD3_CD4_HD_06_2.fastq.gz	aCD3	25000	3
Stm_CD4_HD_07	H18	HD	CD4	NA	Pbs_CD4_HD_07	Pbs_CD4_HD_07_1.fastq.gz	Pbs_CD4_HD_07_2.fastq.gz	PBS	25000	3
Stm_CD4_HD_07	H18	HD	CD4	NA	aCD3_CD4_HD_07	aCD3_CD4_HD_07_1.fastq.gz	aCD3_CD4_HD_07_2.fastq.gz	aCD3	25000	3
Stm_CD4_HD_08	H18	HD	CD4	NA	Pbs_CD4_HD_08	Pbs_CD4_HD_08_1.fastq.gz	Pbs_CD4_HD_08_2.fastq.gz	PBS	25000	3
Stm_CD4_HD_08	H18	HD	CD4	NA	aCD3_CD4_HD_08	aCD3_CD4_HD_08_1.fastq.gz	aCD3_CD4_HD_08_2.fastq.gz	aCD3	25000	3
Stm_CD4_HD_09	H18	HD	CD4	NA	Pbs_CD4_HD_09	Pbs_CD4_HD_09_1.fastq.gz	Pbs_CD4_HD_09_2.fastq.gz	PBS	25000	3
Stm_CD4_HD_09	H18	HD	CD4	NA	aCD3_CD4_HD_09	aCD3_CD4_HD_09_1.fastq.gz	aCD3_CD4_HD_09_2.fastq.gz	aCD3	25000	3
Stm_CD4_HD_10	H18	HD	CD4	NA	Pbs_CD4_HD_10	Pbs_CD4_HD_10_1.fastq.gz	Pbs_CD4_HD_10_2.fastq.gz	PBS	25000	3
Stm_CD4_HD_10	H18	HD	CD4	NA	aCD3_CD4_HD_10	aCD3_CD4_HD_10_1.fastq.gz	aCD3_CD4_HD_10_2.fastq.gz	aCD3	25000	3
Stm_CD4_HD_11	H18	HD	CD4	NA	Pbs_CD4_HD_11	Pbs_CD4_HD_11_1.fastq.gz	Pbs_CD4_HD_11_2.fastq.gz	PBS	25000	3
Stm_CD4_HD_11	H18	HD	CD4	NA	aCD3_CD4_HD_11	aCD3_CD4_HD_11_1.fastq.gz	aCD3_CD4_HD_11_2.fastq.gz	aCD3	25000	3
Stm_CD4_HD_12	H18	HD	CD4	NA	Pbs_CD4_HD_12	Pbs_CD4_HD_12_1.fastq.gz	Pbs_CD4_HD_12_2.fastq.gz	PBS	25000	3
Stm_CD4_HD_12	H18	HD	CD4	NA	aCD3_CD4_HD_12	aCD3_CD4_HD_12_1.fastq.gz	aCD3_CD4_HD_12_2.fastq.gz	aCD3	25000	3
Stm_CD4_HD_13	H18	HD	CD4	NA	Pbs_CD4_HD_13	Pbs_CD4_HD_13_1.fastq.gz	Pbs_CD4_HD_13_2.fastq.gz	PBS	25000	3
Stm_CD4_HD_13	H18	HD	CD4	NA	aCD3_CD4_HD_13	aCD3_CD4_HD_13_1.fastq.gz	aCD3_CD4_HD_13_2.fastq.gz	aCD3	25000	3
Stm_CD4_HD_14	H18	HD	CD4	NA	Pbs_CD4_HD_14	Pbs_CD4_HD_14_1.fastq.gz	Pbs_CD4_HD_14_2.fastq.gz	PBS	25000	3
Stm_CD4_HD_14	H18	HD	CD4	NA	aCD3_CD4_HD_14	aCD3_CD4_HD_14_1.fastq.gz	aCD3_CD4_HD_14_2.fastq.gz	aCD3	25000	3
Stm_CD4_HD_15	H18	HD	CD4	NA	Pbs_CD4_HD_15	Pbs_CD4_HD_15_1.fastq.gz	Pbs_CD4_HD_15_2.fastq.gz	PBS	25000	3
Stm_CD4_HD_15	H18	HD	CD4	NA	aCD3_CD4_HD_15	aCD3_CD4_HD_15_1.fastq.gz	aCD3_CD4_HD_15_2.fastq.gz	aCD3	25000	3
Stm_CD4_HD_61	H18	HD	CD4	NA	Pbs_CD4_HD_61	Pbs_CD4_HD_61_1.fastq.gz	Pbs_CD4_HD_61_2.fastq.gz	PBS	25000	3
Stm_CD4_HD_61	H18	HD	CD4	NA	aCD3_CD4_HD_61	aCD3_CD4_HD_61_1.fastq.gz	aCD3_CD4_HD_61_2.fastq.gz	aCD3	25000	3
Stm_CD4_pSS_01	H18	pSS	CD4	4	aCD3_CD4_pSS_01	aCD3_CD4_pSS_01_1.fastq.gz	aCD3_CD4_pSS_01_2.fastq.gz	aCD3	25000	3
Stm_CD4_pSS_01	H18	pSS	CD4	4	PBS_CD4_pSS_01	PBS_CD4_pSS_01_1.fastq.gz	PBS_CD4_pSS_01_2.fastq.gz	PBS	25000	3
Stm_CD4_pSS_02	H18	pSS	CD4	3	Pbs_CD4_pSS_02	Pbs_CD4_pSS_02_1.fastq.gz	Pbs_CD4_pSS_02_2.fastq.gz	PBS	25000	3
Stm_CD4_pSS_02	H18	pSS	CD4	3	aCD3_CD4_pSS_02	aCD3_CD4_pSS_02_1.fastq.gz	aCD3_CD4_pSS_02_2.fastq.gz	aCD3	25000	3
Stm_CD4_pSS_03	H18	pSS	CD4	0	Pbs_CD4_pSS_03	Pbs_CD4_pSS_03_1.fastq.gz	Pbs_CD4_pSS_03_2.fastq.gz	PBS	880000	3
Stm_CD4_pSS_03	H18	pSS	CD4	0	aCD3_CD4_pSS_03	aCD3_CD4_pSS_03_1.fastq.gz	aCD3_CD4_pSS_03_2.fastq.gz	aCD3	25000	3
Stm_CD4_pSS_04	H18	pSS	CD4	1	aCD3_CD4_pSS_04	aCD3_CD4_pSS_04_1.fastq.gz	aCD3_CD4_pSS_04_2.fastq.gz	aCD3	25000	3
Stm_CD4_pSS_04	H18	pSS	CD4	1	PBS_CD4_pSS_04	PBS_CD4_pSS_04_1.fastq.gz	PBS_CD4_pSS_04_2.fastq.gz	PBS	25000	3
Stm_CD4_pSS_05	H18	pSS	CD4	0	Pbs_CD4_pSS_05	Pbs_CD4_pSS_05_1.fastq.gz	Pbs_CD4_pSS_05_2.fastq.gz	PBS	25000	3
Stm_CD4_pSS_05	H18	pSS	CD4	0	aCD3_CD4_pSS_05	aCD3_CD4_pSS_05_1.fastq.gz	aCD3_CD4_pSS_05_2.fastq.gz	aCD3	25000	3
Stm_CD4_pSS_06	H18	pSS	CD4	0	Pbs_CD4_pSS_06	Pbs_CD4_pSS_06_1.fastq.gz	Pbs_CD4_pSS_06_2.fastq.gz	PBS	25000	3
Stm_CD4_pSS_06	H18	pSS	CD4	0	aCD3_CD4_pSS_06	aCD3_CD4_pSS_06_1.fastq.gz	aCD3_CD4_pSS_06_2.fastq.gz	aCD3	25000	3
Stm_CD4_pSS_09	H18	pSS	CD4	0	Pbs_CD4_pSS_09	Pbs_CD4_pSS_09_1.fastq.gz	Pbs_CD4_pSS_09_2.fastq.gz	PBS	25000	3
Stm_CD4_pSS_09	H18	pSS	CD4	0	aCD3_CD4_pSS_09	aCD3_CD4_pSS_09_1.fastq.gz	aCD3_CD4_pSS_09_2.fastq.gz	aCD3	25000	3
Stm_CD4_pSS_10	H18	pSS	CD4	0	Pbs_CD4_pSS_10	Pbs_CD4_pSS_10_1.fastq.gz	Pbs_CD4_pSS_10_2.fastq.gz	PBS	25000	3
Stm_CD4_pSS_10	H18	pSS	CD4	0	aCD3_CD4_pSS_10	aCD3_CD4_pSS_10_1.fastq.gz	aCD3_CD4_pSS_10_2.fastq.gz	aCD3	25000	3
Stm_CD4_pSS_11	H18	pSS	CD4	10	Pbs_CD4_pSS_11	Pbs_CD4_pSS_11_1.fastq.gz	Pbs_CD4_pSS_11_2.fastq.gz	PBS	25000	3
Stm_CD4_pSS_11	H18	pSS	CD4	10	aCD3_CD4_pSS_11	aCD3_CD4_pSS_11_1.fastq.gz	aCD3_CD4_pSS_11_2.fastq.gz	aCD3	25000	3
Stm_CD4_pSS_13	H18	pSS	CD4	1	aCD3_CD4_pSS_13	aCD3_CD4_pSS_13_1.fastq.gz	aCD3_CD4_pSS_13_2.fastq.gz	aCD3	25000	3
Stm_CD4_pSS_13	H18	pSS	CD4	1	PBS_CD4_pSS_13	PBS_CD4_pSS_13_1.fastq.gz	PBS_CD4_pSS_13_2.fastq.gz	PBS	25000	3
Stm_CD4_SLE_01	H18	SLE	CD4	2	Pbs_CD4_SLE_01	Pbs_CD4_SLE_01_1.fastq.gz	Pbs_CD4_SLE_01_2.fastq.gz	PBS	25000	3
Stm_CD4_SLE_01	H18	SLE	CD4	2	aCD3_CD4_SLE_01	aCD3_CD4_SLE_01_1.fastq.gz	aCD3_CD4_SLE_01_2.fastq.gz	aCD3	25000	3
Stm_CD4_SLE_03	H18	SLE	CD4	5	Pbs_CD4_SLE_03	Pbs_CD4_SLE_03_1.fastq.gz	Pbs_CD4_SLE_03_2.fastq.gz	PBS	25000	3
Stm_CD4_SLE_03	H18	SLE	CD4	5	aCD3_CD4_SLE_03	aCD3_CD4_SLE_03_1.fastq.gz	aCD3_CD4_SLE_03_2.fastq.gz	aCD3	25000	3
Stm_CD4_SLE_04	H18	SLE	CD4	2	Pbs_CD4_SLE_04	Pbs_CD4_SLE_04_1.fastq.gz	Pbs_CD4_SLE_04_2.fastq.gz	PBS	25000	3
Stm_CD4_SLE_04	H18	SLE	CD4	2	aCD3_CD4_SLE_04	aCD3_CD4_SLE_04_1.fastq.gz	aCD3_CD4_SLE_04_2.fastq.gz	aCD3	25000	3
Stm_CD4_SLE_06	H18	SLE	CD4	4	Pbs_CD4_SLE_06	Pbs_CD4_SLE_06_1.fastq.gz	Pbs_CD4_SLE_06_2.fastq.gz	PBS	25000	3
Stm_CD4_SLE_06	H18	SLE	CD4	4	aCD3_CD4_SLE_06	aCD3_CD4_SLE_06_1.fastq.gz	aCD3_CD4_SLE_06_2.fastq.gz	aCD3	25000	3
Stm_CD4_SLE_07	H18	SLE	CD4	4	Pbs_CD4_SLE_07	Pbs_CD4_SLE_07_1.fastq.gz	Pbs_CD4_SLE_07_2.fastq.gz	PBS	25000	3
Stm_CD4_SLE_07	H18	SLE	CD4	4	aCD3_CD4_SLE_07	aCD3_CD4_SLE_07_1.fastq.gz	aCD3_CD4_SLE_07_2.fastq.gz	aCD3	25000	3
Stm_CD4_SLE_08	H18	SLE	CD4	2	Pbs_CD4_SLE_08	Pbs_CD4_SLE_08_1.fastq.gz	Pbs_CD4_SLE_08_2.fastq.gz	PBS	25000	3
Stm_CD4_SLE_08	H18	SLE	CD4	2	aCD3_CD4_SLE_08	aCD3_CD4_SLE_08_1.fastq.gz	aCD3_CD4_SLE_08_2.fastq.gz	aCD3	25000	3
Stm_CD4_SLE_09	H18	SLE	CD4	2	Pbs_CD4_SLE_09	Pbs_CD4_SLE_09_1.fastq.gz	Pbs_CD4_SLE_09_2.fastq.gz	PBS	25000	3
Stm_CD4_SLE_09	H18	SLE	CD4	2	aCD3_CD4_SLE_09	aCD3_CD4_SLE_09_1.fastq.gz	aCD3_CD4_SLE_09_2.fastq.gz	aCD3	25000	3
Stm_CD4_SLE_10	H18	SLE	CD4	2	Pbs_CD4_SLE_10	Pbs_CD4_SLE_10_1.fastq.gz	Pbs_CD4_SLE_10_2.fastq.gz	PBS	25000	3
Stm_CD4_SLE_10	H18	SLE	CD4	2	aCD3_CD4_SLE_10	aCD3_CD4_SLE_10_1.fastq.gz	aCD3_CD4_SLE_10_2.fastq.gz	aCD3	25000	3
Stm_CD4_SLE_12	H18	SLE	CD4	0	aCD3_CD4_SLE_12	aCD3_CD4_SLE_12_1.fastq.gz	aCD3_CD4_SLE_12_2.fastq.gz	aCD3	25000	3
Stm_CD4_SLE_12	H18	SLE	CD4	0	PBS_CD4_SLE_12	PBS_CD4_SLE_12_1.fastq.gz	PBS_CD4_SLE_12_2.fastq.gz	PBS	25000	3
Stm_CD4_SLE_14	H18	SLE	CD4	2	Pbs_CD4_SLE_14	Pbs_CD4_SLE_14_1.fastq.gz	Pbs_CD4_SLE_14_2.fastq.gz	PBS	25000	3
Stm_CD4_SLE_14	H18	SLE	CD4	2	aCD3_CD4_SLE_14	aCD3_CD4_SLE_14_1.fastq.gz	aCD3_CD4_SLE_14_2.fastq.gz	aCD3	25000	3
Stm_CD4_SLE_15	H18	SLE	CD4	2	Pbs_CD4_SLE_15	Pbs_CD4_SLE_15_1.fastq.gz	Pbs_CD4_SLE_15_2.fastq.gz	PBS	25000	3
Stm_CD4_SLE_15	H18	SLE	CD4	2	aCD3_CD4_SLE_15	aCD3_CD4_SLE_15_1.fastq.gz	aCD3_CD4_SLE_15_2.fastq.gz	aCD3	25000	3
Stm_CD4_SLE_17	H18	SLE	CD4	2	Pbs_CD4_SLE_17	Pbs_CD4_SLE_17_1.fastq.gz	Pbs_CD4_SLE_17_2.fastq.gz	PBS	25000	3
Stm_CD4_SLE_17	H18	SLE	CD4	2	aCD3_CD4_SLE_17	aCD3_CD4_SLE_17_1.fastq.gz	aCD3_CD4_SLE_17_2.fastq.gz	aCD3	25000	3
Stm_CD4_SLE_18	H18	SLE	CD4	4	Pbs_CD4_SLE_18	Pbs_CD4_SLE_18_1.fastq.gz	Pbs_CD4_SLE_18_2.fastq.gz	PBS	25000	3
Stm_CD4_SLE_18	H18	SLE	CD4	4	aCD3_CD4_SLE_18	aCD3_CD4_SLE_18_1.fastq.gz	aCD3_CD4_SLE_18_2.fastq.gz	aCD3	25000	3
Stm_CD8_HD_02	H18	HD	CD8	NA	Pbs_CD8_HD_02	Pbs_CD8_HD_02_1.fastq.gz	Pbs_CD8_HD_02_2.fastq.gz	PBS	25000	3
Stm_CD8_HD_02	H18	HD	CD8	NA	aCD3_CD8_HD_02	aCD3_CD8_HD_02_1.fastq.gz	aCD3_CD8_HD_02_2.fastq.gz	aCD3	25000	3
Stm_CD8_HD_03	H18	HD	CD8	NA	Pbs_CD8_HD_03	Pbs_CD8_HD_03_1.fastq.gz	Pbs_CD8_HD_03_2.fastq.gz	PBS	25000	3
Stm_CD8_HD_03	H18	HD	CD8	NA	aCD3_CD8_HD_03	aCD3_CD8_HD_03_1.fastq.gz	aCD3_CD8_HD_03_2.fastq.gz	aCD3	25000	3
Stm_CD8_HD_04	H18	HD	CD8	NA	Pbs_CD8_HD_04	Pbs_CD8_HD_04_1.fastq.gz	Pbs_CD8_HD_04_2.fastq.gz	PBS	25000	3
Stm_CD8_HD_04	H18	HD	CD8	NA	aCD3_CD8_HD_04	aCD3_CD8_HD_04_1.fastq.gz	aCD3_CD8_HD_04_2.fastq.gz	aCD3	25000	3
Stm_CD8_HD_05	H18	HD	CD8	NA	Pbs_CD8_HD_05	Pbs_CD8_HD_05_1.fastq.gz	Pbs_CD8_HD_05_2.fastq.gz	PBS	25000	3
Stm_CD8_HD_05	H18	HD	CD8	NA	aCD3_CD8_HD_05	aCD3_CD8_HD_05_1.fastq.gz	aCD3_CD8_HD_05_2.fastq.gz	aCD3	25000	3
Stm_CD8_HD_06	H18	HD	CD8	NA	Pbs_CD8_HD_06	Pbs_CD8_HD_06_1.fastq.gz	Pbs_CD8_HD_06_2.fastq.gz	PBS	25000	3
Stm_CD8_HD_06	H18	HD	CD8	NA	aCD3_CD8_HD_06	aCD3_CD8_HD_06_1.fastq.gz	aCD3_CD8_HD_06_2.fastq.gz	aCD3	25000	3
Stm_CD8_HD_07	H18	HD	CD8	NA	Pbs_CD8_HD_07	Pbs_CD8_HD_07_1.fastq.gz	Pbs_CD8_HD_07_2.fastq.gz	PBS	25000	3
Stm_CD8_HD_07	H18	HD	CD8	NA	aCD3_CD8_HD_07	aCD3_CD8_HD_07_1.fastq.gz	aCD3_CD8_HD_07_2.fastq.gz	aCD3	25000	3
Stm_CD8_HD_08	H18	HD	CD8	NA	Pbs_CD8_HD_08	Pbs_CD8_HD_08_1.fastq.gz	Pbs_CD8_HD_08_2.fastq.gz	PBS	25000	3
Stm_CD8_HD_08	H18	HD	CD8	NA	aCD3_CD8_HD_08	aCD3_CD8_HD_08_1.fastq.gz	aCD3_CD8_HD_08_2.fastq.gz	aCD3	25000	3
Stm_CD8_HD_09	H18	HD	CD8	NA	aCD3_CD8_HD_09	aCD3_CD8_HD_09_1.fastq.gz	aCD3_CD8_HD_09_2.fastq.gz	aCD3	25000	3
Stm_CD8_HD_09	H18	HD	CD8	NA	PBS_CD8_HD_09	PBS_CD8_HD_09_1.fastq.gz	PBS_CD8_HD_09_2.fastq.gz	PBS	25000	3
Stm_CD8_HD_10	H18	HD	CD8	NA	Pbs_CD8_HD_10	Pbs_CD8_HD_10_1.fastq.gz	Pbs_CD8_HD_10_2.fastq.gz	PBS	25000	3
Stm_CD8_HD_10	H18	HD	CD8	NA	aCD3_CD8_HD_10	aCD3_CD8_HD_10_1.fastq.gz	aCD3_CD8_HD_10_2.fastq.gz	aCD3	25000	3
Stm_CD8_HD_11	H18	HD	CD8	NA	Pbs_CD8_HD_11	Pbs_CD8_HD_11_1.fastq.gz	Pbs_CD8_HD_11_2.fastq.gz	PBS	25000	3
Stm_CD8_HD_11	H18	HD	CD8	NA	aCD3_CD8_HD_11	aCD3_CD8_HD_11_1.fastq.gz	aCD3_CD8_HD_11_2.fastq.gz	aCD3	25000	3
Stm_CD8_HD_12	H18	HD	CD8	NA	Pbs_CD8_HD_12	Pbs_CD8_HD_12_1.fastq.gz	Pbs_CD8_HD_12_2.fastq.gz	PBS	25000	3
Stm_CD8_HD_12	H18	HD	CD8	NA	aCD3_CD8_HD_12	aCD3_CD8_HD_12_1.fastq.gz	aCD3_CD8_HD_12_2.fastq.gz	aCD3	25000	3
Stm_CD8_HD_13	H18	HD	CD8	NA	Pbs_CD8_HD_13	Pbs_CD8_HD_13_1.fastq.gz	Pbs_CD8_HD_13_2.fastq.gz	PBS	25000	3
Stm_CD8_HD_13	H18	HD	CD8	NA	aCD3_CD8_HD_13	aCD3_CD8_HD_13_1.fastq.gz	aCD3_CD8_HD_13_2.fastq.gz	aCD3	25000	3
Stm_CD8_HD_14	H18	HD	CD8	NA	Pbs_CD8_HD_14	Pbs_CD8_HD_14_1.fastq.gz	Pbs_CD8_HD_14_2.fastq.gz	PBS	25000	3
Stm_CD8_HD_14	H18	HD	CD8	NA	aCD3_CD8_HD_14	aCD3_CD8_HD_14_1.fastq.gz	aCD3_CD8_HD_14_2.fastq.gz	aCD3	25000	3
Stm_CD8_HD_15	H18	HD	CD8	NA	Pbs_CD8_HD_15	Pbs_CD8_HD_15_1.fastq.gz	Pbs_CD8_HD_15_2.fastq.gz	PBS	25000	3
Stm_CD8_HD_15	H18	HD	CD8	NA	aCD3_CD8_HD_15	aCD3_CD8_HD_15_1.fastq.gz	aCD3_CD8_HD_15_2.fastq.gz	aCD3	25000	3
Stm_CD8_HD_61	H18	HD	CD8	NA	Pbs_CD8_HD_61	Pbs_CD8_HD_61_1.fastq.gz	Pbs_CD8_HD_61_2.fastq.gz	PBS	25000	3
Stm_CD8_HD_61	H18	HD	CD8	NA	aCD3_CD8_HD_61	aCD3_CD8_HD_61_1.fastq.gz	aCD3_CD8_HD_61_2.fastq.gz	aCD3	25000	3
Stm_CD8_pSS_01	H18	pSS	CD8	4	Pbs_CD8_pSS_01	Pbs_CD8_pSS_01_1.fastq.gz	Pbs_CD8_pSS_01_2.fastq.gz	PBS	25000	3
Stm_CD8_pSS_01	H18	pSS	CD8	4	aCD3_CD8_pSS_01	aCD3_CD8_pSS_01_1.fastq.gz	aCD3_CD8_pSS_01_2.fastq.gz	aCD3	25000	3
Stm_CD8_pSS_02	H18	pSS	CD8	3	Pbs_CD8_pSS_02	Pbs_CD8_pSS_02_1.fastq.gz	Pbs_CD8_pSS_02_2.fastq.gz	PBS	25000	3
Stm_CD8_pSS_02	H18	pSS	CD8	3	aCD3_CD8_pSS_02	aCD3_CD8_pSS_02_1.fastq.gz	aCD3_CD8_pSS_02_2.fastq.gz	aCD3	25000	3
Stm_CD8_pSS_03	H18	pSS	CD8	0	Pbs_CD8_pSS_03	Pbs_CD8_pSS_03_1.fastq.gz	Pbs_CD8_pSS_03_2.fastq.gz	PBS	400000	3
Stm_CD8_pSS_03	H18	pSS	CD8	0	aCD3_CD8_pSS_03	aCD3_CD8_pSS_03_1.fastq.gz	aCD3_CD8_pSS_03_2.fastq.gz	aCD3	25000	3
Stm_CD8_pSS_04	H18	pSS	CD8	1	PBS_CD8_pSS_04	PBS_CD8_pSS_04_1.fastq.gz	PBS_CD8_pSS_04_2.fastq.gz	PBS	25000	3
Stm_CD8_pSS_04	H18	pSS	CD8	1	aCD3_CD8_pSS_04	aCD3_CD8_pSS_04_1.fastq.gz	aCD3_CD8_pSS_04_2.fastq.gz	aCD3	25000	3
Stm_CD8_pSS_05	H18	pSS	CD8	0	Pbs_CD8_pSS_05	Pbs_CD8_pSS_05_1.fastq.gz	Pbs_CD8_pSS_05_2.fastq.gz	PBS	25000	3
Stm_CD8_pSS_05	H18	pSS	CD8	0	aCD3_CD8_pSS_05	aCD3_CD8_pSS_05_1.fastq.gz	aCD3_CD8_pSS_05_2.fastq.gz	aCD3	25000	3
Stm_CD8_pSS_06	H18	pSS	CD8	0	Pbs_CD8_pSS_06	Pbs_CD8_pSS_06_1.fastq.gz	Pbs_CD8_pSS_06_2.fastq.gz	PBS	25000	3
Stm_CD8_pSS_06	H18	pSS	CD8	0	aCD3_CD8_pSS_06	aCD3_CD8_pSS_06_1.fastq.gz	aCD3_CD8_pSS_06_2.fastq.gz	aCD3	25000	3
Stm_CD8_pSS_07	H18	pSS	CD8	0	Pbs_CD8_pSS_07	Pbs_CD8_pSS_07_1.fastq.gz	Pbs_CD8_pSS_07_2.fastq.gz	PBS	25000	3
Stm_CD8_pSS_07	H18	pSS	CD8	0	aCD3_CD8_pSS_07	aCD3_CD8_pSS_07_1.fastq.gz	aCD3_CD8_pSS_07_2.fastq.gz	aCD3	25000	3
Stm_CD8_pSS_08	H18	pSS	CD8	2	Pbs_CD8_pSS_08	Pbs_CD8_pSS_08_1.fastq.gz	Pbs_CD8_pSS_08_2.fastq.gz	PBS	25000	3
Stm_CD8_pSS_08	H18	pSS	CD8	2	aCD3_CD8_pSS_08	aCD3_CD8_pSS_08_1.fastq.gz	aCD3_CD8_pSS_08_2.fastq.gz	aCD3	25000	3
Stm_CD8_pSS_09	H18	pSS	CD8	0	Pbs_CD8_pSS_09	Pbs_CD8_pSS_09_1.fastq.gz	Pbs_CD8_pSS_09_2.fastq.gz	PBS	25000	3
Stm_CD8_pSS_09	H18	pSS	CD8	0	aCD3_CD8_pSS_09	aCD3_CD8_pSS_09_1.fastq.gz	aCD3_CD8_pSS_09_2.fastq.gz	aCD3	25000	3
Stm_CD8_pSS_10	H18	pSS	CD8	0	Pbs_CD8_pSS_10	Pbs_CD8_pSS_10_1.fastq.gz	Pbs_CD8_pSS_10_2.fastq.gz	PBS	25000	3
Stm_CD8_pSS_10	H18	pSS	CD8	0	aCD3_CD8_pSS_10	aCD3_CD8_pSS_10_1.fastq.gz	aCD3_CD8_pSS_10_2.fastq.gz	aCD3	25000	3
Stm_CD8_pSS_11	H18	pSS	CD8	10	Pbs_CD8_pSS_11	Pbs_CD8_pSS_11_1.fastq.gz	Pbs_CD8_pSS_11_2.fastq.gz	PBS	25000	3
Stm_CD8_pSS_11	H18	pSS	CD8	10	aCD3_CD8_pSS_11	aCD3_CD8_pSS_11_1.fastq.gz	aCD3_CD8_pSS_11_2.fastq.gz	aCD3	25000	3
Stm_CD8_pSS_12	H18	pSS	CD8	1	Pbs_CD8_pSS_12	Pbs_CD8_pSS_12_1.fastq.gz	Pbs_CD8_pSS_12_2.fastq.gz	PBS	25000	3
Stm_CD8_pSS_12	H18	pSS	CD8	1	aCD3_CD8_pSS_12	aCD3_CD8_pSS_12_1.fastq.gz	aCD3_CD8_pSS_12_2.fastq.gz	aCD3	25000	3
Stm_CD8_pSS_13	H18	pSS	CD8	1	aCD3_CD8_pSS_13	aCD3_CD8_pSS_13_1.fastq.gz	aCD3_CD8_pSS_13_2.fastq.gz	aCD3	25000	3
Stm_CD8_pSS_13	H18	pSS	CD8	1	PBS_CD8_pSS_13	PBS_CD8_pSS_13_1.fastq.gz	PBS_CD8_pSS_13_2.fastq.gz	PBS	25000	3
Stm_CD8_SLE_01	H18	SLE	CD8	2	Pbs_CD8_SLE_01	Pbs_CD8_SLE_01_1.fastq.gz	Pbs_CD8_SLE_01_2.fastq.gz	PBS	25000	3
Stm_CD8_SLE_01	H18	SLE	CD8	2	aCD3_CD8_SLE_01	aCD3_CD8_SLE_01_1.fastq.gz	aCD3_CD8_SLE_01_2.fastq.gz	aCD3	25000	3
Stm_CD8_SLE_03	H18	SLE	CD8	5	Pbs_CD8_SLE_03	Pbs_CD8_SLE_03_1.fastq.gz	Pbs_CD8_SLE_03_2.fastq.gz	PBS	25000	3
Stm_CD8_SLE_03	H18	SLE	CD8	5	aCD3_CD8_SLE_03	aCD3_CD8_SLE_03_1.fastq.gz	aCD3_CD8_SLE_03_2.fastq.gz	aCD3	25000	3
Stm_CD8_SLE_04	H18	SLE	CD8	2	Pbs_CD8_SLE_04	Pbs_CD8_SLE_04_1.fastq.gz	Pbs_CD8_SLE_04_2.fastq.gz	PBS	25000	3
Stm_CD8_SLE_04	H18	SLE	CD8	2	aCD3_CD8_SLE_04	aCD3_CD8_SLE_04_1.fastq.gz	aCD3_CD8_SLE_04_2.fastq.gz	aCD3	25000	3
Stm_CD8_SLE_05	H18	SLE	CD8	2	Pbs_CD8_SLE_05	Pbs_CD8_SLE_05_1.fastq.gz	Pbs_CD8_SLE_05_2.fastq.gz	PBS	25000	3
Stm_CD8_SLE_05	H18	SLE	CD8	2	aCD3_CD8_SLE_05	aCD3_CD8_SLE_05_1.fastq.gz	aCD3_CD8_SLE_05_2.fastq.gz	aCD3	25000	3
Stm_CD8_SLE_06	H18	SLE	CD8	4	Pbs_CD8_SLE_06	Pbs_CD8_SLE_06_1.fastq.gz	Pbs_CD8_SLE_06_2.fastq.gz	PBS	25000	3
Stm_CD8_SLE_06	H18	SLE	CD8	4	aCD3_CD8_SLE_06	aCD3_CD8_SLE_06_1.fastq.gz	aCD3_CD8_SLE_06_2.fastq.gz	aCD3	25000	3
Stm_CD8_SLE_07	H18	SLE	CD8	4	Pbs_CD8_SLE_07	Pbs_CD8_SLE_07_1.fastq.gz	Pbs_CD8_SLE_07_2.fastq.gz	PBS	25000	3
Stm_CD8_SLE_07	H18	SLE	CD8	4	aCD3_CD8_SLE_07	aCD3_CD8_SLE_07_1.fastq.gz	aCD3_CD8_SLE_07_2.fastq.gz	aCD3	25000	3
Stm_CD8_SLE_08	H18	SLE	CD8	2	Pbs_CD8_SLE_08	Pbs_CD8_SLE_08_1.fastq.gz	Pbs_CD8_SLE_08_2.fastq.gz	PBS	25000	3
Stm_CD8_SLE_08	H18	SLE	CD8	2	aCD3_CD8_SLE_08	aCD3_CD8_SLE_08_1.fastq.gz	aCD3_CD8_SLE_08_2.fastq.gz	aCD3	25000	3
Stm_CD8_SLE_10	H18	SLE	CD8	2	Pbs_CD8_SLE_10	Pbs_CD8_SLE_10_1.fastq.gz	Pbs_CD8_SLE_10_2.fastq.gz	PBS	25000	3
Stm_CD8_SLE_10	H18	SLE	CD8	2	aCD3_CD8_SLE_10	aCD3_CD8_SLE_10_1.fastq.gz	aCD3_CD8_SLE_10_2.fastq.gz	aCD3	25000	3
Stm_CD8_SLE_12	H18	SLE	CD8	0	Pbs_CD8_SLE_12	Pbs_CD8_SLE_12_1.fastq.gz	Pbs_CD8_SLE_12_2.fastq.gz	PBS	25000	3
Stm_CD8_SLE_12	H18	SLE	CD8	0	aCD3_CD8_SLE_12	aCD3_CD8_SLE_12_1.fastq.gz	aCD3_CD8_SLE_12_2.fastq.gz	aCD3	25000	3
Stm_CD8_SLE_13	H18	SLE	CD8	2	Pbs_CD8_SLE_13	Pbs_CD8_SLE_13_1.fastq.gz	Pbs_CD8_SLE_13_2.fastq.gz	PBS	25000	3
Stm_CD8_SLE_13	H18	SLE	CD8	2	aCD3_CD8_SLE_13	aCD3_CD8_SLE_13_1.fastq.gz	aCD3_CD8_SLE_13_2.fastq.gz	aCD3	25000	3
Stm_CD8_SLE_14	H18	SLE	CD8	2	Pbs_CD8_SLE_14	Pbs_CD8_SLE_14_1.fastq.gz	Pbs_CD8_SLE_14_2.fastq.gz	PBS	25000	3
Stm_CD8_SLE_14	H18	SLE	CD8	2	aCD3_CD8_SLE_14	aCD3_CD8_SLE_14_1.fastq.gz	aCD3_CD8_SLE_14_2.fastq.gz	aCD3	25000	3
Stm_CD8_SLE_15	H18	SLE	CD8	2	Pbs_CD8_SLE_15	Pbs_CD8_SLE_15_1.fastq.gz	Pbs_CD8_SLE_15_2.fastq.gz	PBS	25000	3
Stm_CD8_SLE_15	H18	SLE	CD8	2	aCD3_CD8_SLE_15	aCD3_CD8_SLE_15_1.fastq.gz	aCD3_CD8_SLE_15_2.fastq.gz	aCD3	25000	3
Stm_CD8_SLE_17	H18	SLE	CD8	2	Pbs_CD8_SLE_17	Pbs_CD8_SLE_17_1.fastq.gz	Pbs_CD8_SLE_17_2.fastq.gz	PBS	25000	3
Stm_CD8_SLE_17	H18	SLE	CD8	2	aCD3_CD8_SLE_17	aCD3_CD8_SLE_17_1.fastq.gz	aCD3_CD8_SLE_17_2.fastq.gz	aCD3	25000	3
Stm_CD8_SLE_18	H18	SLE	CD8	4	Pbs_CD8_SLE_18	Pbs_CD8_SLE_18_1.fastq.gz	Pbs_CD8_SLE_18_2.fastq.gz	PBS	25000	3
Stm_CD8_SLE_18	H18	SLE	CD8	4	aCD3_CD8_SLE_18	aCD3_CD8_SLE_18_1.fastq.gz	aCD3_CD8_SLE_18_2.fastq.gz	aCD3	25000	3
Stm_CD16_HD_02	H18	HD	CD16	NA	Pbs_CD16_HD_02	Pbs_CD16_HD_02_1.fastq.gz	Pbs_CD16_HD_02_2.fastq.gz	PBS	25000	3
Stm_CD16_HD_02	H18	HD	CD16	NA	aCD3_CD16_HD_02	aCD3_CD16_HD_02_1.fastq.gz	aCD3_CD16_HD_02_2.fastq.gz	aCD3	25000	3
Stm_CD16_HD_03	H18	HD	CD16	NA	Pbs_CD16_HD_03	Pbs_CD16_HD_03_1.fastq.gz	Pbs_CD16_HD_03_2.fastq.gz	PBS	25000	3
Stm_CD16_HD_03	H18	HD	CD16	NA	aCD3_CD16_HD_03	aCD3_CD16_HD_03_1.fastq.gz	aCD3_CD16_HD_03_2.fastq.gz	aCD3	25000	3
Stm_CD16_HD_04	H18	HD	CD16	NA	Pbs_CD16_HD_04	Pbs_CD16_HD_04_1.fastq.gz	Pbs_CD16_HD_04_2.fastq.gz	PBS	25000	3
Stm_CD16_HD_04	H18	HD	CD16	NA	aCD3_CD16_HD_04	aCD3_CD16_HD_04_1.fastq.gz	aCD3_CD16_HD_04_2.fastq.gz	aCD3	25000	3
Stm_CD16_HD_05	H18	HD	CD16	NA	Pbs_CD16_HD_05	Pbs_CD16_HD_05_1.fastq.gz	Pbs_CD16_HD_05_2.fastq.gz	PBS	25000	3
Stm_CD16_HD_05	H18	HD	CD16	NA	aCD3_CD16_HD_05	aCD3_CD16_HD_05_1.fastq.gz	aCD3_CD16_HD_05_2.fastq.gz	aCD3	25000	3
Stm_CD16_HD_06	H18	HD	CD16	NA	Pbs_CD16_HD_06	Pbs_CD16_HD_06_1.fastq.gz	Pbs_CD16_HD_06_2.fastq.gz	PBS	25000	3
Stm_CD16_HD_06	H18	HD	CD16	NA	aCD3_CD16_HD_06	aCD3_CD16_HD_06_1.fastq.gz	aCD3_CD16_HD_06_2.fastq.gz	aCD3	25000	3
Stm_CD16_HD_07	H18	HD	CD16	NA	Pbs_CD16_HD_07	Pbs_CD16_HD_07_1.fastq.gz	Pbs_CD16_HD_07_2.fastq.gz	PBS	25000	3
Stm_CD16_HD_07	H18	HD	CD16	NA	aCD3_CD16_HD_07	aCD3_CD16_HD_07_1.fastq.gz	aCD3_CD16_HD_07_2.fastq.gz	aCD3	25000	3
Stm_CD16_HD_08	H18	HD	CD16	NA	Pbs_CD16_HD_08	Pbs_CD16_HD_08_1.fastq.gz	Pbs_CD16_HD_08_2.fastq.gz	PBS	25000	3
Stm_CD16_HD_08	H18	HD	CD16	NA	aCD3_CD16_HD_08	aCD3_CD16_HD_08_1.fastq.gz	aCD3_CD16_HD_08_2.fastq.gz	aCD3	25000	3
Stm_CD16_HD_09	H18	HD	CD16	NA	Pbs_CD16_HD_09	Pbs_CD16_HD_09_1.fastq.gz	Pbs_CD16_HD_09_2.fastq.gz	PBS	25000	3
Stm_CD16_HD_09	H18	HD	CD16	NA	aCD3_CD16_HD_09	aCD3_CD16_HD_09_1.fastq.gz	aCD3_CD16_HD_09_2.fastq.gz	aCD3	25000	3
Stm_CD16_HD_11	H18	HD	CD16	NA	Pbs_CD16_HD_11	Pbs_CD16_HD_11_1.fastq.gz	Pbs_CD16_HD_11_2.fastq.gz	PBS	25000	3
Stm_CD16_HD_11	H18	HD	CD16	NA	aCD3_CD16_HD_11	aCD3_CD16_HD_11_1.fastq.gz	aCD3_CD16_HD_11_2.fastq.gz	aCD3	25000	3
Stm_CD16_HD_12	H18	HD	CD16	NA	Pbs_CD16_HD_12	Pbs_CD16_HD_12_1.fastq.gz	Pbs_CD16_HD_12_2.fastq.gz	PBS	25000	3
Stm_CD16_HD_12	H18	HD	CD16	NA	aCD3_CD16_HD_12	aCD3_CD16_HD_12_1.fastq.gz	aCD3_CD16_HD_12_2.fastq.gz	aCD3	25000	3
Stm_CD16_HD_14	H18	HD	CD16	NA	aCD3_CD16_HD_14	aCD3_CD16_HD_14_1.fastq.gz	aCD3_CD16_HD_14_2.fastq.gz	aCD3	25000	3
Stm_CD16_HD_14	H18	HD	CD16	NA	PBS_CD16_HD_14	PBS_CD16_HD_14_1.fastq.gz	PBS_CD16_HD_14_2.fastq.gz	PBS	25000	3
Stm_CD16_HD_15	H18	HD	CD16	NA	Pbs_CD16_HD_15	Pbs_CD16_HD_15_1.fastq.gz	Pbs_CD16_HD_15_2.fastq.gz	PBS	25000	3
Stm_CD16_HD_15	H18	HD	CD16	NA	aCD3_CD16_HD_15	aCD3_CD16_HD_15_1.fastq.gz	aCD3_CD16_HD_15_2.fastq.gz	aCD3	25000	3
Stm_CD16_HD_61	H18	HD	CD16	NA	Pbs_CD16_HD_61	Pbs_CD16_HD_61_1.fastq.gz	Pbs_CD16_HD_61_2.fastq.gz	PBS	25000	3
Stm_CD16_HD_61	H18	HD	CD16	NA	aCD3_CD16_HD_61	aCD3_CD16_HD_61_1.fastq.gz	aCD3_CD16_HD_61_2.fastq.gz	aCD3	25000	3
Stm_CD16_pSS_01	H18	pSS	CD16	4	Pbs_CD16_pSS_01	Pbs_CD16_pSS_01_1.fastq.gz	Pbs_CD16_pSS_01_2.fastq.gz	PBS	23297	3
Stm_CD16_pSS_01	H18	pSS	CD16	4	aCD3_CD16_pSS_01	aCD3_CD16_pSS_01_1.fastq.gz	aCD3_CD16_pSS_01_2.fastq.gz	aCD3	15254	3
Stm_CD16_pSS_02	H18	pSS	CD16	3	Pbs_CD16_pSS_02	Pbs_CD16_pSS_02_1.fastq.gz	Pbs_CD16_pSS_02_2.fastq.gz	PBS	25000	3
Stm_CD16_pSS_02	H18	pSS	CD16	3	aCD3_CD16_pSS_02	aCD3_CD16_pSS_02_1.fastq.gz	aCD3_CD16_pSS_02_2.fastq.gz	aCD3	25000	3
Stm_CD16_pSS_03	H18	pSS	CD16	0	Pbs_CD16_pSS_03	Pbs_CD16_pSS_03_1.fastq.gz	Pbs_CD16_pSS_03_2.fastq.gz	PBS	25000	3
Stm_CD16_pSS_03	H18	pSS	CD16	0	aCD3_CD16_pSS_03	aCD3_CD16_pSS_03_1.fastq.gz	aCD3_CD16_pSS_03_2.fastq.gz	aCD3	25000	3
Stm_CD16_pSS_04	H18	pSS	CD16	1	Pbs_CD16_pSS_04	Pbs_CD16_pSS_04_1.fastq.gz	Pbs_CD16_pSS_04_2.fastq.gz	PBS	25000	3
Stm_CD16_pSS_04	H18	pSS	CD16	1	aCD3_CD16_pSS_04	aCD3_CD16_pSS_04_1.fastq.gz	aCD3_CD16_pSS_04_2.fastq.gz	aCD3	25000	3
Stm_CD16_pSS_05	H18	pSS	CD16	0	Pbs_CD16_pSS_05	Pbs_CD16_pSS_05_1.fastq.gz	Pbs_CD16_pSS_05_2.fastq.gz	PBS	25000	3
Stm_CD16_pSS_05	H18	pSS	CD16	0	aCD3_CD16_pSS_05	aCD3_CD16_pSS_05_1.fastq.gz	aCD3_CD16_pSS_05_2.fastq.gz	aCD3	25000	3
Stm_CD16_pSS_06	H18	pSS	CD16	0	Pbs_CD16_pSS_06	Pbs_CD16_pSS_06_1.fastq.gz	Pbs_CD16_pSS_06_2.fastq.gz	PBS	25000	3
Stm_CD16_pSS_06	H18	pSS	CD16	0	aCD3_CD16_pSS_06	aCD3_CD16_pSS_06_1.fastq.gz	aCD3_CD16_pSS_06_2.fastq.gz	aCD3	25000	3
Stm_CD16_pSS_09	H18	pSS	CD16	0	Pbs_CD16_pSS_09	Pbs_CD16_pSS_09_1.fastq.gz	Pbs_CD16_pSS_09_2.fastq.gz	PBS	25000	3
Stm_CD16_pSS_09	H18	pSS	CD16	0	aCD3_CD16_pSS_09	aCD3_CD16_pSS_09_1.fastq.gz	aCD3_CD16_pSS_09_2.fastq.gz	aCD3	25000	3
Stm_CD16_pSS_10	H18	pSS	CD16	0	aCD3_CD16_pSS_10	aCD3_CD16_pSS_10_1.fastq.gz	aCD3_CD16_pSS_10_2.fastq.gz	aCD3	25000	3
Stm_CD16_pSS_10	H18	pSS	CD16	0	PBS_CD16_pSS_10	PBS_CD16_pSS_10_1.fastq.gz	PBS_CD16_pSS_10_2.fastq.gz	PBS	25000	3
Stm_CD16_pSS_11	H18	pSS	CD16	10	Pbs_CD16_pSS_11	Pbs_CD16_pSS_11_1.fastq.gz	Pbs_CD16_pSS_11_2.fastq.gz	PBS	10102	3
Stm_CD16_pSS_11	H18	pSS	CD16	10	aCD3_CD16_pSS_11	aCD3_CD16_pSS_11_1.fastq.gz	aCD3_CD16_pSS_11_2.fastq.gz	aCD3	13896	3
Stm_CD16_pSS_12	H18	pSS	CD16	1	Pbs_CD16_pSS_12	Pbs_CD16_pSS_12_1.fastq.gz	Pbs_CD16_pSS_12_2.fastq.gz	PBS	25000	3
Stm_CD16_pSS_12	H18	pSS	CD16	1	aCD3_CD16_pSS_12	aCD3_CD16_pSS_12_1.fastq.gz	aCD3_CD16_pSS_12_2.fastq.gz	aCD3	23539	3
Stm_CD16_pSS_13	H18	pSS	CD16	1	Pbs_CD16_pSS_13	Pbs_CD16_pSS_13_1.fastq.gz	Pbs_CD16_pSS_13_2.fastq.gz	PBS	25000	3
Stm_CD16_pSS_13	H18	pSS	CD16	1	aCD3_CD16_pSS_13	aCD3_CD16_pSS_13_1.fastq.gz	aCD3_CD16_pSS_13_2.fastq.gz	aCD3	25000	3
Stm_CD16_SLE_01	H18	SLE	CD16	2	Pbs_CD16_SLE_01	Pbs_CD16_SLE_01_1.fastq.gz	Pbs_CD16_SLE_01_2.fastq.gz	PBS	25000	3
Stm_CD16_SLE_01	H18	SLE	CD16	2	aCD3_CD16_SLE_01	aCD3_CD16_SLE_01_1.fastq.gz	aCD3_CD16_SLE_01_2.fastq.gz	aCD3	25000	3
Stm_CD16_SLE_03	H18	SLE	CD16	5	Pbs_CD16_SLE_03	Pbs_CD16_SLE_03_1.fastq.gz	Pbs_CD16_SLE_03_2.fastq.gz	PBS	2235	3
Stm_CD16_SLE_03	H18	SLE	CD16	5	aCD3_CD16_SLE_03	aCD3_CD16_SLE_03_1.fastq.gz	aCD3_CD16_SLE_03_2.fastq.gz	aCD3	3356	3
Stm_CD16_SLE_04	H18	SLE	CD16	2	Pbs_CD16_SLE_04	Pbs_CD16_SLE_04_1.fastq.gz	Pbs_CD16_SLE_04_2.fastq.gz	PBS	25000	3
Stm_CD16_SLE_04	H18	SLE	CD16	2	aCD3_CD16_SLE_04	aCD3_CD16_SLE_04_1.fastq.gz	aCD3_CD16_SLE_04_2.fastq.gz	aCD3	25000	3
Stm_CD16_SLE_05	H18	SLE	CD16	2	Pbs_CD16_SLE_05	Pbs_CD16_SLE_05_1.fastq.gz	Pbs_CD16_SLE_05_2.fastq.gz	PBS	25000	3
Stm_CD16_SLE_05	H18	SLE	CD16	2	aCD3_CD16_SLE_05	aCD3_CD16_SLE_05_1.fastq.gz	aCD3_CD16_SLE_05_2.fastq.gz	aCD3	25000	3
Stm_CD16_SLE_06	H18	SLE	CD16	4	Pbs_CD16_SLE_06	Pbs_CD16_SLE_06_1.fastq.gz	Pbs_CD16_SLE_06_2.fastq.gz	PBS	25000	3
Stm_CD16_SLE_06	H18	SLE	CD16	4	aCD3_CD16_SLE_06	aCD3_CD16_SLE_06_1.fastq.gz	aCD3_CD16_SLE_06_2.fastq.gz	aCD3	25000	3
Stm_CD16_SLE_08	H18	SLE	CD16	2	Pbs_CD16_SLE_08	Pbs_CD16_SLE_08_1.fastq.gz	Pbs_CD16_SLE_08_2.fastq.gz	PBS	25000	3
Stm_CD16_SLE_08	H18	SLE	CD16	2	aCD3_CD16_SLE_08	aCD3_CD16_SLE_08_1.fastq.gz	aCD3_CD16_SLE_08_2.fastq.gz	aCD3	25000	3
Stm_CD16_SLE_09	H18	SLE	CD16	2	Pbs_CD16_SLE_09	Pbs_CD16_SLE_09_1.fastq.gz	Pbs_CD16_SLE_09_2.fastq.gz	PBS	1736	3
Stm_CD16_SLE_09	H18	SLE	CD16	2	aCD3_CD16_SLE_09	aCD3_CD16_SLE_09_1.fastq.gz	aCD3_CD16_SLE_09_2.fastq.gz	aCD3	1070	3
Stm_CD16_SLE_10	H18	SLE	CD16	2	Pbs_CD16_SLE_10	Pbs_CD16_SLE_10_1.fastq.gz	Pbs_CD16_SLE_10_2.fastq.gz	PBS	25000	3
Stm_CD16_SLE_10	H18	SLE	CD16	2	aCD3_CD16_SLE_10	aCD3_CD16_SLE_10_1.fastq.gz	aCD3_CD16_SLE_10_2.fastq.gz	aCD3	25000	3
Stm_CD16_SLE_12	H18	SLE	CD16	0	Pbs_CD16_SLE_12	Pbs_CD16_SLE_12_1.fastq.gz	Pbs_CD16_SLE_12_2.fastq.gz	PBS	25000	3
Stm_CD16_SLE_12	H18	SLE	CD16	0	aCD3_CD16_SLE_12	aCD3_CD16_SLE_12_1.fastq.gz	aCD3_CD16_SLE_12_2.fastq.gz	aCD3	25000	3
Stm_CD16_SLE_13	H18	SLE	CD16	2	Pbs_CD16_SLE_13	Pbs_CD16_SLE_13_1.fastq.gz	Pbs_CD16_SLE_13_2.fastq.gz	PBS	25000	3
Stm_CD16_SLE_13	H18	SLE	CD16	2	aCD3_CD16_SLE_13	aCD3_CD16_SLE_13_1.fastq.gz	aCD3_CD16_SLE_13_2.fastq.gz	aCD3	25000	3
Stm_CD16_SLE_14	H18	SLE	CD16	2	Pbs_CD16_SLE_14	Pbs_CD16_SLE_14_1.fastq.gz	Pbs_CD16_SLE_14_2.fastq.gz	PBS	25000	3
Stm_CD16_SLE_14	H18	SLE	CD16	2	aCD3_CD16_SLE_14	aCD3_CD16_SLE_14_1.fastq.gz	aCD3_CD16_SLE_14_2.fastq.gz	aCD3	25000	3
Stm_CD16_SLE_15	H18	SLE	CD16	2	Pbs_CD16_SLE_15	Pbs_CD16_SLE_15_1.fastq.gz	Pbs_CD16_SLE_15_2.fastq.gz	PBS	25000	3
Stm_CD16_SLE_15	H18	SLE	CD16	2	aCD3_CD16_SLE_15	aCD3_CD16_SLE_15_1.fastq.gz	aCD3_CD16_SLE_15_2.fastq.gz	aCD3	25000	3
Stm_CD16_SLE_17	H18	SLE	CD16	2	Pbs_CD16_SLE_17	Pbs_CD16_SLE_17_1.fastq.gz	Pbs_CD16_SLE_17_2.fastq.gz	PBS	25000	3
Stm_CD16_SLE_17	H18	SLE	CD16	2	aCD3_CD16_SLE_17	aCD3_CD16_SLE_17_1.fastq.gz	aCD3_CD16_SLE_17_2.fastq.gz	aCD3	25000	3
Stm_CD19_HD_02	H18	HD	CD19	NA	Pbs_CD19_HD_02	Pbs_CD19_HD_02_1.fastq.gz	Pbs_CD19_HD_02_2.fastq.gz	PBS	25000	3
Stm_CD19_HD_02	H18	HD	CD19	NA	aCD3_CD19_HD_02	aCD3_CD19_HD_02_1.fastq.gz	aCD3_CD19_HD_02_2.fastq.gz	aCD3	25000	3
Stm_CD19_HD_03	H18	HD	CD19	NA	Pbs_CD19_HD_03	Pbs_CD19_HD_03_1.fastq.gz	Pbs_CD19_HD_03_2.fastq.gz	PBS	25000	3
Stm_CD19_HD_03	H18	HD	CD19	NA	aCD3_CD19_HD_03	aCD3_CD19_HD_03_1.fastq.gz	aCD3_CD19_HD_03_2.fastq.gz	aCD3	25000	3
Stm_CD19_HD_04	H18	HD	CD19	NA	Pbs_CD19_HD_04	Pbs_CD19_HD_04_1.fastq.gz	Pbs_CD19_HD_04_2.fastq.gz	PBS	25000	3
Stm_CD19_HD_04	H18	HD	CD19	NA	aCD3_CD19_HD_04	aCD3_CD19_HD_04_1.fastq.gz	aCD3_CD19_HD_04_2.fastq.gz	aCD3	25000	3
Stm_CD19_HD_05	H18	HD	CD19	NA	Pbs_CD19_HD_05	Pbs_CD19_HD_05_1.fastq.gz	Pbs_CD19_HD_05_2.fastq.gz	PBS	25000	3
Stm_CD19_HD_05	H18	HD	CD19	NA	aCD3_CD19_HD_05	aCD3_CD19_HD_05_1.fastq.gz	aCD3_CD19_HD_05_2.fastq.gz	aCD3	25000	3
Stm_CD19_HD_06	H18	HD	CD19	NA	Pbs_CD19_HD_06	Pbs_CD19_HD_06_1.fastq.gz	Pbs_CD19_HD_06_2.fastq.gz	PBS	25000	3
Stm_CD19_HD_06	H18	HD	CD19	NA	aCD3_CD19_HD_06	aCD3_CD19_HD_06_1.fastq.gz	aCD3_CD19_HD_06_2.fastq.gz	aCD3	25000	3
Stm_CD19_HD_07	H18	HD	CD19	NA	Pbs_CD19_HD_07	Pbs_CD19_HD_07_1.fastq.gz	Pbs_CD19_HD_07_2.fastq.gz	PBS	25000	3
Stm_CD19_HD_07	H18	HD	CD19	NA	aCD3_CD19_HD_07	aCD3_CD19_HD_07_1.fastq.gz	aCD3_CD19_HD_07_2.fastq.gz	aCD3	25000	3
Stm_CD19_HD_08	H18	HD	CD19	NA	Pbs_CD19_HD_08	Pbs_CD19_HD_08_1.fastq.gz	Pbs_CD19_HD_08_2.fastq.gz	PBS	25000	3
Stm_CD19_HD_08	H18	HD	CD19	NA	aCD3_CD19_HD_08	aCD3_CD19_HD_08_1.fastq.gz	aCD3_CD19_HD_08_2.fastq.gz	aCD3	25000	3
Stm_CD19_HD_09	H18	HD	CD19	NA	Pbs_CD19_HD_09	Pbs_CD19_HD_09_1.fastq.gz	Pbs_CD19_HD_09_2.fastq.gz	PBS	25000	3
Stm_CD19_HD_09	H18	HD	CD19	NA	aCD3_CD19_HD_09	aCD3_CD19_HD_09_1.fastq.gz	aCD3_CD19_HD_09_2.fastq.gz	aCD3	25000	3
Stm_CD19_HD_11	H18	HD	CD19	NA	Pbs_CD19_HD_11	Pbs_CD19_HD_11_1.fastq.gz	Pbs_CD19_HD_11_2.fastq.gz	PBS	25000	3
Stm_CD19_HD_11	H18	HD	CD19	NA	aCD3_CD19_HD_11	aCD3_CD19_HD_11_1.fastq.gz	aCD3_CD19_HD_11_2.fastq.gz	aCD3	25000	3
Stm_CD19_HD_12	H18	HD	CD19	NA	Pbs_CD19_HD_12	Pbs_CD19_HD_12_1.fastq.gz	Pbs_CD19_HD_12_2.fastq.gz	PBS	25000	3
Stm_CD19_HD_12	H18	HD	CD19	NA	aCD3_CD19_HD_12	aCD3_CD19_HD_12_1.fastq.gz	aCD3_CD19_HD_12_2.fastq.gz	aCD3	25000	3
Stm_CD19_HD_13	H18	HD	CD19	NA	Pbs_CD19_HD_13	Pbs_CD19_HD_13_1.fastq.gz	Pbs_CD19_HD_13_2.fastq.gz	PBS	25000	3
Stm_CD19_HD_13	H18	HD	CD19	NA	aCD3_CD19_HD_13	aCD3_CD19_HD_13_1.fastq.gz	aCD3_CD19_HD_13_2.fastq.gz	aCD3	25000	3
Stm_CD19_HD_14	H18	HD	CD19	NA	Pbs_CD19_HD_14	Pbs_CD19_HD_14_1.fastq.gz	Pbs_CD19_HD_14_2.fastq.gz	PBS	25000	3
Stm_CD19_HD_14	H18	HD	CD19	NA	aCD3_CD19_HD_14	aCD3_CD19_HD_14_1.fastq.gz	aCD3_CD19_HD_14_2.fastq.gz	aCD3	25000	3
Stm_CD19_HD_15	H18	HD	CD19	NA	Pbs_CD19_HD_15	Pbs_CD19_HD_15_1.fastq.gz	Pbs_CD19_HD_15_2.fastq.gz	PBS	25000	3
Stm_CD19_HD_15	H18	HD	CD19	NA	aCD3_CD19_HD_15	aCD3_CD19_HD_15_1.fastq.gz	aCD3_CD19_HD_15_2.fastq.gz	aCD3	25000	3
Stm_CD19_HD_61	H18	HD	CD19	NA	Pbs_CD19_HD_61	Pbs_CD19_HD_61_1.fastq.gz	Pbs_CD19_HD_61_2.fastq.gz	PBS	25000	3
Stm_CD19_HD_61	H18	HD	CD19	NA	aCD3_CD19_HD_61	aCD3_CD19_HD_61_1.fastq.gz	aCD3_CD19_HD_61_2.fastq.gz	aCD3	25000	3
Stm_CD19_pSS_01	H18	pSS	CD19	4	Pbs_CD19_pSS_01	Pbs_CD19_pSS_01_1.fastq.gz	Pbs_CD19_pSS_01_2.fastq.gz	PBS	25000	3
Stm_CD19_pSS_01	H18	pSS	CD19	4	aCD3_CD19_pSS_01	aCD3_CD19_pSS_01_1.fastq.gz	aCD3_CD19_pSS_01_2.fastq.gz	aCD3	25000	3
Stm_CD19_pSS_02	H18	pSS	CD19	3	Pbs_CD19_pSS_02	Pbs_CD19_pSS_02_1.fastq.gz	Pbs_CD19_pSS_02_2.fastq.gz	PBS	25000	3
Stm_CD19_pSS_02	H18	pSS	CD19	3	aCD3_CD19_pSS_02	aCD3_CD19_pSS_02_1.fastq.gz	aCD3_CD19_pSS_02_2.fastq.gz	aCD3	25000	3
Stm_CD19_pSS_03	H18	pSS	CD19	0	Pbs_CD19_pSS_03	Pbs_CD19_pSS_03_1.fastq.gz	Pbs_CD19_pSS_03_2.fastq.gz	PBS	39000	3
Stm_CD19_pSS_03	H18	pSS	CD19	0	aCD3_CD19_pSS_03	aCD3_CD19_pSS_03_1.fastq.gz	aCD3_CD19_pSS_03_2.fastq.gz	aCD3	25000	3
Stm_CD19_pSS_04	H18	pSS	CD19	1	Pbs_CD19_pSS_04	Pbs_CD19_pSS_04_1.fastq.gz	Pbs_CD19_pSS_04_2.fastq.gz	PBS	25000	3
Stm_CD19_pSS_04	H18	pSS	CD19	1	aCD3_CD19_pSS_04	aCD3_CD19_pSS_04_1.fastq.gz	aCD3_CD19_pSS_04_2.fastq.gz	aCD3	25000	3
Stm_CD19_pSS_05	H18	pSS	CD19	0	Pbs_CD19_pSS_05	Pbs_CD19_pSS_05_1.fastq.gz	Pbs_CD19_pSS_05_2.fastq.gz	PBS	25000	3
Stm_CD19_pSS_05	H18	pSS	CD19	0	aCD3_CD19_pSS_05	aCD3_CD19_pSS_05_1.fastq.gz	aCD3_CD19_pSS_05_2.fastq.gz	aCD3	25000	3
Stm_CD19_pSS_06	H18	pSS	CD19	0	Pbs_CD19_pSS_06	Pbs_CD19_pSS_06_1.fastq.gz	Pbs_CD19_pSS_06_2.fastq.gz	PBS	19784	3
Stm_CD19_pSS_06	H18	pSS	CD19	0	aCD3_CD19_pSS_06	aCD3_CD19_pSS_06_1.fastq.gz	aCD3_CD19_pSS_06_2.fastq.gz	aCD3	16776	3
Stm_CD19_pSS_09	H18	pSS	CD19	0	Pbs_CD19_pSS_09	Pbs_CD19_pSS_09_1.fastq.gz	Pbs_CD19_pSS_09_2.fastq.gz	PBS	25000	3
Stm_CD19_pSS_09	H18	pSS	CD19	0	aCD3_CD19_pSS_09	aCD3_CD19_pSS_09_1.fastq.gz	aCD3_CD19_pSS_09_2.fastq.gz	aCD3	20726	3
Stm_CD19_pSS_10	H18	pSS	CD19	0	Pbs_CD19_pSS_10	Pbs_CD19_pSS_10_1.fastq.gz	Pbs_CD19_pSS_10_2.fastq.gz	PBS	19784	3
Stm_CD19_pSS_10	H18	pSS	CD19	0	aCD3_CD19_pSS_10	aCD3_CD19_pSS_10_1.fastq.gz	aCD3_CD19_pSS_10_2.fastq.gz	aCD3	16776	3
Stm_CD19_pSS_11	H18	pSS	CD19	10	Pbs_CD19_pSS_11	Pbs_CD19_pSS_11_1.fastq.gz	Pbs_CD19_pSS_11_2.fastq.gz	PBS	25000	3
Stm_CD19_pSS_11	H18	pSS	CD19	10	aCD3_CD19_pSS_11	aCD3_CD19_pSS_11_1.fastq.gz	aCD3_CD19_pSS_11_2.fastq.gz	aCD3	25000	3
Stm_CD19_pSS_13	H18	pSS	CD19	1	Pbs_CD19_pSS_13	Pbs_CD19_pSS_13_1.fastq.gz	Pbs_CD19_pSS_13_2.fastq.gz	PBS	25000	3
Stm_CD19_pSS_13	H18	pSS	CD19	1	aCD3_CD19_pSS_13	aCD3_CD19_pSS_13_1.fastq.gz	aCD3_CD19_pSS_13_2.fastq.gz	aCD3	25000	3
Stm_CD19_SLE_01	H18	SLE	CD19	2	Pbs_CD19_SLE_01	Pbs_CD19_SLE_01_1.fastq.gz	Pbs_CD19_SLE_01_2.fastq.gz	PBS	25000	3
Stm_CD19_SLE_01	H18	SLE	CD19	2	aCD3_CD19_SLE_01	aCD3_CD19_SLE_01_1.fastq.gz	aCD3_CD19_SLE_01_2.fastq.gz	aCD3	25000	3
Stm_CD19_SLE_03	H18	SLE	CD19	5	Pbs_CD19_SLE_03	Pbs_CD19_SLE_03_1.fastq.gz	Pbs_CD19_SLE_03_2.fastq.gz	PBS	25000	3
Stm_CD19_SLE_03	H18	SLE	CD19	5	aCD3_CD19_SLE_03	aCD3_CD19_SLE_03_1.fastq.gz	aCD3_CD19_SLE_03_2.fastq.gz	aCD3	25000	3
Stm_CD19_SLE_04	H18	SLE	CD19	2	Pbs_CD19_SLE_04	Pbs_CD19_SLE_04_1.fastq.gz	Pbs_CD19_SLE_04_2.fastq.gz	PBS	25000	3
Stm_CD19_SLE_04	H18	SLE	CD19	2	aCD3_CD19_SLE_04	aCD3_CD19_SLE_04_1.fastq.gz	aCD3_CD19_SLE_04_2.fastq.gz	aCD3	25000	3
Stm_CD19_SLE_05	H18	SLE	CD19	2	Pbs_CD19_SLE_05	Pbs_CD19_SLE_05_1.fastq.gz	Pbs_CD19_SLE_05_2.fastq.gz	PBS	25000	3
Stm_CD19_SLE_05	H18	SLE	CD19	2	aCD3_CD19_SLE_05	aCD3_CD19_SLE_05_1.fastq.gz	aCD3_CD19_SLE_05_2.fastq.gz	aCD3	25000	3
Stm_CD19_SLE_06	H18	SLE	CD19	4	Pbs_CD19_SLE_06	Pbs_CD19_SLE_06_1.fastq.gz	Pbs_CD19_SLE_06_2.fastq.gz	PBS	25000	3
Stm_CD19_SLE_06	H18	SLE	CD19	4	aCD3_CD19_SLE_06	aCD3_CD19_SLE_06_1.fastq.gz	aCD3_CD19_SLE_06_2.fastq.gz	aCD3	25000	3
Stm_CD19_SLE_07	H18	SLE	CD19	4	Pbs_CD19_SLE_07	Pbs_CD19_SLE_07_1.fastq.gz	Pbs_CD19_SLE_07_2.fastq.gz	PBS	25000	3
Stm_CD19_SLE_07	H18	SLE	CD19	4	aCD3_CD19_SLE_07	aCD3_CD19_SLE_07_1.fastq.gz	aCD3_CD19_SLE_07_2.fastq.gz	aCD3	25000	3
Stm_CD19_SLE_08	H18	SLE	CD19	2	Pbs_CD19_SLE_08	Pbs_CD19_SLE_08_1.fastq.gz	Pbs_CD19_SLE_08_2.fastq.gz	PBS	25000	3
Stm_CD19_SLE_08	H18	SLE	CD19	2	aCD3_CD19_SLE_08	aCD3_CD19_SLE_08_1.fastq.gz	aCD3_CD19_SLE_08_2.fastq.gz	aCD3	25000	3
Stm_CD19_SLE_09	H18	SLE	CD19	2	Pbs_CD19_SLE_09	Pbs_CD19_SLE_09_1.fastq.gz	Pbs_CD19_SLE_09_2.fastq.gz	PBS	25000	3
Stm_CD19_SLE_09	H18	SLE	CD19	2	aCD3_CD19_SLE_09	aCD3_CD19_SLE_09_1.fastq.gz	aCD3_CD19_SLE_09_2.fastq.gz	aCD3	15006	3
Stm_CD19_SLE_10	H18	SLE	CD19	2	Pbs_CD19_SLE_10	Pbs_CD19_SLE_10_1.fastq.gz	Pbs_CD19_SLE_10_2.fastq.gz	PBS	25000	3
Stm_CD19_SLE_10	H18	SLE	CD19	2	aCD3_CD19_SLE_10	aCD3_CD19_SLE_10_1.fastq.gz	aCD3_CD19_SLE_10_2.fastq.gz	aCD3	25000	3
Stm_CD19_SLE_12	H18	SLE	CD19	0	Pbs_CD19_SLE_12	Pbs_CD19_SLE_12_1.fastq.gz	Pbs_CD19_SLE_12_2.fastq.gz	PBS	25000	3
Stm_CD19_SLE_12	H18	SLE	CD19	0	aCD3_CD19_SLE_12	aCD3_CD19_SLE_12_1.fastq.gz	aCD3_CD19_SLE_12_2.fastq.gz	aCD3	25000	3
Stm_CD19_SLE_13	H18	SLE	CD19	2	Pbs_CD19_SLE_13	Pbs_CD19_SLE_13_1.fastq.gz	Pbs_CD19_SLE_13_2.fastq.gz	PBS	25000	3
Stm_CD19_SLE_13	H18	SLE	CD19	2	aCD3_CD19_SLE_13	aCD3_CD19_SLE_13_1.fastq.gz	aCD3_CD19_SLE_13_2.fastq.gz	aCD3	25000	3
Stm_CD19_SLE_14	H18	SLE	CD19	2	Pbs_CD19_SLE_14	Pbs_CD19_SLE_14_1.fastq.gz	Pbs_CD19_SLE_14_2.fastq.gz	PBS	25000	3
Stm_CD19_SLE_14	H18	SLE	CD19	2	aCD3_CD19_SLE_14	aCD3_CD19_SLE_14_1.fastq.gz	aCD3_CD19_SLE_14_2.fastq.gz	aCD3	25000	3
Stm_CD19_SLE_15	H18	SLE	CD19	2	Pbs_CD19_SLE_15	Pbs_CD19_SLE_15_1.fastq.gz	Pbs_CD19_SLE_15_2.fastq.gz	PBS	25000	3
Stm_CD19_SLE_15	H18	SLE	CD19	2	aCD3_CD19_SLE_15	aCD3_CD19_SLE_15_1.fastq.gz	aCD3_CD19_SLE_15_2.fastq.gz	aCD3	25000	3
Stm_CD19_SLE_17	H18	SLE	CD19	2	Pbs_CD19_SLE_17	Pbs_CD19_SLE_17_1.fastq.gz	Pbs_CD19_SLE_17_2.fastq.gz	PBS	25000	3
Stm_CD19_SLE_17	H18	SLE	CD19	2	aCD3_CD19_SLE_17	aCD3_CD19_SLE_17_1.fastq.gz	aCD3_CD19_SLE_17_2.fastq.gz	aCD3	25000	3
Stm_CD19_SLE_18	H18	SLE	CD19	4	Pbs_CD19_SLE_18	Pbs_CD19_SLE_18_1.fastq.gz	Pbs_CD19_SLE_18_2.fastq.gz	PBS	25000	3
Stm_CD19_SLE_18	H18	SLE	CD19	4	aCD3_CD19_SLE_18	aCD3_CD19_SLE_18_1.fastq.gz	aCD3_CD19_SLE_18_2.fastq.gz	aCD3	25000	3

## Sheet: 02_pca
A) PC Eigenvectors
PC1	PC2	PC3
55.078	13.36	4.31
B) PC components and scores
PC1	Score	PC2	Score	PC3	Score
CXCL9	29.5817	CD38	19.1659	VPREB3	24.7942
UBD	29.5773	WARS	19.0544	FCRLA	24.097
CYP1A1	29.4797	IRF8	18.0588	FAM129C	24.0523
CXCL11	29.3393	PMAIP1	17.4591	RUBCNL	24.0399
ACOD1	29.2929	NME1	17.3288	BANK1	23.907
FAM83F	29.2859	TREML2	17.0866	FCRL1	23.6877
LIF	29.2306	SLC1A5	17.0556	FCGR2B	23.6645
NEURL3	29.2256	TUBA1C	17.0053	CD24	23.6312
EPOP	29.1357	IL12RB2	16.9216	ADAM28	23.5546
TLCD1	28.9466	ELOVL6	16.8572	POU2AF1	23.2655
PACSIN3	28.9387	TUBA1B	16.7261	FCRL2	23.2499
CHRNA6	28.9314	CENPW	16.7074	GAPT	23.0033
SLC6A9	28.9151	DUSP5	16.6876	TBC1D9	22.9934
DYRK3	28.905	ATF3	16.5107	CD22	22.888
AK4	28.8343	CRELD2	16.4689	SPIB	22.7654
ARNTL2	28.8032	EPOP	16.4645	CD19	22.6976
GPR84	28.7898	ARNTL2	16.4494	BTK	22.445
CHAC1	28.7879	BATF3	16.4475	BLNK	22.3
IL17F	28.7867	TRAF4	16.4267	MARCH1	22.2863
CXCL13	28.783	IFNG	16.4221	FCRL5	22.066
IL17A	28.7618	FUT7	16.4134	TCL1A	21.9847
AHRR	28.723	SLAMF7	16.3977	PLD4	21.9669
KCNK5	28.7192	SYP	16.3514	PNOC	21.9505
IL1A	28.6998	CDC6	16.3489	DERL3	21.8546
NCS1	28.6938	PYCR1	16.3446	HHEX	21.8321
CSF2	28.6751	FABP5	16.3128	TNFRSF13B	21.6807
LRRC32	28.6725	KPNA2	16.3124	CLIC4	21.6593
GNG4	28.4797	TRIP13	16.162	CD180	21.6483
ECEL1	28.4372	STX11	16.1569	TNFRSF17	21.5743
ATF3	28.4256	MTHFD2	16.0726	IGLL5	21.3789
PHLDA2	28.3638	ANKRD33B	16.0532	SIGLEC10	21.3409
NPW	28.363	CDC45	16.0455	MEF2C	21.1098
HSPA2	28.2943	GINS2	16.0224	RNASE6	21.0316
IDO1	28.2668	SLC6A9	16.0208	MZB1	21.0172
MMP7	28.2653	TLCD1	16.0026	JCHAIN	20.8862
SLC41A2	28.2538	CDT1	15.99	TSPAN13	20.8686
FOSL1	28.2303	FBXO6	15.9723	JUP	20.8659
PLAT	28.1965	DTL	15.9581	SCIMP	20.4803
ACTRT3	28.1837	CLSPN	15.9383	OSBPL10	20.418
IL36G	28.1415	HYOU1	15.9174	WDFY4	20.4017
EGR3	28.0646	FAS	15.8935	CPNE5	20.2327
TNFRSF8	28.0313	XCL1	15.8698	DOK3	20.2321
SYP	28.0296	ESPL1	15.848	BCL11A	20.0482
CYP27B1	28.0135	FGD2	15.8181	SNX22	19.9395
IL22	28.0069	HSPE1	15.7389	BLK	19.9047
STRIP2	27.994	TUBB4B	15.7255	FADS3	19.5925
GEM	27.9865	HSP90AB1	15.7242	TCF4	19.5325
PLAU	27.9256	TNF	15.7068	LY86	19.3866
CFB	27.9061	PACSIN3	15.6962	TNFRSF13C	19.3282
SDC4	27.8907	AK4	15.6856	CLEC17A	19.2885
PABPC1	-28.1946	GKAP1	-17.1201	CD247	-16.267
RPL11	-28.1993	SKI	-17.1504	SLFN12L	-16.5102
CORO1A	-28.2118	ZNF763	-17.1605	OTULINL	-16.5676
ZFP36	-28.2416	YPEL4	-17.2188	DHRS3	-16.5708
RPL14	-28.2555	CFAP44	-17.2473	AOAH	-16.5715
HCLS1	-28.2588	GPRASP1	-17.2621	SYTL2	-16.6866
RPL10	-28.2626	AMT	-17.2641	MYBL1	-16.896
RPS20	-28.2646	NOXA1	-17.3262	TNFRSF1A	-17.0849
JUNB	-28.2766	QPCT	-17.3357	CCL5	-17.3645
MSN	-28.2864	EPHA4	-17.336	EOMES	-17.3804
ARL6IP5	-28.2993	JMY	-17.3478	PRF1	-17.3973
HIST1H4C	-28.3042	RGPD1	-17.4136	TRAT1	-17.5263
S1PR4	-28.3473	YPEL2	-17.4176	PRKCH	-17.7014
CNN2	-28.3538	DPEP2	-17.4417	DPP4	-18.0932
RPS3	-28.4385	EXD3	-17.5105	GPR171	-18.1507
GABARAP	-28.4522	SHISAL2A	-17.526	THEMIS	-18.4009
MYL12A	-28.4707	COL18A1	-17.528	IL7R	-18.4246
EEF1G	-28.5039	CTSF	-17.5435	LEF1	-18.5751
RPL34	-28.5076	AK1	-17.6871	NELL2	-18.7082
SUN2	-28.535	ACRBP	-17.7083	TGFBR3	-19.0758
DAZAP2	-28.5386	ABCG1	-17.7213	SAMD3	-19.191
ARHGEF1	-28.5468	LINGO3	-17.745	GIMAP8	-19.3081
PSAP	-28.5751	ROM1	-17.7777	ANXA1	-19.4135
PTPRC	-28.5813	DIRC2	-17.8071	TC2N	-19.4378
PFDN5	-28.6059	LTC4S	-17.8538	GZMK	-19.6557
DDX5	-28.6125	ZBTB20	-17.9168	CD3D	-19.7424
H3F3A	-28.6509	KLHDC1	-17.9427	ACTN1	-19.8165
RPS3A	-28.654	GSTM2	-17.9481	SH2D1A	-20.0028
RPL31	-28.6647	CDC14B	-17.9637	CD3G	-20.26
GMFG	-28.7002	PRAG1	-17.9886	TXK	-20.421
AES	-28.7502	BCL9L	-18.0162	GIMAP1	-20.5829
FCMR	-28.7666	TCP11L2	-18.0198	TMEM173	-20.6309
PNRC1	-28.7921	ACCS	-18.0327	TMIGD2	-20.7829
TBC1D10C	-28.8533	TBXA2R	-18.0584	GZMM	-20.8554
PTPRCAP	-28.8573	PLCD1	-18.0663	GATA3	-20.8651
S100A4	-28.8653	ZMAT1	-18.1494	APBA2	-20.932
MIR3064	-28.8752	SLC2A11	-18.2658	KLRB1	-20.968
BTG1	-28.8951	IL9R	-18.2966	CD7	-21.0357
SRSF5	-28.9769	FBXO32	-18.31	GZMA	-21.0564
SELL	-28.9878	MEGF6	-18.3245	GIMAP7	-21.2169
LAPTM5	-29.0168	LMNTD2	-18.3368	IL32	-21.3666
ITM2B	-29.0329	IL24	-18.4502	CD2	-22.0173
UCP2	-29.0803	C1QTNF6	-18.4533	PRKCQ	-22.3107
TSC22D3	-29.1115	PLA2G4B	-18.7741	GIMAP4	-22.4769
CRIP1	-29.1225	SLC25A53	-18.7957	CD3E	-22.5486
SARAF	-29.15	GAB2	-19.0061	PTGER2	-23.131
CD52	-29.2345	POU6F1	-19.0075	FYB1	-23.1768
ARHGDIB	-29.2641	ATXN7L1	-19.1202	GIMAP6	-23.6247
ZFP36L2	-29.4031	FXYD7	-19.4187	ITK	-24.3842
TXNIP	-29.5499	ZCCHC18	-19.8107	GIMAP5	-24.4813

## Sheet: 03_pca_annotation
DB	Geneset	P value	FDR	Number of enriched genes	Enriched genes	Size geneset
KEGG	KEGG_CYTOKINE_CYTOKINE_RECEPTOR_INTERACTION	6.44817e-09	8.33748e-06	9	CXCL9|CXCL11|LIF|CXCL13|IL17A|IL1A|CSF2|TNFRSF8|IL22	130
KEGG	KEGG_COMPLEMENT_AND_COAGULATION_CASCADES	6.00828e-05	0.0134771	3	PLAT|PLAU|CFB	17
REACTOME	REACTOME_CYTOCHROME_P450_ARRANGED_BY_SUBSTRATE_TYPE	8.50628e-05	0.0146648	3	CYP1A1|AHRR|CYP27B1	19
REACTOME	REACTOME_SIGNALING_BY_GPCR	0.000347965	0.0346091	7	CXCL9|CXCL11|GPR84|CXCL13|GNG4|NPW|SDC4	291
REACTOME	REACTOME_PEPTIDE_LIGAND_BINDING_RECEPTORS	0.000107073	0.0162877	4	CXCL9|CXCL11|CXCL13|NPW	54
REACTOME	REACTOME_CHEMOKINE_RECEPTORS_BIND_CHEMOKINES	0.0003795	0.0363477	3	CXCL9|CXCL11|CXCL13	31
REACTOME	REACTOME_G_ALPHA_I_SIGNALLING_EVENTS	6.356e-05	0.0134771	6	CXCL9|CXCL11|CXCL13|GNG4|NPW|SDC4	151
REACTOME	REACTOME_GPCR_LIGAND_BINDING	0.000186082	0.0221987	5	CXCL9|CXCL11|CXCL13|GNG4|NPW	116
REACTOME	REACTOME_INTERLEUKIN_4_AND_INTERLEUKIN_13_SIGNALING	0.000345525	0.0346091	4	LIF|IL17F|IL17A|IL1A	73
PID	PID_FRA_PATHWAY	0.00017481	0.0221987	3	LIF|FOSL1|PLAU	24
PID	PID_AP1_PATHWAY	5.67696e-05	0.013346	4	CSF2|ATF3|FOSL1|PLAU	46
PID	PID_IL23_PATHWAY	0.000343889	0.0346091	3	CXCL9|IL17F|IL17A	30
PID	PID_CXCR3_PATHWAY	0.000545449	0.0470177	3	CXCL9|CXCL11|CXCL13	35
Publication	FULCHER_INFLAMMATORY_RESPONSE_LECTIN_VS_LPS_UP	0.000177179	0.0221987	9	EPOP|AK4|IL1A|NCS1|LRRC32|PHLDA2|SLC41A2|PLAT|PLAU	447
Publication	ZHOU_INFLAMMATORY_RESPONSE_LIVE_UP	7.28857e-05	0.0134771	7	ACOD1|LIF|DYRK3|GPR84|IL1A|FOSL1|SDC4	226
Publication	ZHOU_INFLAMMATORY_RESPONSE_FIMA_UP	6.55463e-06	0.00358175	8	ACOD1|DYRK3|GPR84|IL1A|GNG4|FOSL1|GEM|SDC4	220
Publication	SABATES_COLORECTAL_ADENOMA_UP	2.11998e-05	0.00756032	4	CXCL11|ARNTL2|CHAC1|MMP7	36
Publication	NAGASHIMA_NRG1_SIGNALING_UP	2.19267e-05	0.00756032	6	LIF|ATF3|PHLDA2|FOSL1|EGR3|GEM	125
Publication	NAGASHIMA_EGF_SIGNALING_UP	1.12725e-06	0.000971693	5	LIF|ATF3|FOSL1|EGR3|GEM	41
Publication	KIM_WT1_TARGETS_UP	0.000490676	0.0438583	5	LIF|PHLDA2|FOSL1|GEM|SDC4	143
Publication	KOKKINAKIS_METHIONINE_DEPRIVATION_48HR_UP	9.2319e-05	0.0154024	5	AK4|IL1A|PLAT|EGR3|PLAU	100
Publication	DELYS_THYROID_CANCER_UP	0.000127162	0.0177752	7	LIF|KCNK5|PHLDA2|MMP7|PLAU|CFB|SDC4	247
Publication	WEINMANN_ADAPTATION_TO_HYPOXIA_DN	0.000153457	0.0208863	3	IL1A|HSPA2|SDC4	23
Publication	RICKMAN_HEAD_AND_NECK_CANCER_C	7.18652e-05	0.0134771	3	CXCL11|IL36G|CYP27B1	18
Publication	AMIT_EGF_RESPONSE_120_MCF10A	0.000417401	0.0392509	3	LIF|IL1A|FOSL1	32
Publication	ZHANG_RESPONSE_TO_IKK_INHIBITOR_AND_TNF_UP	0.000118594	0.017038	6	LIF|IL1A|ATF3|IL36G|PLAU|SDC4	169
Publication	NIKOLSKY_BREAST_CANCER_8P12_P11_AMPLICON	0.000500317	0.0438583	3	CHRNA6|IDO1|PLAT	34
Publication	ONDER_CDH1_TARGETS_2_DN	4.71751e-05	0.0121995	7	CYP1A1|IL1A|CSF2|IL36G|CYP27B1|PLAU|SDC4	211
Publication	SANA_RESPONSE_TO_IFNG_UP	9.94785e-05	0.0160782	4	CXCL9|UBD|CXCL11|IDO1	53
Publication	WESTON_VEGFA_TARGETS_12HR	7.6178e-06	0.00358175	3	UBD|GEM|SDC4	9
Publication	LINDVALL_IMMORTALIZED_BY_TERT_DN	0.000500317	0.0438583	3	LRRC32|MMP7|CFB	34
Publication	SATO_SILENCED_BY_METHYLATION_IN_PANCREATIC_CANCER_1	0.000244682	0.0263645	6	ARNTL2|CHAC1|CSF2|LRRC32|HSPA2|PLAT	193
Publication	BILD_HRAS_ONCOGENIC_SIGNATURE	9.25325e-06	0.00398815	7	LIF|ARNTL2|IL1A|PHLDA2|FOSL1|CYP27B1|SDC4	164
Publication	HELLER_HDAC_TARGETS_SILENCED_BY_METHYLATION_UP	0.000252185	0.0266184	7	UBD|CYP1A1|CXCL11|DYRK3|PHLDA2|HSPA2|SDC4	276
Publication	MARZEC_IL2_SIGNALING_UP	7.59963e-05	0.0135535	5	LIF|IL1A|CSF2|PHLDA2|TNFRSF8	96
Publication	YAMASHITA_METHYLATED_IN_PROSTATE_CANCER	0.000115996	0.017038	3	CYP1A1|HSPA2|MMP7	21
Publication	WORSCHECH_TUMOR_REJECTION_UP	2.9302e-05	0.00841943	4	CXCL11|IL17F|IL1A|IL36G	39
Publication	SAGIV_CD24_TARGETS_DN	1.3119e-05	0.00521934	4	CHAC1|ATF3|GEM|PLAU	32
Publication	SMID_BREAST_CANCER_RELAPSE_IN_BRAIN_UP	2.56012e-05	0.00778878	3	CXCL9|KCNK5|MMP7	13
Publication	SMID_BREAST_CANCER_LUMINAL_B_DN	0.000183209	0.0221987	7	CXCL9|CXCL11|CHAC1|KCNK5|IDO1|MMP7|GEM	262
Publication	SMID_BREAST_CANCER_BASAL_UP	0.00043528	0.0402012	7	CXCL11|ARNTL2|CHAC1|KCNK5|IDO1|MMP7|FOSL1	302
Publication	GAURNIER_PSMD4_TARGETS	7.29619e-05	0.0134771	4	CXCL9|CXCL11|CXCL13|IL1A	49
Publication	YAUCH_HEDGEHOG_SIGNALING_PARACRINE_DN	0.000234286	0.0257814	4	CYP1A1|CHRNA6|AK4|ARNTL2	66
Publication	VART_KSHV_INFECTION_ANGIOGENIC_MARKERS_UP	0.000220834	0.0248294	4	CXCL9|CXCL11|PLAT|PLAU	65
Publication	SEKI_INFLAMMATORY_RESPONSE_LPS_UP	7.29619e-05	0.0134771	4	LIF|NEURL3|FOSL1|EGR3	49
Publication	YOSHIMURA_MAPK8_TARGETS_UP	6.34567e-06	0.00358175	11	CYP1A1|FAM83F|LIF|NEURL3|CHRNA6|KCNK5|IL1A|MMP7|EGR3|CYP27B1|CFB	463
Publication	HINATA_NFKB_TARGETS_KERATINOCYTE_UP	7.07531e-06	0.00358175	5	CXCL11|CSF2|PLAT|CYP27B1|PLAU	59
Publication	UZONYI_RESPONSE_TO_LEUKOTRIENE_AND_THROMBIN	0.000198004	0.0227572	3	ATF3|EGR3|GEM	25
Publication	MARTENS_TRETINOIN_RESPONSE_UP	0.000188852	0.0221987	6	LIF|NEURL3|CHAC1|HSPA2|EGR3|GEM	184
Publication	WIERENGA_STAT5A_TARGETS_UP	0.000376662	0.0363477	5	SLC6A9|NCS1|CSF2|HSPA2|PLAU	135
Publication	WIEDERSCHAIN_TARGETS_OF_BMI1_AND_PCGF2	0.00017481	0.0221987	3	MMP7|FOSL1|PLAT	24
Publication	WINZEN_DEGRADED_VIA_KHSRP	5.67696e-05	0.013346	4	CXCL11|CSF2|GEM|SDC4	46
Publication	PEDERSEN_METASTASIS_BY_ERBB2_ISOFORM_1	3.33082e-06	0.002461	4	LIF|FOSL1|EGR3|GEM	23
Publication	PHONG_TNF_TARGETS_UP	1.08996e-07	0.000112746	6	LIF|CSF2|ATF3|GEM|PLAU|SDC4	51
Publication	PHONG_TNF_RESPONSE_NOT_VIA_P38	0.000103552	0.0162294	7	CYP1A1|ARNTL2|CSF2|PHLDA2|GEM|PLAU|SDC4	239
Publication	BOSCO_TH1_CYTOTOXIC_MODULE	2.46167e-05	0.00778878	5	CXCL9|CXCL11|ACOD1|IDO1|STRIP2	76
Publication	ALTEMEIER_RESPONSE_TO_LPS_WITH_MECHANICAL_VENTILATION	3.77603e-05	0.0102788	5	IL1A|CSF2|ATF3|IL36G|GEM	83
Publication	NABA_SECRETED_FACTORS	8.20938e-12	1.4153e-08	10	CXCL9|CXCL11|LIF|IL17F|CXCL13|IL17A|IL1A|CSF2|IL36G|IL22	91
Publication	NABA_MATRISOME_ASSOCIATED	1.00367e-13	5.19098e-10	14	CXCL9|CXCL11|LIF|IL17F|CXCL13|IL17A|IL1A|CSF2|MMP7|PLAT|IL36G|IL22|PLAU|SDC4	192
Publication	NABA_MATRISOME	1.62462e-12	4.20126e-09	14	CXCL9|CXCL11|LIF|IL17F|CXCL13|IL17A|IL1A|CSF2|MMP7|PLAT|IL36G|IL22|PLAU|SDC4	235
GOBP	GOBP_REPRODUCTION	0.000244642	0.0476492	11	CYP1A1|ACOD1|LIF|IL1A|CSF2|PHLDA2|HSPA2|IDO1|FOSL1|PLAT|CYP27B1	690
GOBP	GOBP_PLACENTA_DEVELOPMENT	3.35534e-05	0.0101191	5	LIF|CSF2|PHLDA2|FOSL1|CYP27B1	81
GOBP	GOBP_RESPONSE_TO_MOLECULE_OF_BACTERIAL_ORIGIN	3.60998e-08	4.82138e-05	10	CXCL9|CYP1A1|CXCL11|ACOD1|CXCL13|IL1A|CSF2|IDO1|IL36G|CYP27B1	213
GOBP	GOBP_REGULATION_OF_ANTIMICROBIAL_HUMORAL_RESPONSE	9.18776e-07	0.000715803	3	ACOD1|IL17F|IL17A	5
GOBP	GOBP_POSITIVE_REGULATION_OF_ANTIMICROBIAL_HUMORAL_RESPONSE	3.6871e-07	0.00031337	3	ACOD1|IL17F|IL17A	4
GOBP	GOBP_REGULATION_OF_HUMORAL_IMMUNE_RESPONSE	3.98342e-06	0.00248274	4	ACOD1|IL17F|CXCL13|IL17A	24
GOBP	GOBP_POSITIVE_REGULATION_OF_HUMORAL_IMMUNE_RESPONSE	3.24774e-05	0.0101191	3	ACOD1|IL17F|IL17A	14
GOBP	GOBP_ION_TRANSPORT	5.85519e-06	0.00273701	13	CXCL9|CXCL11|PACSIN3|CHRNA6|SLC6A9|KCNK5|IL1A|NCS1|CSF2|HSPA2|SLC41A2|CYP27B1|GEM	657
GOBP	GOBP_CATION_TRANSPORT	1.95279e-06	0.00140436	12	CXCL9|CXCL11|PACSIN3|CHRNA6|SLC6A9|KCNK5|NCS1|CSF2|HSPA2|SLC41A2|CYP27B1|GEM	499
GOBP	GOBP_CALCIUM_ION_TRANSPORT	2.32929e-05	0.00810629	7	CXCL9|CXCL11|PACSIN3|NCS1|HSPA2|CYP27B1|GEM	189
GOBP	GOBP_DEFENSE_RESPONSE	5.06882e-05	0.0147344	14	CXCL9|UBD|CXCL11|ACOD1|IL17F|CXCL13|IL17A|IL1A|IDO1|FOSL1|IL36G|CYP27B1|IL22|CFB	926
GOBP	GOBP_INFLAMMATORY_RESPONSE	2.62559e-05	0.00876667	10	CXCL9|CXCL11|ACOD1|IL17F|CXCL13|IL17A|IL1A|IDO1|IL36G|IL22	440
GOBP	GOBP_IMMUNE_RESPONSE	2.9919e-05	0.00964525	15	CXCL9|UBD|CXCL11|ACOD1|LIF|IL17F|CXCL13|IL17A|IL1A|CSF2|IDO1|IL36G|CYP27B1|GEM|CFB	1007
GOBP	GOBP_HUMORAL_IMMUNE_RESPONSE	1.48976e-07	0.000174097	7	CXCL9|CXCL11|ACOD1|IL17F|CXCL13|IL17A|CFB	89
GOBP	GOBP_NEUROPEPTIDE_SIGNALING_PATHWAY	0.000115996	0.0293094	3	GPR84|ECEL1|NPW	21
GOBP	GOBP_CELL_CELL_SIGNALING	0.000189161	0.0401925	11	CXCL9|CXCL11|LIF|CHRNA6|CXCL13|IL17A|IL1A|PLAT|IL36G|EGR3|SYP	670
GOBP	GOBP_RESPONSE_TO_BACTERIUM	1.95561e-08	3.65659e-05	12	CXCL9|CYP1A1|CXCL11|ACOD1|IL17F|CXCL13|IL17A|IL1A|CSF2|IDO1|IL36G|CYP27B1	326
GOBP	GOBP_REGULATION_OF_METAL_ION_TRANSPORT	0.00015762	0.0359412	6	CXCL9|CXCL11|PACSIN3|SLC6A9|HSPA2|GEM	178
GOBP	GOBP_CELL_MIGRATION	0.000109142	0.0283435	12	CXCL9|CXCL11|CXCL13|IL17A|IL1A|PHLDA2|MMP7|PLAT|EGR3|STRIP2|PLAU|SDC4	745
GOBP	GOBP_CYTOKINE_MEDIATED_SIGNALING_PATHWAY	6.43301e-05	0.0171835	8	CXCL9|CXCL11|IL17F|CXCL13|IL17A|IL1A|CSF2|IL36G	302
GOBP	GOBP_ANTIMICROBIAL_HUMORAL_RESPONSE	3.1043e-09	9.67403e-06	6	CXCL9|CXCL11|ACOD1|IL17F|CXCL13|IL17A	29
GOBP	GOBP_METAL_ION_TRANSPORT	4.3204e-06	0.00252446	10	CXCL9|CXCL11|PACSIN3|SLC6A9|KCNK5|NCS1|HSPA2|SLC41A2|CYP27B1|GEM	358
GOBP	GOBP_RESPONSE_TO_LIPID	2.53874e-07	0.000263718	13	CXCL9|CYP1A1|CXCL11|ACOD1|CXCL13|IL1A|CSF2|IDO1|FOSL1|PLAT|IL36G|CYP27B1|IL22	497
GOBP	GOBP_RESPONSE_TO_CYTOKINE	9.05688e-06	0.00384876	12	CXCL9|UBD|CXCL11|ACOD1|IL17F|CXCL13|IL17A|IL1A|CSF2|FOSL1|IL36G|CYP27B1	579
GOBP	GOBP_REGULATION_OF_ION_TRANSMEMBRANE_TRANSPORT	0.000200286	0.0416105	6	CXCL9|CXCL11|SLC6A9|KCNK5|HSPA2|GEM	186
GOBP	GOBP_LOCOMOTION	0.000130789	0.0321776	13	CXCL9|CXCL11|CXCL13|IL17A|IL1A|PHLDA2|MMP7|FOSL1|PLAT|EGR3|STRIP2|PLAU|SDC4	882
GOBP	GOBP_REGULATION_OF_CELL_POPULATION_PROLIFERATION	5.57601e-06	0.00273701	15	CXCL9|CXCL11|LIF|IL1A|CSF2|LRRC32|ATF3|PHLDA2|IDO1|FOSL1|EGR3|TNFRSF8|CYP27B1|PLAU|SDC4	876
GOBP	GOBP_REGULATION_OF_ION_TRANSPORT	2.67587e-06	0.00178691	9	CXCL9|CXCL11|PACSIN3|CHRNA6|SLC6A9|KCNK5|IL1A|HSPA2|GEM	263
GOBP	GOBP_POSITIVE_REGULATION_OF_ION_TRANSPORT	0.000178678	0.038848	5	CXCL9|CXCL11|SLC6A9|IL1A|HSPA2	115
GOBP	GOBP_BIOLOGICAL_PROCESS_INVOLVED_IN_INTERSPECIES_INTERACTION_BETWEEN_ORGANISMS	1.21758e-05	0.00494919	15	CXCL9|UBD|CYP1A1|CXCL11|ACOD1|IL17F|CXCL13|IL17A|IL1A|CSF2|IDO1|FOSL1|IL36G|CYP27B1|CFB	934
GOBP	GOBP_MULTI_ORGANISM_REPRODUCTIVE_PROCESS	0.00025386	0.0482015	9	CYP1A1|ACOD1|LIF|IL1A|HSPA2|IDO1|FOSL1|PLAT|CYP27B1	469
GOBP	GOBP_MULTI_MULTICELLULAR_ORGANISM_PROCESS	6.82071e-06	0.00303651	6	CYP1A1|ACOD1|LIF|IDO1|FOSL1|CYP27B1	102
GOBP	GOBP_REGULATION_OF_CALCIUM_ION_TRANSPORT	0.000209706	0.0426206	5	CXCL9|CXCL11|PACSIN3|HSPA2|GEM	119
GOBP	GOBP_ANTIMICROBIAL_HUMORAL_IMMUNE_RESPONSE_MEDIATED_BY_ANTIMICROBIAL_PEPTIDE	3.28068e-08	4.82138e-05	5	CXCL9|CXCL11|IL17F|CXCL13|IL17A	21
GOBP	GOBP_CELLULAR_RESPONSE_TO_BIOTIC_STIMULUS	1.31227e-05	0.00511185	7	CXCL9|CXCL11|ACOD1|CXCL13|IL1A|CSF2|IL36G	173
GOBP	GOBP_CELLULAR_RESPONSE_TO_MOLECULE_OF_BACTERIAL_ORIGIN	4.91685e-06	0.00270398	7	CXCL9|CXCL11|ACOD1|CXCL13|IL1A|CSF2|IL36G	149
GOBP	GOBP_CELLULAR_RESPONSE_TO_LIPID	2.3411e-05	0.00810629	9	CXCL9|CXCL11|ACOD1|CXCL13|IL1A|CSF2|PLAT|IL36G|CYP27B1	344
GOBP	GOBP_GRANULOCYTE_MIGRATION	6.19948e-05	0.0170468	5	CXCL9|CXCL11|CXCL13|IL17A|IL1A	92
GOBP	GOBP_INORGANIC_ION_TRANSMEMBRANE_TRANSPORT	0.000175871	0.038848	8	CXCL9|CXCL11|SLC6A9|KCNK5|NCS1|HSPA2|SLC41A2|GEM	349
GOBP	GOBP_REGULATION_OF_REPRODUCTIVE_PROCESS	0.000262945	0.0482015	4	LIF|IL1A|PHLDA2|PLAT	68
GOBP	GOBP_NEGATIVE_REGULATION_OF_REPRODUCTIVE_PROCESS	0.000223104	0.0443787	3	LIF|IL1A|PLAT	26
GOCC	GOCC_CELL_SURFACE	0.000262019	0.0482015	8	CXCL9|IL17A|IL1A|LRRC32|HSPA2|PLAT|PLAU|SDC4	370
GOCC	GOCC_PRESYNAPTIC_MEMBRANE	5.20093e-05	0.0147344	4	CHRNA6|SLC6A9|FOSL1|SYP	45
GOMF	GOMF_SIGNALING_RECEPTOR_BINDING	5.6631e-06	0.00273701	13	CXCL9|CXCL11|LIF|CHAC1|IL17F|CXCL13|IL17A|IL1A|CSF2|NPW|PLAT|IL36G|IL22	655
GOMF	GOMF_CYTOKINE_ACTIVITY	2.81699e-12	2.6336e-08	10	CXCL9|CXCL11|LIF|IL17F|CXCL13|IL17A|IL1A|CSF2|IL36G|IL22	82
GOMF	GOMF_CYTOKINE_RECEPTOR_BINDING	1.23923e-08	2.89638e-05	9	CXCL9|CXCL11|LIF|IL17F|CXCL13|IL1A|CSF2|IL36G|IL22	140
GOMF	GOMF_CHEMOKINE_ACTIVITY	0.000153457	0.0358667	3	CXCL9|CXCL11|CXCL13	23
GOMF	GOMF_SERINE_HYDROLASE_ACTIVITY	0.000141709	0.0339703	4	MMP7|PLAT|PLAU|CFB	58
GOMF	GOMF_SIGNALING_RECEPTOR_REGULATOR_ACTIVITY	1.00341e-09	4.69045e-06	10	CXCL9|CXCL11|LIF|IL17F|CXCL13|IL17A|IL1A|CSF2|IL36G|IL22	147
GOMF	GOMF_CXCR_CHEMOKINE_RECEPTOR_BINDING	1.48664e-05	0.00555944	3	CXCL9|CXCL11|CXCL13	11
GOMF	GOMF_CXCR3_CHEMOKINE_RECEPTOR_BINDING	3.6871e-07	0.00031337	3	CXCL9|CXCL11|CXCL13	4
KEGG	KEGG_RIBOSOME	2.04593e-11	2.64538e-08	8	RPL11|RPL14|RPL10|RPS20|RPS3|RPL34|RPS3A|RPL31	43
REACTOME	REACTOME_TRANSLATION	1.99831e-07	6.89019e-05	10	PABPC1|RPL11|RPL14|RPL10|RPS20|RPS3|EEF1G|RPL34|RPS3A|RPL31	245
REACTOME	REACTOME_SRP_DEPENDENT_COTRANSLATIONAL_PROTEIN_TARGETING_TO_MEMBRANE	8.43561e-10	5.45362e-07	8	RPL11|RPL14|RPL10|RPS20|RPS3|RPL34|RPS3A|RPL31	67
REACTOME	REACTOME_ACTIVATION_OF_THE_MRNA_UPON_BINDING_OF_THE_CAP_BINDING_COMPLEX_AND_EIFS_AND_SUBSEQUENT_BINDING_TO_43S	4.18937e-05	0.00637278	4	PABPC1|RPS20|RPS3|RPS3A	41
REACTOME	REACTOME_METABOLISM_OF_AMINO_ACIDS_AND_DERIVATIVES	1.34923e-05	0.00240629	8	RPL11|RPL14|RPL10|RPS20|RPS3|RPL34|RPS3A|RPL31	233
REACTOME	REACTOME_AXON_GUIDANCE	1.29647e-08	6.09576e-06	12	PABPC1|RPL11|RPL14|RPL10|RPS20|MSN|RPS3|MYL12A|RPL34|PTPRC|RPS3A|RPL31	301
REACTOME	REACTOME_INFLUENZA_INFECTION	4.2188e-08	1.55855e-05	8	RPL11|RPL14|RPL10|RPS20|RPS3|RPL34|RPS3A|RPL31	109
REACTOME	REACTOME_SELENOAMINO_ACID_METABOLISM	5.78714e-10	4.27587e-07	8	RPL11|RPL14|RPL10|RPS20|RPS3|RPL34|RPS3A|RPL31	64
REACTOME	REACTOME_SIGNALING_BY_ROBO_RECEPTORS	1.56931e-08	6.76372e-06	9	PABPC1|RPL11|RPL14|RPL10|RPS20|RPS3|RPL34|RPS3A|RPL31	138
REACTOME	REACTOME_INFECTIOUS_DISEASE	8.79248e-05	0.0110914	8	RPL11|RPL14|RPL10|RPS20|RPS3|RPL34|RPS3A|RPL31	303
REACTOME	REACTOME_RRNA_PROCESSING	6.78517e-07	0.00019496	8	RPL11|RPL14|RPL10|RPS20|RPS3|RPL34|RPS3A|RPL31	156
REACTOME	REACTOME_EUKARYOTIC_TRANSLATION_INITIATION	5.69766e-11	4.91138e-08	9	PABPC1|RPL11|RPL14|RPL10|RPS20|RPS3|RPL34|RPS3A|RPL31	74
REACTOME	REACTOME_RRNA_PROCESSING_IN_THE_NUCLEUS_AND_CYTOSOL	4.0894e-07	0.00013219	8	RPL11|RPL14|RPL10|RPS20|RPS3|RPL34|RPS3A|RPL31	146
REACTOME	REACTOME_REGULATION_OF_EXPRESSION_OF_SLITS_AND_ROBOS	1.938e-09	1.00233e-06	9	PABPC1|RPL11|RPL14|RPL10|RPS20|RPS3|RPL34|RPS3A|RPL31	109
REACTOME	REACTOME_NONSENSE_MEDIATED_DECAY_NMD	3.40107e-11	3.51807e-08	9	PABPC1|RPL11|RPL14|RPL10|RPS20|RPS3|RPL34|RPS3A|RPL31	70
REACTOME	REACTOME_NONSENSE_MEDIATED_DECAY_NMD_INDEPENDENT_OF_THE_EXON_JUNCTION_COMPLEX_EJC	1.4078e-12	3.64057e-09	9	PABPC1|RPL11|RPL14|RPL10|RPS20|RPS3|RPL34|RPS3A|RPL31	50
Publication	PICCALUGA_ANGIOIMMUNOBLASTIC_LYMPHOMA_DN	0.000317648	0.0315938	5	ZFP36|BTG1|SRSF5|TSC22D3|SARAF	125
Publication	THUM_SYSTOLIC_HEART_FAILURE_UP	0.000418314	0.0393367	7	CFB|DAZAP2|PTPRC|LAPTM5|CD52|ARHGDIB|ZFP36L2	288
Publication	CASORELLI_ACUTE_PROMYELOCYTIC_LEUKEMIA_UP	0.000354469	0.0345908	5	ZFP36|FCMR|BTG1|ITM2B|TSC22D3	128
Publication	OSMAN_BLADDER_CANCER_DN	4.63961e-05	0.00648542	9	RPL14|RPL10|RPS20|RPS3|MYL12A|EEF1G|RPL34|RPS3A|FCMR	360
Publication	ODONNELL_TFRC_TARGETS_UP	0.000242252	0.0266631	6	JUNB|FCMR|BTG1|UCP2|TSC22D3|TXNIP	185
Publication	ODONNELL_TARGETS_OF_MYC_AND_TFRC_UP	0.000242298	0.0266631	4	FCMR|UCP2|TSC22D3|TXNIP	64
Publication	TIEN_INTESTINE_PROBIOTICS_6HR_UP	0.000281153	0.0285123	3	EEF1G|H3F3A|RPS3A	27
Publication	TIEN_INTESTINE_PROBIOTICS_24HR_DN	8.62523e-07	0.000234788	8	PABPC1|RPL10|RPS3|EEF1G|RPL34|RPS3A|PNRC1|BTG1	161
Publication	ENK_UV_RESPONSE_KERATINOCYTE_UP	1.21562e-05	0.00224542	10	SDC4|ZFP36|RPL14|RPL10|JUNB|RPS3|GABARAP|PFDN5|BTG1|ITM2B	386
Publication	DIRMEIER_LMP1_RESPONSE_LATE_DN	1.7335e-06	0.000448282	4	PSAP|BTG1|ARHGDIB|TXNIP	19
Publication	KHETCHOUMIAN_TRIM24_TARGETS_UP	0.000250762	0.0270196	3	JUNB|LAPTM5|UCP2	26
Publication	BERTUCCI_INVASIVE_CARCINOMA_DUCTAL_VS_LOBULAR_DN	4.55504e-05	0.00648542	3	RPL34|RPL31|TXNIP	15
Publication	AMIT_DELAYED_EARLY_GENES	5.58722e-05	0.0076045	3	ZFP36|JUNB|ZFP36L2	16
Publication	PASQUALUCCI_LYMPHOMA_BY_GC_STAGE_DN	4.90389e-06	0.00101452	7	CORO1A|S1PR4|GMFG|PTPRCAP|BTG1|CRIP1|ARHGDIB	143
Publication	BASSO_B_LYMPHOCYTE_NETWORK	3.513e-06	0.000825874	7	GABARAP|MYL12A|SUN2|FCMR|S100A4|LAPTM5|CRIP1	136
Publication	GNATENKO_PLATELET_SIGNATURE	0.000281153	0.0285123	3	MYL12A|H3F3A|ITM2B	27
Publication	FLECHNER_BIOPSY_KIDNEY_TRANSPLANT_REJECTED_VS_OK_UP	4.05845e-08	1.55855e-05	7	CORO1A|HCLS1|PTPRC|GMFG|S100A4|LAPTM5|CD52	71
Publication	DORSAM_HOXA9_TARGETS_DN	0.000281153	0.0285123	3	SDC4|JUNB|TSC22D3	27
Publication	SASAKI_ADULT_T_CELL_LEUKEMIA	0.000500919	0.0461652	5	CORO1A|ARL6IP5|HIST1H4C|CNN2|SELL	138
Publication	NADLER_OBESITY_UP	4.61399e-05	0.00648542	4	HCLS1|PSAP|LAPTM5|UCP2	42
Publication	FERRANDO_T_ALL_WITH_MLL_ENL_FUSION_UP	0.000361474	0.0346212	4	DDX5|BTG1|SELL|LAPTM5	71
Publication	LENAOUR_DENDRITIC_CELL_MATURATION_DN	7.67493e-06	0.00147018	6	CORO1A|HIST1H4C|S100A4|ARHGDIB|ZFP36L2|TXNIP	100
Publication	THEILGAARD_NEUTROPHIL_AT_SKIN_WOUND_DN	5.93264e-05	0.00786759	7	CORO1A|HCLS1|S1PR4|ARHGEF1|TSC22D3|ARHGDIB|ZFP36L2	210
Publication	RODWELL_AGING_KIDNEY_UP	2.28706e-05	0.00369645	9	CFB|CORO1A|HCLS1|RPL10|PTPRC|GMFG|LAPTM5|CRIP1|ARHGDIB	329
Publication	MCLACHLAN_DENTAL_CARIES_UP	1.71111e-05	0.00294995	7	CFB|CORO1A|HCLS1|PTPRC|LAPTM5|UCP2|ARHGDIB	173
Publication	WALLACE_PROSTATE_CANCER_RACE_UP	5.14664e-07	0.000156579	9	CORO1A|HCLS1|PTPRC|GMFG|FCMR|SELL|LAPTM5|UCP2|CD52	207
Publication	SARRIO_EPITHELIAL_MESENCHYMAL_TRANSITION_DN	5.69868e-06	0.0011336	6	CFB|PSAP|PNRC1|S100A4|BTG1|TSC22D3	95
Publication	SMID_BREAST_CANCER_NORMAL_LIKE_UP	6.30935e-05	0.00815799	8	CORO1A|PTPRC|GMFG|FCMR|PTPRCAP|SELL|CD52|TXNIP	289
Publication	WEST_ADRENOCORTICAL_TUMOR_DN	0.000555955	0.0476266	7	ZFP36|RPL10|JUNB|CNN2|DDX5|SRSF5|ZFP36L2	302
Publication	CHAUHAN_RESPONSE_TO_METHOXYESTRADIOL_DN	3.8946e-06	0.000875777	6	PABPC1|HCLS1|HIST1H4C|BTG1|ARHGDIB|ZFP36L2	89
Publication	LEE_DIFFERENTIATING_T_LYMPHOCYTE	2.61287e-12	4.50458e-09	13	CORO1A|HCLS1|PTPRC|GMFG|TBC1D10C|BTG1|SELL|LAPTM5|UCP2|CD52|ARHGDIB|ZFP36L2|TXNIP	186
Publication	HSIAO_HOUSEKEEPING_GENES	2.95681e-15	1.52926e-11	18	PABPC1|RPL11|ZFP36|RPL14|JUNB|MSN|RPS3|EEF1G|RPL34|DAZAP2|PSAP|PFDN5|DDX5|H3F3A|RPS3A|RPL31|ARHGDIB|TXNIP	319
Publication	JISON_SICKLE_CELL_DISEASE_DN	1.41229e-09	8.11596e-07	10	RPL11|RPL14|RPS20|EEF1G|DDX5|BTG1|SRSF5|TSC22D3|SARAF|TXNIP	146
Publication	POOLA_INVASIVE_BREAST_CANCER_UP	0.00022173	0.0260633	6	HCLS1|PTPRC|FCMR|SELL|LAPTM5|CD52	182
Publication	YAMASHITA_LIVER_CANCER_WITH_EPCAM_UP	0.000561722	0.0476266	3	RPS3|RPS3A|RPL31	34
Publication	HOSHIDA_LIVER_CANCER_SUBCLASS_S1	0.000242252	0.0266631	6	CORO1A|HCLS1|MSN|PTPRC|LAPTM5|ARHGDIB	185
Publication	WONG_ADULT_TISSUE_STEM_MODULE	0.000517707	0.0461652	8	JUNB|MSN|CNN2|PNRC1|PTPRCAP|S100A4|CRIP1|SARAF	393
Publication	KYNG_RESPONSE_TO_H2O2_VIA_ERCC6_DN	0.000561722	0.0476266	3	RPL31|ITM2B|ZFP36L2	34
Publication	DEMAGALHAES_AGING_UP	1.96667e-05	0.00328117	4	MSN|S100A4|LAPTM5|TXNIP	34
Publication	LEE_BMP2_TARGETS_UP	0.000108652	0.0133797	9	SDC4|CORO1A|SUN2|DAZAP2|PNRC1|BTG1|ITM2B|CRIP1|TXNIP	402
Publication	BILANGES_SERUM_AND_RAPAMYCIN_SENSITIVE_GENES	0.000513893	0.0461652	3	RPL14|RPS3|EEF1G	33
Publication	BILANGES_SERUM_RESPONSE_TRANSLATION	2.88266e-05	0.00451792	3	RPL14|RPS3|EEF1G	13
Publication	SERVITJA_ISLET_HNF1A_TARGETS_UP	0.000188607	0.0226855	4	MSN|CNN2|LAPTM5|ARHGDIB	60
Publication	PHONG_TNF_TARGETS_UP	4.15714e-06	0.000895863	5	SDC4|ZFP36|JUNB|BTG1|ZFP36L2	51
Publication	HOLLEMAN_ASPARAGINASE_RESISTANCE_B_ALL_UP	2.1592e-06	0.000531779	4	RPL11|RPS3|EEF1G|H3F3A	20
GOBP	GOBP_CYTOPLASMIC_TRANSLATION	7.44203e-10	3.47878e-06	9	PABPC1|RPL11|RPL14|RPL10|RPS20|RPS3|RPL34|RPS3A|RPL31	98
GOBP	GOBP_PEPTIDE_METABOLIC_PROCESS	3.874e-06	0.00452726	13	PABPC1|RPL11|ZFP36|RPL14|RPL10|RPS20|ARL6IP5|RPS3|EEF1G|RPL34|RPS3A|RPL31|ZFP36L2	606
GOBP	GOBP_PROGRAMMED_CELL_DEATH	3.72359e-05	0.0281933	17	CORO1A|ZFP36|HCLS1|RPL10|ARL6IP5|RPS3|GABARAP|PTPRC|DDX5|RPS3A|FCMR|BTG1|LAPTM5|UCP2|TSC22D3|CRIP1|TXNIP	1236
GOBP	GOBP_INTERLEUKIN_2_PRODUCTION	9.22832e-05	0.0431378	4	ZFP36|RPS3|PTPRC|LAPTM5	50
GOBP	GOBP_NEGATIVE_REGULATION_OF_INTERLEUKIN_2_PRODUCTION	8.08634e-05	0.0419995	3	ZFP36|PTPRC|LAPTM5	18
GOBP	GOBP_PEPTIDE_BIOSYNTHETIC_PROCESS	3.38404e-06	0.00451962	12	PABPC1|RPL11|ZFP36|RPL14|RPL10|RPS20|RPS3|EEF1G|RPL34|RPS3A|RPL31|ZFP36L2	504
GOBP	GOBP_CELLULAR_AMIDE_METABOLIC_PROCESS	5.99909e-05	0.0350534	13	PABPC1|RPL11|ZFP36|RPL14|RPL10|RPS20|ARL6IP5|RPS3|EEF1G|RPL34|RPS3A|RPL31|ZFP36L2	783
GOBP	GOBP_AMIDE_BIOSYNTHETIC_PROCESS	1.80426e-05	0.016868	12	PABPC1|RPL11|ZFP36|RPL14|RPL10|RPS20|RPS3|EEF1G|RPL34|RPS3A|RPL31|ZFP36L2	594
GOBP	GOBP_REGULATION_OF_NUCLEAR_TRANSCRIBED_MRNA_CATABOLIC_PROCESS_DEADENYLATION_DEPENDENT_DECAY	0.000112207	0.0476831	3	PABPC1|ZFP36|ZFP36L2	20
GOBP	GOBP_POSITIVE_REGULATION_OF_NUCLEAR_TRANSCRIBED_MRNA_CATABOLIC_PROCESS_DEADENYLATION_DEPENDENT_DECAY	2.22497e-05	0.0189102	3	PABPC1|ZFP36|ZFP36L2	12
GOCC	GOCC_RIBOSOME	6.78517e-07	0.00105724	8	RPL11|RPL14|RPL10|RPS20|RPS3|RPL34|RPS3A|RPL31	156
GOCC	GOCC_LARGE_RIBOSOMAL_SUBUNIT	4.84876e-05	0.0323793	5	RPL11|RPL14|RPL10|RPL34|RPL31	84
GOCC	GOCC_CYTOSOLIC_LARGE_RIBOSOMAL_SUBUNIT	2.72111e-07	0.000508792	5	RPL11|RPL14|RPL10|RPL34|RPL31	30
GOCC	GOCC_CYTOSOLIC_RIBOSOME	1.41062e-10	1.31879e-06	8	RPL11|RPL14|RPL10|RPS20|RPS3|RPL34|RPS3A|RPL31	54
GOCC	GOCC_CELL_SUBSTRATE_JUNCTION	5.3068e-05	0.0330755	8	SDC4|PABPC1|MSN|CNN2|RPS3|PTPRC|RPS3A|RPL31	282
GOCC	GOCC_RIBOSOMAL_SUBUNIT	1.67112e-07	0.000390582	8	RPL11|RPL14|RPL10|RPS20|RPS3|RPL34|RPS3A|RPL31	130
GOCC	GOCC_RIBONUCLEOPROTEIN_COMPLEX	6.83773e-05	0.0376035	11	PABPC1|RPL11|ZFP36|RPL14|RPL10|RPS20|RPS3|RPL34|DDX5|RPS3A|RPL31	573
GOMF	GOMF_RNA_BINDING	3.92034e-05	0.0281933	18	PABPC1|RPL11|CORO1A|ZFP36|RPL14|RPL10|RPS20|MSN|RPS3|EEF1G|RPL34|ARHGEF1|DDX5|RPS3A|RPL31|S100A4|SRSF5|ZFP36L2	1375
GOMF	GOMF_MRNA_BINDING	0.000108061	0.0476831	7	PABPC1|ZFP36|RPS3|DDX5|RPS3A|SRSF5|ZFP36L2	231
GOMF	GOMF_STRUCTURAL_CONSTITUENT_OF_RIBOSOME	6.0014e-08	0.000187024	8	RPL11|RPL14|RPL10|RPS20|RPS3|RPL34|RPS3A|RPL31	114
GOMF	GOMF_STRUCTURAL_MOLECULE_ACTIVITY	8.3376e-06	0.00866091	9	RPL11|RPL14|RPL10|RPS20|MSN|RPS3|RPL34|RPS3A|RPL31	290
GOMF	GOMF_CYTOSKELETAL_PROTEIN_BINDING	8.76321e-05	0.0431196	11	CORO1A|HCLS1|MSN|CNN2|RPS3|GABARAP|MYL12A|SUN2|PTPRC|GMFG|S100A4	589
KEGG	KEGG_CYTOKINE_CYTOKINE_RECEPTOR_INTERACTION	0.000316402	0.0224169	5	IL12RB2|IFNG|FAS|XCL1|TNF	130
KEGG	KEGG_TYPE_I_DIABETES_MELLITUS	0.000279291	0.0204973	3	IFNG|FAS|TNF	28
KEGG	KEGG_PATHOGENIC_ESCHERICHIA_COLI_INFECTION	0.000810137	0.0436462	3	TUBA1C|TUBA1B|TUBB4B	40
KEGG	KEGG_ALLOGRAFT_REJECTION	0.000250178	0.0190282	3	IFNG|FAS|TNF	27
KEGG	KEGG_GRAFT_VERSUS_HOST_DISEASE	0.000417401	0.0263268	3	IFNG|FAS|TNF	32
REACTOME	REACTOME_ACTIVATION_OF_THE_PRE_REPLICATIVE_COMPLEX	0.000417401	0.0263268	3	CDC6|CDC45|CDT1	32
REACTOME	REACTOME_CELL_CYCLE_MITOTIC	0.00025386	0.0190285	9	TUBA1C|TUBA1B|CDC6|CDC45|GINS2|CDT1|ESPL1|TUBB4B|HSP90AB1	469
REACTOME	REACTOME_PROTEIN_FOLDING	0.000403167	0.0260648	4	TUBA1C|TUBA1B|FBXO6|TUBB4B	76
REACTOME	REACTOME_FORMATION_OF_TUBULIN_FOLDING_INTERMEDIATES_BY_CCT_TRIC	8.50628e-05	0.00879889	3	TUBA1C|TUBA1B|TUBB4B	19
REACTOME	REACTOME_POST_CHAPERONIN_TUBULIN_FOLDING_PATHWAY	4.96412e-05	0.00675642	3	TUBA1C|TUBA1B|TUBB4B	16
REACTOME	REACTOME_RECYCLING_PATHWAY_OF_L1	0.0003795	0.0254906	3	TUBA1C|TUBA1B|TUBB4B	31
REACTOME	REACTOME_KINESINS	0.000545449	0.032803	3	TUBA1C|TUBA1B|TUBB4B	35
REACTOME	REACTOME_ACTIVATION_OF_ATR_IN_RESPONSE_TO_REPLICATION_STRESS	0.000500317	0.0308052	3	CDC6|CDC45|CLSPN	34
REACTOME	REACTOME_G1_S_SPECIFIC_TRANSCRIPTION	0.000250178	0.0190282	3	CDC6|CDC45|CDT1	27
REACTOME	REACTOME_GAP_JUNCTION_ASSEMBLY	1.08472e-05	0.00233757	3	TUBA1C|TUBA1B|TUBB4B	10
REACTOME	REACTOME_NEUROTRANSMITTER_RECEPTORS_AND_POSTSYNAPTIC_SIGNAL_TRANSMISSION	0.000645104	0.0366646	4	TUBA1C|TUBA1B|KPNA2|TUBB4B	86
REACTOME	REACTOME_GAP_JUNCTION_TRAFFICKING_AND_REGULATION	7.18652e-05	0.00802891	3	TUBA1C|TUBA1B|TUBB4B	18
REACTOME	REACTOME_TRANSPORT_OF_CONNEXONS_TO_THE_PLASMA_MEMBRANE	1.08472e-05	0.00233757	3	TUBA1C|TUBA1B|TUBB4B	10
REACTOME	REACTOME_HSP90_CHAPERONE_CYCLE_FOR_STEROID_HORMONE_RECEPTORS_SHR	4.33719e-05	0.00623109	4	TUBA1C|TUBA1B|TUBB4B|HSP90AB1	43
REACTOME	REACTOME_COOPERATION_OF_PREFOLDIN_AND_TRIC_CCT_IN_ACTIN_AND_TUBULIN_FOLDING	0.000198004	0.0160012	3	TUBA1C|TUBA1B|TUBB4B	25
REACTOME	REACTOME_ACTIVATION_OF_NMDA_RECEPTORS_AND_POSTSYNAPTIC_EVENTS	7.90378e-05	0.00851632	4	TUBA1C|TUBA1B|KPNA2|TUBB4B	50
REACTOME	REACTOME_RHO_GTPASES_ACTIVATE_IQGAPS	9.9749e-05	0.00973399	3	TUBA1C|TUBA1B|TUBB4B	20
REACTOME	REACTOME_COPI_INDEPENDENT_GOLGI_TO_ER_RETROGRADE_TRAFFIC	0.000810137	0.0436462	3	TUBA1C|TUBA1B|TUBB4B	40
REACTOME	REACTOME_THE_ROLE_OF_GTSE1_IN_G2_M_PROGRESSION_AFTER_G2_CHECKPOINT	0.000195613	0.0160012	4	TUBA1C|TUBA1B|TUBB4B|HSP90AB1	63
REACTOME	REACTOME_CARBOXYTERMINAL_POST_TRANSLATIONAL_MODIFICATIONS_OF_TUBULIN	0.000153457	0.013228	3	TUBA1C|TUBA1B|TUBB4B	23
REACTOME	REACTOME_ASSEMBLY_AND_CELL_SURFACE_PRESENTATION_OF_NMDA_RECEPTORS	6.00828e-05	0.0077687	3	TUBA1C|TUBA1B|TUBB4B	17
REACTOME	REACTOME_ACTIVATION_OF_AMPK_DOWNSTREAM_OF_NMDARS	6.00828e-05	0.0077687	3	TUBA1C|TUBA1B|TUBB4B	17
PID	PID_IL27_PATHWAY	0.000133875	0.0121474	3	IL12RB2|IFNG|TNF	22
PID	PID_NFAT_TFPATHWAY	0.00064335	0.0366646	3	BATF3|IFNG|TNF	37
PID	PID_ATF2_PATHWAY	0.000871267	0.0441784	3	DUSP5|ATF3|IFNG	41
PID	PID_TAP63_PATHWAY	0.000810137	0.0436462	3	PMAIP1|TRAF4|FAS	40
Publication	NAKAMURA_TUMOR_ZONE_PERIPHERAL_VS_CENTRAL_UP	2.0881e-07	0.000209156	9	NME1|TUBA1C|TUBA1B|CENPW|KPNA2|TRIP13|GINS2|HSPE1|TUBB4B	194
Publication	SOTIRIOU_BREAST_CANCER_GRADE_1_VS_3_UP	1.36387e-06	0.000440871	7	NME1|TUBA1C|TUBA1B|KPNA2|TRIP13|CDC45|ESPL1	123
Publication	GAL_LEUKEMIC_STEM_CELL_DN	4.50703e-05	0.00630009	6	CD38|CDC6|STX11|CDC45|GINS2|ESPL1	142
Publication	BASAKI_YBX1_TARGETS_UP	3.92971e-07	0.000254056	9	SLC1A5|CENPW|CDC6|KPNA2|TRIP13|GINS2|DTL|ESPL1|TUBB4B	209
Publication	VECCHI_GASTRIC_CANCER_EARLY_UP	0.00031325	0.0224169	7	NME1|CENPW|CDC6|TRIP13|GINS2|DTL|HSPE1	286
Publication	RHEIN_ALL_GLUCOCORTICOID_THERAPY_DN	0.000751799	0.0418097	7	NME1|TUBA1C|TUBA1B|FABP5|GINS2|DTL|HSP90AB1	331
Publication	TIEN_INTESTINE_PROBIOTICS_24HR_DN	9.07536e-05	0.0090265	6	WARS|SLC1A5|ATF3|CDC6|MTHFD2|HYOU1	161
Publication	GRAHAM_CML_DIVIDING_VS_NORMAL_QUIESCENT_UP	2.54363e-07	0.000209156	8	ELOVL6|CDC6|FABP5|KPNA2|TRIP13|CDC45|GINS2|ESPL1	143
Publication	GRAHAM_NORMAL_QUIESCENT_VS_NORMAL_DIVIDING_DN	1.03469e-06	0.000411647	6	CDC6|FABP5|TRIP13|CDC45|GINS2|DTL	74
Publication	LINDGREN_BLADDER_CANCER_CLUSTER_1_DN	3.22546e-05	0.0049065	8	CDC6|PYCR1|KPNA2|TRIP13|MTHFD2|CDC45|GINS2|CDT1	274
Publication	LINDGREN_BLADDER_CANCER_CLUSTER_3_UP	3.14222e-05	0.0049065	8	CDC6|PYCR1|KPNA2|TRIP13|MTHFD2|CDC45|GINS2|CDT1	273
Publication	MARKEY_RB1_ACUTE_LOF_UP	2.17466e-05	0.00387839	7	CDC6|KPNA2|TRIP13|CDC45|CDT1|DTL|FAS	187
Publication	BERENJENO_TRANSFORMED_BY_RHOA_UP	0.000906911	0.0451014	8	NME1|CDC6|KPNA2|TRIP13|MTHFD2|CDC45|DTL|AK4	446
Publication	HAMAI_APOPTOSIS_VIA_TRAIL_DN	0.000244688	0.0190282	5	SLC1A5|BATF3|TRAF4|PYCR1|PACSIN3	123
Publication	ROSTY_CERVICAL_CANCER_PROLIFERATION_CLUSTER	0.000138865	0.0123829	5	CDC6|KPNA2|TRIP13|DTL|ESPL1	109
Publication	DIRMEIER_LMP1_RESPONSE_EARLY	0.000107073	0.0102552	4	DUSP5|TRAF4|HSP90AB1|TNF	54
Publication	GROSS_HYPOXIA_VIA_ELK3_UP	7.09187e-05	0.00802891	6	TUBA1C|ELOVL6|TUBA1B|KPNA2|FAS|TUBB4B	154
Publication	BENPORATH_ES_1	2.35843e-06	0.000677656	9	PMAIP1|ELOVL6|CDC6|FABP5|KPNA2|MTHFD2|GINS2|CDT1|TUBB4B	259
Publication	MORI_PRE_BI_LYMPHOCYTE_UP	5.71178e-07	0.000328237	6	TUBA1B|KPNA2|MTHFD2|ANKRD33B|DTL|TUBB4B	67
Publication	MORI_IMMATURE_B_LYMPHOCYTE_DN	1.21257e-06	0.000440871	6	TUBA1B|KPNA2|MTHFD2|CDC45|DTL|TUBB4B	76
Publication	SMITH_TERT_TARGETS_UP	1.90941e-05	0.00379825	6	SLC1A5|ATF3|CDC6|PYCR1|MTHFD2|HYOU1	122
Publication	MANALO_HYPOXIA_DN	0.00024665	0.0190282	7	NME1|SLC1A5|ELOVL6|CDC6|TRIP13|GINS2|TUBB4B	275
Publication	TARTE_PLASMA_CELL_VS_PLASMABLAST_DN	7.07346e-07	0.000365839	10	WARS|NME1|CDC6|FABP5|KPNA2|TRIP13|MTHFD2|FAS|ESPL1|HSPE1	293
Publication	SCHUHMACHER_MYC_TARGETS_UP	2.79352e-05	0.00451503	5	NME1|PYCR1|FABP5|HSPE1|AK4	78
Publication	SHIPP_DLBCL_VS_FOLLICULAR_LYMPHOMA_UP	9.9322e-07	0.000411647	5	NME1|SLC1A5|KPNA2|MTHFD2|HSP90AB1	40
Publication	BHATTACHARYA_EMBRYONIC_STEM_CELL	4.98499e-06	0.00135697	5	ELOVL6|FABP5|KPNA2|MTHFD2|DTL	55
Publication	LI_WILMS_TUMOR_VS_FETAL_KIDNEY_1_DN	0.000339553	0.0237146	5	NME1|KPNA2|TRIP13|MTHFD2|ESPL1	132
Publication	AFFAR_YY1_TARGETS_DN	0.000506572	0.0308234	5	ELOVL6|CDC6|TRIP13|MTHFD2|CDT1	144
Publication	HADDAD_T_LYMPHOCYTE_AND_NK_PROGENITOR_DN	0.000871267	0.0441784	3	IRF8|TRAF4|TNF	41
Publication	RHODES_CANCER_META_SIGNATURE	7.69182e-06	0.00189439	5	NME1|TRAF4|KPNA2|MTHFD2|HSPE1	60
Publication	RHODES_UNDIFFERENTIATED_CANCER	7.07531e-06	0.00182967	5	NME1|CDC6|KPNA2|TRIP13|MTHFD2	59
Publication	BURTON_ADIPOGENESIS_3	0.000563938	0.0331442	4	CDC6|KPNA2|CDC45|DTL	83
Publication	CUI_TCF21_TARGETS_2_UP	6.69915e-05	0.0079212	7	CD38|NME1|PYCR1|CDC45|CDT1|DTL|ESPL1	223
Publication	DAZARD_RESPONSE_TO_UV_SCC_UP	0.000866216	0.0441784	4	PMAIP1|ATF3|HSP90AB1|TNF	93
Publication	HU_GENOTOXIC_DAMAGE_4HR	0.0003795	0.0254906	3	KPNA2|MTHFD2|CDT1	31
Publication	JIANG_AGING_CEREBRAL_CORTEX_DN	0.00064335	0.0366646	3	NME1|TUBB4B|HSP90AB1	37
Publication	STEIN_ESRRA_TARGETS_RESPONSIVE_TO_ESTROGEN_DN	0.000343889	0.0237146	3	CDC6|GINS2|DTL	30
Publication	HELLER_HDAC_TARGETS_DN	8.13988e-05	0.00859173	7	PMAIP1|ELOVL6|ATF3|CRELD2|FABP5|FAS|HSPE1	230
Publication	SARRIO_EPITHELIAL_MESENCHYMAL_TRANSITION_UP	2.83081e-07	0.000209156	8	CENPW|CDC6|FABP5|CDC45|DTL|ESPL1|HSPE1|TUBB4B	145
Publication	FUJII_YBX1_TARGETS_DN	8.7677e-05	0.00889148	6	CDC6|FABP5|TRIP13|GINS2|CDT1|DTL	160
Publication	MOLENAAR_TARGETS_OF_CCND1_AND_CDK4_DN	3.58333e-05	0.00529514	4	CDC6|TRIP13|CDC45|DTL	41
Publication	SMID_BREAST_CANCER_BASAL_UP	6.43301e-05	0.0079212	8	CD38|WARS|IL12RB2|ARNTL2|FABP5|TRIP13|CDC45|CDT1	302
Publication	ZHENG_GLIOBLASTOMA_PLASTICITY_UP	0.000403054	0.0260648	5	CD38|MTHFD2|CDC45|CDT1|CLSPN	137
Publication	WHITEFORD_PEDIATRIC_CANCER_MARKERS	6.19948e-05	0.00782042	5	NME1|KPNA2|CDC45|GINS2|ESPL1	92
Publication	WEST_ADRENOCORTICAL_TUMOR_UP	2.09393e-05	0.00386779	8	PMAIP1|TUBA1C|ELOVL6|TUBA1B|MTHFD2|DTL|ESPL1|TUBB4B	258
Publication	BLUM_RESPONSE_TO_SALIRASIB_DN	0.000281383	0.0204973	7	CDC6|KPNA2|TRIP13|CDC45|GINS2|ESPL1|TUBB4B	281
Publication	MUELLER_PLURINET	2.27583e-05	0.00392353	8	PMAIP1|NME1|KPNA2|TRIP13|CDC45|CDT1|HSPE1|HSP90AB1	261
Publication	GOLDRATH_ANTIGEN_RESPONSE	8.77747e-07	0.000411647	10	IRF8|BATF3|IFNG|FUT7|CDC6|KPNA2|TRIP13|MTHFD2|CDC45|DTL	300
Publication	RUIZ_TNC_TARGETS_DN	8.52116e-06	0.00200325	6	CDC6|TRIP13|CDC45|GINS2|DTL|TUBB4B	106
Publication	HOFFMANN_LARGE_TO_SMALL_PRE_BII_LYMPHOCYTE_UP	2.62212e-05	0.00437471	6	TUBA1B|KPNA2|TRIP13|MTHFD2|CDC45|TUBB4B	129
Publication	SHEDDEN_LUNG_CANCER_POOR_SURVIVAL_A6	6.2451e-09	1.61498e-05	13	WARS|PMAIP1|NME1|ELOVL6|CDC6|KPNA2|TRIP13|MTHFD2|CDC45|GINS2|CDT1|DTL|AK4	363
Publication	SHAFFER_IRF4_TARGETS_IN_MYELOMA_VS_MATURE_B_LYMPHOCYTE	0.000831768	0.0441784	4	CD38|DUSP5|ATF3|SLAMF7	92
Publication	SHAFFER_IRF4_TARGETS_IN_PLASMA_CELL_VS_MATURE_B_LYMPHOCYTE	0.000123513	0.0114073	4	CD38|DUSP5|ATF3|SLAMF7	56
Publication	SHAFFER_IRF4_TARGETS_IN_ACTIVATED_DENDRITIC_CELL	0.000183815	0.0153337	4	CD38|DUSP5|SLAMF7|CDT1	62
Publication	MEISSNER_BRAIN_HCP_WITH_H3K4ME3_AND_H3K27ME3	2.08467e-05	0.00386779	9	IRF8|PMAIP1|SLC1A5|TUBA1C|ATF3|BATF3|ANKRD33B|DTL|CLSPN	339
Publication	CROONQUIST_IL6_DEPRIVATION_DN	0.000563938	0.0331442	4	CDC6|KPNA2|TRIP13|CDC45	83
Publication	ONO_AML1_TARGETS_UP	0.00017481	0.0148216	3	CD38|IFNG|SLAMF7	24
Publication	FONTAINE_FOLLICULAR_THYROID_ADENOMA_DN	7.29619e-05	0.00802891	4	CD38|SYP|FABP5|KPNA2	49
Publication	KOBAYASHI_EGFR_SIGNALING_24HR_DN	6.56767e-11	3.3968e-07	12	NME1|DUSP5|CDC6|FABP5|KPNA2|TRIP13|CDC45|GINS2|CDT1|DTL|ESPL1|TUBB4B	198
Publication	FOURNIER_ACINAR_DEVELOPMENT_LATE_2	0.000887068	0.0445429	6	ELOVL6|CDC6|TRIP13|CDC45|GINS2|DTL	246
Publication	WINNEPENNINCKX_MELANOMA_METASTASIS_UP	0.000389689	0.0258394	5	NME1|CDC6|KPNA2|CDC45|GINS2	136
Publication	WONG_EMBRYONIC_STEM_CELL_CORE	6.73884e-05	0.0079212	8	ELOVL6|CDC6|KPNA2|TRIP13|MTHFD2|DTL|HSPE1|AK4	304
Publication	LI_INDUCED_T_TO_NATURAL_KILLER_UP	1.7606e-06	0.000535637	9	TUBA1C|DUSP5|EPOP|BATF3|IFNG|SLAMF7|STX11|XCL1|TNF	250
Publication	WANG_RESPONSE_TO_GSK3_INHIBITOR_SB216763_DN	1.13874e-07	0.000147239	11	CD38|FUT7|CDC6|FABP5|TRIP13|CDC45|GINS2|DTL|CLSPN|HSPE1|TNF	308
Publication	DUTERTRE_ESTRADIOL_RESPONSE_6HR_UP	0.000864606	0.0441784	5	SLC1A5|CDC6|CDC45|GINS2|DTL	162
Publication	DUTERTRE_ESTRADIOL_RESPONSE_24HR_UP	1.29854e-06	0.000440871	9	NME1|CDC6|TRIP13|CDC45|GINS2|CDT1|DTL|CLSPN|ESPL1	241
Publication	WIERENGA_STAT5A_TARGETS_GROUP1	0.00046738	0.029124	4	DUSP5|BATF3|SLC6A9|FBXO6	79
Publication	GOBERT_OLIGODENDROCYTE_DIFFERENTIATION_UP	5.99095e-08	0.000103284	13	CD38|CENPW|BATF3|CDC6|KPNA2|TRIP13|CDC45|GINS2|CDT1|DTL|CLSPN|ESPL1|AK4	439
Publication	YU_BAP1_TARGETS	0.000153457	0.013228	3	ELOVL6|CDC6|CDC45	23
Publication	SMIRNOV_RESPONSE_TO_IR_2HR_UP	0.000871267	0.0441784	3	PMAIP1|ATF3|FAS	41
Publication	ZHOU_CELL_CYCLE_GENES_IN_IR_RESPONSE_6HR	1.32757e-05	0.00274648	5	FABP5|TRIP13|GINS2|CDT1|DTL	67
Publication	FISCHER_G1_S_CELL_CYCLE	0.000667717	0.0375373	5	CDC6|GINS2|CDT1|DTL|CLSPN	153
Publication	FLORIO_NEOCORTEX_BASAL_RADIAL_GLIA_DN	0.000111216	0.0104584	5	KPNA2|CDC45|DTL|ESPL1|AK4	104
GOBP	GOBP_CELL_CYCLE_CHECKPOINT_SIGNALING	4.91685e-06	0.0153225	7	CDC6|TRIP13|CDC45|CDT1|FBXO6|DTL|CLSPN	149
GOBP	GOBP_DNA_REPLICATION_CHECKPOINT_SIGNALING	3.88229e-07	0.00362955	4	CDC6|CDC45|CDT1|CLSPN	14
GOBP	GOBP_MITOTIC_CELL_CYCLE	4.13564e-05	0.0351492	12	TUBA1C|TUBA1B|CENPW|CDC6|TRIP13|CDC45|CDT1|DTL|CLSPN|ESPL1|TUBB4B|TNF	674
GOBP	GOBP_DNA_METABOLIC_PROCESS	8.18562e-05	0.0497032	12	NME1|CDC6|KPNA2|TRIP13|CDC45|GINS2|CDT1|FBXO6|DTL|CLSPN|HSP90AB1|TNF	723
GOBP	GOBP_NEGATIVE_REGULATION_OF_CELL_CYCLE_PROCESS	7.48365e-06	0.0169017	8	CDC6|TRIP13|CDC45|CDT1|FBXO6|DTL|CLSPN|ESPL1	224
GOBP	GOBP_DNA_INTEGRITY_CHECKPOINT_SIGNALING	9.49189e-06	0.0169017	6	CDC6|CDC45|CDT1|FBXO6|DTL|CLSPN	108
GOBP	GOBP_RESPONSE_TO_INTERFERON_GAMMA	5.00752e-05	0.0390128	5	IRF8|IFNG|XCL1|HSP90AB1|TNF	88
GOBP	GOBP_POSITIVE_REGULATION_OF_CATALYTIC_ACTIVITY	6.32677e-05	0.04397	12	PMAIP1|TRAF4|IFNG|CDC6|GINS2|CLSPN|FAS|XCL1|FGD2|HSPE1|HSP90AB1|TNF	704
GOBP	GOBP_POSITIVE_REGULATION_OF_MOLECULAR_FUNCTION	1.34951e-05	0.0180236	15	PMAIP1|NME1|TRAF4|IFNG|CDC6|GINS2|SLC6A9|CDT1|CLSPN|FAS|XCL1|FGD2|HSPE1|HSP90AB1|TNF	942
GOBP	GOBP_NEGATIVE_REGULATION_OF_CELL_CYCLE	4.21725e-06	0.0153225	9	CDC6|TRIP13|CDC45|CDT1|FBXO6|DTL|CLSPN|ESPL1|TNF	278
GOBP	GOBP_REGULATION_OF_MEMBRANE_PROTEIN_ECTODOMAIN_PROTEOLYSIS	3.24774e-05	0.0303632	3	IFNG|TNF|PACSIN3	14
GOBP	GOBP_POSITIVE_REGULATION_OF_MEMBRANE_PROTEIN_ECTODOMAIN_PROTEOLYSIS	1.08472e-05	0.0169017	3	IFNG|TNF|PACSIN3	10
GOBP	GOBP_CELLULAR_RESPONSE_TO_INTERFERON_GAMMA	2.16132e-05	0.0252577	5	IRF8|IFNG|XCL1|HSP90AB1|TNF	74
GOBP	GOBP_AMINO_ACID_IMPORT_ACROSS_PLASMA_MEMBRANE	8.50628e-05	0.0497032	3	SLC1A5|SLC6A9|TNF	19
GOBP	GOBP_REGULATION_OF_CELL_CYCLE_PHASE_TRANSITION	6.58444e-05	0.04397	8	CDC6|TRIP13|CDC45|CDT1|FBXO6|DTL|CLSPN|ESPL1	303
GOBP	GOBP_NEGATIVE_REGULATION_OF_CELL_CYCLE_PHASE_TRANSITION	2.6659e-05	0.0276928	7	CDC6|TRIP13|CDC45|CDT1|FBXO6|DTL|CLSPN	193
KEGG	KEGG_B_CELL_RECEPTOR_SIGNALING_PATHWAY	1.53422e-05	0.00417629	5	FCGR2B|CD22|CD19|BTK|BLNK	69
KEGG	KEGG_PRIMARY_IMMUNODEFICIENCY	1.8622e-07	0.00013759	5	CD19|BTK|BLNK|TNFRSF13B|TNFRSF13C	29
REACTOME	REACTOME_IMMUNOREGULATORY_INTERACTIONS_BETWEEN_A_LYMPHOID_AND_A_NON_LYMPHOID_CELL	0.000310545	0.0458897	4	FCGR2B|CD22|CD19|SIGLEC10	71
REACTOME	REACTOME_SIGNALING_BY_THE_B_CELL_RECEPTOR_BCR	0.000101429	0.0187355	5	CD22|CD19|BTK|BLNK|BLK	102
REACTOME	REACTOME_ANTIGEN_ACTIVATES_B_CELL_RECEPTOR_BCR_LEADING_TO_GENERATION_OF_SECOND_MESSENGERS	1.54648e-07	0.000133307	5	CD22|CD19|BTK|BLNK|BLK	28
PID	PID_BCR_5PATHWAY	9.79687e-06	0.00306246	5	FCGR2B|CD22|CD19|BTK|BLNK	63
Publication	SIG_BCR_SIGNALING_PATHWAY	5.20093e-05	0.0107597	4	CD22|CD19|BTK|BLNK	45
Publication	HOLLMANN_APOPTOSIS_VIA_CD40_UP	0.000177942	0.0287599	6	CD22|BTK|TNFRSF17|MEF2C|JCHAIN|BLK	182
Publication	SENGUPTA_NASOPHARYNGEAL_CARCINOMA_DN	6.8008e-07	0.000293115	7	VPREB3|FCRLA|BANK1|POU2AF1|CD19|TCL1A|TNFRSF13C	111
Publication	VECCHI_GASTRIC_CANCER_EARLY_DN	1.73757e-05	0.00434727	6	POU2AF1|FCRL5|PNOC|TNFRSF17|MZB1|JCHAIN	120
Publication	SABATES_COLORECTAL_ADENOMA_DN	3.94352e-07	0.000226621	6	VPREB3|FCRLA|TBC1D9|SPIB|TNFRSF17|TNFRSF13C	63
Publication	KLEIN_TARGETS_OF_BCR_ABL1_FUSION	7.13774e-09	9.22909e-06	6	POU2AF1|SPIB|CD19|BTK|BLNK|TNFRSF13B	33
Publication	FARMER_BREAST_CANCER_CLUSTER_1	2.63861e-05	0.00593343	4	POU2AF1|TNFRSF17|MZB1|JCHAIN	38
Publication	HOWLIN_PUBERTAL_MAMMARY_GLAND	0.000250178	0.0380565	3	VPREB3|FCRLA|FCGR2B	27
Publication	PASQUALUCCI_LYMPHOMA_BY_GC_STAGE_DN	2.54363e-07	0.000164446	8	VPREB3|FCRLA|FAM129C|BANK1|CD22|CD19|WDFY4|BCL11A	143
Publication	SHIN_B_CELL_LYMPHOMA_CLUSTER_9	1.48664e-05	0.00417629	3	SPIB|CD19|BCL11A	11
Publication	MORI_PRE_BI_LYMPHOCYTE_DN	1.76513e-05	0.00434727	5	FCRLA|FCGR2B|CD22|BLK|LY86	71
Publication	MORI_PLASMA_CELL_DN	1.00661e-05	0.00306246	4	CD22|SPIB|BCL11A|TNFRSF13C	30
Publication	KLEIN_PRIMARY_EFFUSION_LYMPHOMA_DN	5.62576e-09	9.22909e-06	7	CD24|CD22|SPIB|CD19|BLNK|BCL11A|FADS3	56
Publication	TARTE_PLASMA_CELL_VS_PLASMABLAST_UP	0.000162518	0.0271144	6	CD24|CD22|SPIB|TCL1A|HHEX|JUP	179
Publication	HADDAD_B_LYMPHOCYTE_PROGENITOR	1.43462e-11	3.70992e-08	13	VPREB3|RUBCNL|BANK1|CD24|POU2AF1|CD22|CD19|BLNK|TCL1A|MEF2C|MZB1|BLK|TCF4	222
Publication	BASSO_CD40_SIGNALING_DN	9.94785e-05	0.0187355	4	POU2AF1|BLNK|PNOC|JCHAIN	53
Publication	HADDAD_T_LYMPHOCYTE_AND_NK_PROGENITOR_DN	1.12725e-06	0.000448474	5	CD24|BLNK|RNASE6|JCHAIN|LY86	41
Publication	VERHAAK_AML_WITH_NPM1_MUTATED_DN	5.85873e-06	0.00216438	7	BANK1|SPIB|CD19|BLNK|MEF2C|TSPAN13|JUP	153
Publication	ZHAN_MULTIPLE_MYELOMA_CD1_VS_CD2_DN	5.76989e-07	0.000293115	5	BLNK|PNOC|OSBPL10|BCL11A|TNFRSF13C	36
Publication	ZHAN_MULTIPLE_MYELOMA_DN	0.000115996	0.0206873	3	CD24|HHEX|RNASE6	21
Publication	KUMAR_TARGETS_OF_MLL_AF9_FUSION	3.48636e-05	0.00751311	8	FCRLA|POU2AF1|SPIB|CD19|BLNK|MEF2C|TSPAN13|BLK	277
Publication	EHRLICH_ICF_SYNDROM_DN	1.97574e-05	0.00464479	3	TNFRSF17|MEF2C|BLK	12
Publication	MCLACHLAN_DENTAL_CARIES_UP	0.000134855	0.023249	6	FCGR2B|POU2AF1|BLNK|RNASE6|MZB1|JCHAIN	173
Publication	RIGGI_EWING_SARCOMA_PROGENITOR_UP	0.000244682	0.0380565	6	RUBCNL|MARCH1|PNOC|TSPAN13|FADS3|TCF4	193
Publication	SMID_BREAST_CANCER_LUMINAL_B_DN	2.17228e-08	2.24701e-05	11	VPREB3|BANK1|POU2AF1|SPIB|CD19|TCL1A|CLIC4|TNFRSF17|MZB1|JCHAIN|BCL11A	262
Publication	SMID_BREAST_CANCER_NORMAL_LIKE_UP	1.44234e-20	7.45979e-17	21	VPREB3|RUBCNL|BANK1|ADAM28|POU2AF1|FCRL2|CD22|SPIB|CD19|BTK|TCL1A|PNOC|HHEX|CD180|TNFRSF17|MEF2C|RNASE6|MZB1|JCHAIN|BCL11A|TCF4	289
Publication	SHEDDEN_LUNG_CANCER_GOOD_SURVIVAL_A12	6.61522e-07	0.000293115	8	POU2AF1|FCRL2|CD19|TCL1A|PNOC|CD180|TNFRSF17|JCHAIN	162
Publication	CROONQUIST_NRAS_SIGNALING_UP	8.75365e-06	0.00301826	4	TBC1D9|RNASE6|JCHAIN|LY86	29
Publication	VALK_AML_CLUSTER_1	6.00828e-05	0.0119518	3	SPIB|BLNK|MEF2C	17
GOBP	GOBP_CELL_ACTIVATION	9.33049e-11	9.69231e-08	19	BANK1|FCRL1|FCGR2B|CD24|POU2AF1|GAPT|CD22|CD19|BTK|BLNK|HHEX|TNFRSF13B|CD180|IGLL5|MEF2C|MZB1|WDFY4|BLK|TNFRSF13C	702
GOBP	GOBP_LEUKOCYTE_HOMEOSTASIS	0.000278182	0.0474743	4	GAPT|TNFRSF13B|TNFRSF17|MEF2C	69
GOBP	GOBP_B_CELL_HOMEOSTASIS	0.000279291	0.0474743	3	GAPT|TNFRSF13B|MEF2C	28
GOBP	GOBP_ADAPTIVE_IMMUNE_RESPONSE	1.06588e-07	7.11782e-05	11	FCGR2B|GAPT|CD19|BTK|TNFRSF13B|TNFRSF17|IGLL5|SIGLEC10|MEF2C|JCHAIN|TNFRSF13C	306
GOBP	GOBP_IMMUNE_EFFECTOR_PROCESS	1.43313e-06	0.000531428	11	FCGR2B|POU2AF1|GAPT|CD22|CD19|BTK|CD180|IGLL5|MZB1|SCIMP|BLK	397
GOBP	GOBP_ACTIVATION_OF_IMMUNE_RESPONSE	7.31462e-07	0.000310838	9	BANK1|FCGR2B|CD22|CD19|BTK|BLNK|IGLL5|MEF2C|BLK	225
GOBP	GOBP_LYMPHOCYTE_HOMEOSTASIS	0.000107073	0.0227506	4	GAPT|TNFRSF13B|TNFRSF17|MEF2C	54
GOBP	GOBP_CELL_ACTIVATION_INVOLVED_IN_IMMUNE_RESPONSE	4.43991e-05	0.0106433	7	FCGR2B|POU2AF1|GAPT|CD19|BTK|CD180|BLK	209
GOBP	GOBP_B_CELL_ACTIVATION_INVOLVED_IN_IMMUNE_RESPONSE	1.8903e-05	0.00519777	5	FCGR2B|POU2AF1|GAPT|CD19|CD180	72
GOBP	GOBP_B_CELL_PROLIFERATION_INVOLVED_IN_IMMUNE_RESPONSE	9.18776e-07	0.000373463	3	GAPT|CD19|CD180	5
GOBP	GOBP_MATURE_B_CELL_DIFFERENTIATION	0.000279291	0.0474743	3	FCGR2B|POU2AF1|CD19	28
GOBP	GOBP_IMMUNOGLOBULIN_PRODUCTION	6.82071e-06	0.00218435	6	VPREB3|FCGR2B|GAPT|CD22|BTK|MZB1	102
GOBP	GOBP_PRODUCTION_OF_MOLECULAR_MEDIATOR_OF_IMMUNE_RESPONSE	7.24301e-06	0.00218435	7	VPREB3|FCGR2B|GAPT|CD22|BTK|MZB1|SCIMP	158
GOBP	GOBP_LEUKOCYTE_MEDIATED_IMMUNITY	0.000225486	0.0413347	7	FCGR2B|GAPT|CD19|BTK|IGLL5|SCIMP|BLK	271
GOBP	GOBP_REGULATION_OF_IMMUNE_SYSTEM_PROCESS	3.30612e-05	0.00835377	14	BANK1|FCGR2B|CD24|CD22|CD19|BTK|BLNK|TNFRSF13B|IGLL5|MEF2C|MZB1|SCIMP|BLK|TNFRSF13C	891
GOBP	GOBP_POSITIVE_REGULATION_OF_IMMUNE_SYSTEM_PROCESS	1.30893e-06	0.000509884	13	BANK1|FCGR2B|CD24|CD22|CD19|BTK|BLNK|IGLL5|MEF2C|MZB1|SCIMP|BLK|TNFRSF13C	574
GOBP	GOBP_REGULATION_OF_PRODUCTION_OF_MOLECULAR_MEDIATOR_OF_IMMUNE_RESPONSE	0.000193718	0.0369606	5	FCGR2B|CD22|BTK|MZB1|SCIMP	117
GOBP	GOBP_IMMUNE_RESPONSE_REGULATING_SIGNALING_PATHWAY	1.52442e-07	8.50475e-05	11	BANK1|FCGR2B|CD24|CD22|CD19|BTK|BLNK|IGLL5|MEF2C|SCIMP|BLK	317
GOBP	GOBP_IMMUNE_RESPONSE_REGULATING_CELL_SURFACE_RECEPTOR_SIGNALING_PATHWAY	2.1793e-08	1.69786e-05	10	BANK1|FCGR2B|CD24|CD22|CD19|BTK|BLNK|IGLL5|MEF2C|BLK	202
GOBP	GOBP_IMMUNE_RESPONSE	1.36028e-11	1.91603e-08	23	VPREB3|BANK1|FCGR2B|CD24|POU2AF1|GAPT|CD22|CD19|BTK|BLNK|PLD4|TNFRSF13B|CD180|TNFRSF17|IGLL5|SIGLEC10|MEF2C|RNASE6|JCHAIN|SCIMP|BLK|LY86|TNFRSF13C	1007
GOBP	GOBP_HUMORAL_IMMUNE_RESPONSE	1.48976e-07	8.50475e-05	7	FCGR2B|POU2AF1|BLNK|IGLL5|MEF2C|RNASE6|JCHAIN	89
GOBP	GOBP_RESPONSE_TO_BACTERIUM	1.86644e-06	0.000646273	10	BANK1|FCGR2B|CD24|CD180|IGLL5|MEF2C|RNASE6|JCHAIN|SCIMP|LY86	326
GOBP	GOBP_B_CELL_MEDIATED_IMMUNITY	8.80071e-05	0.0191344	5	FCGR2B|GAPT|CD19|BTK|IGLL5	99
GOBP	GOBP_B_CELL_DIFFERENTIATION	7.21737e-06	0.00218435	6	FCGR2B|POU2AF1|CD19|BTK|BLNK|HHEX	103
GOBP	GOBP_REGULATION_OF_B_CELL_PROLIFERATION	6.27058e-11	7.32795e-08	8	FCGR2B|CD22|BTK|TNFRSF13B|MEF2C|MZB1|BLK|TNFRSF13C	51
GOBP	GOBP_NEGATIVE_REGULATION_OF_B_CELL_PROLIFERATION	7.01085e-07	0.000310838	4	FCGR2B|BTK|TNFRSF13B|BLK	16
GOBP	GOBP_REGULATION_OF_LIPOPOLYSACCHARIDE_MEDIATED_SIGNALING_PATHWAY	7.18652e-05	0.0159968	3	CD180|SCIMP|LY86	18
GOBP	GOBP_POSITIVE_REGULATION_OF_LIPOPOLYSACCHARIDE_MEDIATED_SIGNALING_PATHWAY	3.19483e-06	0.00106673	3	CD180|SCIMP|LY86	7
GOBP	GOBP_B_CELL_PROLIFERATION	7.87221e-15	3.67986e-11	11	FCGR2B|GAPT|CD22|CD19|BTK|TNFRSF13B|CD180|MEF2C|MZB1|BLK|TNFRSF13C	68
GOBP	GOBP_B_CELL_ACTIVATION	1.61863e-17	1.51326e-13	17	BANK1|FCRL1|FCGR2B|POU2AF1|GAPT|CD22|CD19|BTK|BLNK|HHEX|TNFRSF13B|CD180|IGLL5|MEF2C|MZB1|BLK|TNFRSF13C	206
GOBP	GOBP_BIOLOGICAL_PROCESS_INVOLVED_IN_INTERSPECIES_INTERACTION_BETWEEN_ORGANISMS	4.43851e-07	0.000218398	17	BANK1|FCGR2B|CD24|POU2AF1|BTK|PLD4|CD180|IGLL5|SIGLEC10|MEF2C|RNASE6|JCHAIN|SCIMP|WDFY4|BLK|LY86|CLEC17A	934
GOBP	GOBP_INNATE_IMMUNE_RESPONSE	6.22299e-05	0.0141899	10	FCGR2B|BTK|PLD4|CD180|IGLL5|SIGLEC10|RNASE6|JCHAIN|BLK|LY86	487
GOBP	GOBP_LYMPHOCYTE_ACTIVATION	1.07436e-12	2.18417e-09	19	BANK1|FCRL1|FCGR2B|CD24|POU2AF1|GAPT|CD22|CD19|BTK|BLNK|HHEX|TNFRSF13B|CD180|IGLL5|MEF2C|MZB1|WDFY4|BLK|TNFRSF13C	544
GOBP	GOBP_REGULATION_OF_IMMUNE_RESPONSE	4.1605e-05	0.0102359	11	BANK1|FCGR2B|CD24|CD22|CD19|BTK|BLNK|IGLL5|MEF2C|SCIMP|BLK	566
GOBP	GOBP_POSITIVE_REGULATION_OF_IMMUNE_RESPONSE	2.93543e-05	0.00762314	9	BANK1|FCGR2B|CD22|CD19|BTK|BLNK|IGLL5|MEF2C|BLK	354
GOBP	GOBP_ANTIGEN_RECEPTOR_MEDIATED_SIGNALING_PATHWAY	1.49275e-08	1.2687e-05	9	BANK1|FCGR2B|CD22|CD19|BTK|BLNK|IGLL5|MEF2C|BLK	143
GOBP	GOBP_B_CELL_RECEPTOR_SIGNALING_PATHWAY	1.16813e-12	2.18417e-09	9	BANK1|FCGR2B|CD22|CD19|BTK|BLNK|IGLL5|MEF2C|BLK	51
GOBP	GOBP_REGULATION_OF_ANTIGEN_RECEPTOR_MEDIATED_SIGNALING_PATHWAY	0.000141709	0.0281881	4	FCGR2B|CD22|CD19|BLK	58
GOBP	GOBP_REGULATION_OF_B_CELL_RECEPTOR_SIGNALING_PATHWAY	1.47793e-06	0.000531428	4	FCGR2B|CD22|CD19|BLK	19
GOBP	GOBP_REGULATION_OF_B_CELL_ACTIVATION	9.11721e-13	2.18417e-09	11	BANK1|FCGR2B|CD22|CD19|BTK|TNFRSF13B|IGLL5|MEF2C|MZB1|BLK|TNFRSF13C	103
GOBP	GOBP_REGULATION_OF_CELL_ACTIVATION	2.61489e-07	0.000135815	12	BANK1|FCGR2B|CD24|CD22|CD19|BTK|TNFRSF13B|IGLL5|MEF2C|MZB1|BLK|TNFRSF13C	413
GOBP	GOBP_NEGATIVE_REGULATION_OF_B_CELL_ACTIVATION	1.54648e-07	8.50475e-05	5	BANK1|FCGR2B|BTK|TNFRSF13B|BLK	28
GOBP	GOBP_POSITIVE_REGULATION_OF_B_CELL_ACTIVATION	0.000207947	0.038882	4	BTK|IGLL5|MEF2C|TNFRSF13C	64
GOBP	GOBP_REGULATION_OF_LYMPHOCYTE_ACTIVATION	2.73543e-08	1.9672e-05	12	BANK1|FCGR2B|CD24|CD22|CD19|BTK|TNFRSF13B|IGLL5|MEF2C|MZB1|BLK|TNFRSF13C	336
GOBP	GOBP_NEGATIVE_REGULATION_OF_LYMPHOCYTE_ACTIVATION	0.000116374	0.0241773	5	BANK1|FCGR2B|BTK|TNFRSF13B|BLK	105
GOBP	GOBP_LEUKOCYTE_PROLIFERATION	1.43462e-11	1.91603e-08	13	FCGR2B|CD24|GAPT|CD22|CD19|BTK|HHEX|TNFRSF13B|CD180|MEF2C|MZB1|BLK|TNFRSF13C	222
GOBP	GOBP_REGULATION_OF_LEUKOCYTE_PROLIFERATION	5.4901e-09	5.13269e-06	10	FCGR2B|CD24|CD22|BTK|HHEX|TNFRSF13B|MEF2C|MZB1|BLK|TNFRSF13C	175
GOBP	GOBP_NEGATIVE_REGULATION_OF_LEUKOCYTE_PROLIFERATION	0.000161773	0.0315087	4	FCGR2B|BTK|TNFRSF13B|BLK	60
GOBP	GOBP_CELLULAR_RESPONSE_TO_BIOTIC_STIMULUS	0.000134855	0.0274078	6	FCGR2B|BTK|CD180|MEF2C|SCIMP|LY86	173
GOCC	GOCC_EXTERNAL_SIDE_OF_PLASMA_MEMBRANE	2.32929e-05	0.00622188	7	FCGR2B|CD24|CD22|CD19|IGLL5|TNFRSF13C|CLEC17A	189
GOCC	GOCC_CELL_SURFACE	7.16149e-07	0.000310838	11	FCRL1|FCGR2B|CD24|FCRL2|CD22|CD19|FCRL5|CLIC4|IGLL5|TNFRSF13C|CLEC17A	370
GOCC	GOCC_INTRINSIC_COMPONENT_OF_PLASMA_MEMBRANE	0.000259311	0.0466212	10	FCRLA|FCRL1|FCGR2B|CD24|FCRL2|CD22|CD19|FCRL5|TNFRSF13B|TSPAN13	579
GOCC	GOCC_SIDE_OF_MEMBRANE	1.64295e-05	0.00465453	9	FCGR2B|CD24|CD22|CD19|IGLL5|JUP|BLK|TNFRSF13C|CLEC17A	329
GOMF	GOMF_IMMUNOGLOBULIN_BINDING	1.48664e-05	0.00434331	3	FCGR2B|CD22|JCHAIN	11
GOMF	GOMF_PHOSPHOLIPASE_BINDING	4.96412e-05	0.0116024	3	BANK1|BTK|BLNK	16
KEGG	KEGG_HEMATOPOIETIC_CELL_LINEAGE	1.22784e-07	2.18979e-05	6	IL7R|CD3D|CD3G|CD7|CD2|CD3E	50
KEGG	KEGG_T_CELL_RECEPTOR_SIGNALING_PATHWAY	6.05646e-06	0.000680957	6	CD247|CD3D|CD3G|PRKCQ|CD3E|ITK	96
KEGG	KEGG_PRIMARY_IMMUNODEFICIENCY	1.02522e-05	0.00106049	4	TNFRSF13C|IL7R|CD3D|CD3E	29
REACTOME	REACTOME_IMMUNOREGULATORY_INTERACTIONS_BETWEEN_A_LYMPHOID_AND_A_NON_LYMPHOID_CELL	1.02501e-06	0.000143279	6	CD247|CD3D|SH2D1A|CD3G|KLRB1|CD3E	71
REACTOME	REACTOME_TCR_SIGNALING	3.64599e-08	7.25271e-06	8	CD247|TRAT1|CD3D|CD3G|PRKCQ|CD3E|FYB1|ITK	107
REACTOME	REACTOME_DOWNSTREAM_TCR_SIGNALING	3.64532e-06	0.000438456	6	CD247|TRAT1|CD3D|CD3G|PRKCQ|CD3E	88
REACTOME	REACTOME_PHOSPHORYLATION_OF_CD3_AND_TCR_ZETA_CHAINS	1.7335e-06	0.000218674	4	CD247|CD3D|CD3G|CD3E	19
REACTOME	REACTOME_TRANSLOCATION_OF_ZAP_70_TO_IMMUNOLOGICAL_SYNAPSE	8.22685e-07	0.000118192	4	CD247|CD3D|CD3G|CD3E	16
REACTOME	REACTOME_GENERATION_OF_SECOND_MESSENGER_MOLECULES	3.15424e-09	8.95803e-07	6	CD247|CD3D|CD3G|CD3E|FYB1|ITK	28
REACTOME	REACTOME_COSTIMULATION_BY_THE_CD28_FAMILY	0.000227959	0.0173383	4	CD247|CD3D|CD3G|CD3E	63
REACTOME	REACTOME_PD_1_SIGNALING	2.1592e-06	0.00026589	4	CD247|CD3D|CD3G|CD3E	20
BIOCARTA	BIOCARTA_CSK_PATHWAY	1.07201e-06	0.000145906	4	CD247|CD3D|CD3G|CD3E	17
BIOCARTA	BIOCARTA_CTL_PATHWAY	9.45015e-10	3.05476e-07	5	CD247|PRF1|CD3D|CD3G|CD3E	11
BIOCARTA	BIOCARTA_TCAPOPTOSIS_PATHWAY	5.8388e-08	1.11845e-05	4	CD247|CD3D|CD3G|CD3E	9
BIOCARTA	BIOCARTA_IL17_PATHWAY	9.45015e-10	3.05476e-07	5	CD247|CD3D|CD3G|CD2|CD3E	11
BIOCARTA	BIOCARTA_IL12_PATHWAY	8.22685e-07	0.000118192	4	CD247|CD3D|CD3G|CD3E	16
BIOCARTA	BIOCARTA_TCRA_PATHWAY	2.26951e-07	3.56682e-05	4	CD247|CD3D|CD3G|CD3E	12
BIOCARTA	BIOCARTA_NO2IL12_PATHWAY	4.05081e-09	1.04754e-06	5	CD247|CD3D|CD3G|CD2|CD3E	14
BIOCARTA	BIOCARTA_TOB1_PATHWAY	6.05424e-09	1.49107e-06	5	CD247|TGFBR3|CD3D|CD3G|CD3E	15
BIOCARTA	BIOCARTA_STATHMIN_PATHWAY	1.70869e-08	3.74631e-06	5	CD247|CD3D|CD3G|CD2|CD3E	18
BIOCARTA	BIOCARTA_TCR_PATHWAY	5.06923e-05	0.00459966	4	CD247|CD3D|CD3G|CD3E	43
BIOCARTA	BIOCARTA_TCYTOTOXIC_PATHWAY	9.45015e-10	3.05476e-07	5	CD247|CD3D|CD3G|CD2|CD3E	11
BIOCARTA	BIOCARTA_THELPER_PATHWAY	9.45015e-10	3.05476e-07	5	CD247|CD3D|CD3G|CD2|CD3E	11
BIOCARTA	BIOCARTA_CTLA4_PATHWAY	1.70869e-08	3.74631e-06	5	CD247|CD3D|CD3G|CD3E|ITK	18
PID	PID_TCR_PATHWAY	1.73843e-08	3.74631e-06	7	CD247|CD3D|CD3G|PRKCQ|CD3E|FYB1|ITK	63
PID	PID_IL12_2PATHWAY	1.56162e-07	2.69223e-05	6	CD247|EOMES|CD3D|CD3G|GZMA|CD3E	52
PID	PID_CD8_TCR_PATHWAY	1.08445e-07	2.00313e-05	6	CD247|PRF1|CD3D|CD3G|PRKCQ|CD3E	49
PID	PID_CD8_TCR_DOWNSTREAM_PATHWAY	2.44358e-09	7.43424e-07	7	CD247|EOMES|PRF1|CD3D|CD3G|PRKCQ|CD3E	48
PID	PID_IL12_STAT4_PATHWAY	2.27581e-07	3.56682e-05	5	CD247|PRF1|CD3D|CD3G|CD3E	29
Publication	DEURIG_T_CELL_PROLYMPHOCYTIC_LEUKEMIA_DN	8.81316e-06	0.000956021	9	SYTL2|CCL5|PRF1|TGFBR3|GZMK|CD3D|KLRB1|GZMA|CD2	292
Publication	AKL_HTLV1_INFECTION_DN	0.000107717	0.00884302	4	GPR171|ANXA1|CD3G|GZMA	52
Publication	JAATINEN_HEMATOPOIETIC_STEM_CELL_DN	8.15035e-22	2.10768e-18	19	CD247|MYBL1|CCL5|PRF1|TRAT1|THEMIS|IL7R|LEF1|NELL2|TGFBR3|SAMD3|GZMK|CD3D|KLRB1|GZMA|CD2|GIMAP4|FYB1|ITK	169
Publication	HAHTOLA_SEZARY_SYNDROM_DN	6.37051e-10	2.74569e-07	7	MYBL1|CCL5|NELL2|GZMK|TXK|APBA2|KLRB1	40
Publication	FARMER_BREAST_CANCER_CLUSTER_1	7.02594e-12	4.54227e-09	8	GPR171|GZMK|CD3D|SH2D1A|GZMA|CD2|GIMAP4|ITK	38
Publication	PUJANA_BRCA2_PCC_NETWORK	0.000436128	0.0322236	8	MYBL1|TRAT1|LEF1|CD3D|SH2D1A|GATA3|PRKCQ|CD3E	383
Publication	SANA_TNF_SIGNALING_DN	4.18937e-05	0.00393953	4	PRKCH|ANXA1|GIMAP7|GIMAP6	41
Publication	FLECHNER_BIOPSY_KIDNEY_TRANSPLANT_REJECTED_VS_OK_UP	2.14332e-05	0.00209156	5	AOAH|CCL5|CD3D|GZMA|CD2	71
Publication	WIELAND_UP_BY_HBV_INFECTION	4.84876e-05	0.00447818	5	CCL5|GZMK|CD3D|GZMA|GIMAP5	84
Publication	SHIPP_DLBCL_VS_FOLLICULAR_LYMPHOMA_DN	0.000468759	0.0341468	3	CD3D|TXK|CD3E	32
Publication	SANSOM_APC_TARGETS_DN	8.87259e-06	0.000956021	8	OTULINL|CCL5|CD3D|KLRB1|CD7|GZMA|CD2|GIMAP4	220
Publication	MATSUDA_NATURAL_KILLER_DIFFERENTIATION	0.00014923	0.0120596	8	CD247|DHRS3|SYTL2|CCL5|PRF1|ANXA1|KLRB1|CD7	327
Publication	VERHAAK_AML_WITH_NPM1_MUTATED_DN	8.56123e-05	0.0072588	6	OTULINL|DHRS3|CD3D|GATA3|CD7|CD2	153
Publication	KUMAR_TARGETS_OF_MLL_AF9_FUSION	3.92095e-10	1.84356e-07	13	CCL5|EOMES|IL7R|LEF1|ANXA1|GIMAP1|GATA3|GZMA|CD2|PRKCQ|GIMAP4|CD3E|ITK	277
Publication	RODWELL_AGING_KIDNEY_UP	0.00015563	0.0121958	8	SYTL2|CCL5|GZMK|ACTN1|TMEM173|GZMA|IL32|FYB1	329
Publication	MOREIRA_RESPONSE_TO_TSA_DN	2.22497e-05	0.00213103	3	CD247|CD3D|CD3E	12
Publication	GAVIN_FOXP3_TARGETS_CLUSTER_P7	0.000154411	0.0121958	4	PRF1|ANXA1|GZMK|ACTN1	57
Publication	ZHENG_BOUND_BY_FOXP3	2.5848e-10	1.33686e-07	15	OTULINL|TRAT1|PRKCH|THEMIS|IL7R|LEF1|ANXA1|SH2D1A|GIMAP1|GATA3|PRKCQ|GIMAP4|PTGER2|FYB1|GIMAP6	394
Publication	MARSON_FOXP3_TARGETS_STIMULATED_UP	5.53843e-06	0.00063655	4	GPR171|THEMIS|ANXA1|ITK	25
Publication	MARSON_FOXP3_CORE_DIRECT_TARGETS	1.37341e-06	0.000182136	4	SLFN12L|GPR171|CD2|ITK	18
Publication	WALLACE_PROSTATE_CANCER_RACE_UP	1.0219e-11	5.87251e-09	13	MYBL1|CCL5|PRF1|TRAT1|GPR171|IL7R|GZMK|CD3D|GZMA|CD2|FYB1|GIMAP6|ITK	207
Publication	SMID_BREAST_CANCER_LUMINAL_B_DN	9.12472e-17	1.17983e-13	18	CD247|CCL5|TRAT1|GPR171|IL7R|ANXA1|GZMK|CD3D|SH2D1A|CD3G|APBA2|KLRB1|CD7|GZMA|IL32|CD2|ITK|GIMAP5	262
Publication	SMID_BREAST_CANCER_NORMAL_LIKE_UP	3.97933e-26	2.05811e-22	25	CD247|AOAH|CCL5|PRF1|TRAT1|DPP4|GPR171|IL7R|LEF1|TGFBR3|GZMK|CD3D|SH2D1A|CD3G|GZMM|KLRB1|CD7|GZMA|CD2|PRKCQ|GIMAP4|FYB1|GIMAP6|ITK|GIMAP5	289
Publication	QI_PLASMACYTOMA_UP	4.23399e-06	0.000497686	8	CCL5|TRAT1|DPP4|CD3D|SH2D1A|CD3G|CD7|CD3E	199
Publication	BOYLAN_MULTIPLE_MYELOMA_C_D_DN	2.62516e-14	2.71547e-11	14	DHRS3|CCL5|EOMES|GIMAP8|CD3D|SH2D1A|CD3G|CD7|GZMA|PRKCQ|GIMAP4|CD3E|FYB1|ITK	167
Publication	VILIMAS_NOTCH1_TARGETS_UP	2.57841e-13	2.22259e-10	9	CCL5|TRAT1|IL7R|CD3D|CD3G|GATA3|CD7|GZMA|CD2	42
Publication	GOLDRATH_ANTIGEN_RESPONSE	0.000534337	0.0383832	7	CCL5|PRF1|ANXA1|GZMK|GZMM|KLRB1|GZMA	300
Publication	MARSHALL_VIRAL_INFECTION_RESPONSE_DN	0.00022258	0.0171819	3	TXK|CD7|GZMA	25
Publication	HOFFMANN_PRE_BI_TO_LARGE_PRE_BII_LYMPHOCYTE_DN	9.97833e-05	0.00832385	4	CCL5|ANXA1|ACTN1|GIMAP4	51
Publication	LEE_EARLY_T_LYMPHOCYTE_DN	3.29085e-09	8.95803e-07	7	GPR171|NELL2|SAMD3|ACTN1|GIMAP1|GIMAP7|GIMAP4	50
Publication	LEE_DIFFERENTIATING_T_LYMPHOCYTE	2.61287e-12	1.93053e-09	13	CD247|TRAT1|PRKCH|IL7R|LEF1|CD3D|SH2D1A|CD3G|GATA3|CD2|PRKCQ|FYB1|ITK	186
Publication	FINAK_BREAST_CANCER_SDPP_SIGNATURE	1.22189e-05	0.00123914	3	CD247|GZMA|GIMAP5	10
Publication	POOLA_INVASIVE_BREAST_CANCER_UP	1.72566e-07	2.87906e-05	9	TRAT1|GPR171|GZMK|CD3D|GZMA|IL32|CD2|FYB1|ITK	182
Publication	MARSON_FOXP3_TARGETS_DN	7.22354e-05	0.0062267	4	SLFN12L|GPR171|THEMIS|ITK	47
Publication	ONO_AML1_TARGETS_DN	0.000665718	0.0471657	3	SLFN12L|CCL5|CD2	36
Publication	ONO_FOXP3_TARGETS_DN	2.62418e-08	5.42889e-06	6	SLFN12L|CCL5|EOMES|GPR171|TGFBR3|GZMA	39
Publication	BOYLAN_MULTIPLE_MYELOMA_PCA1_UP	6.62239e-07	0.000100738	6	CCL5|GIMAP8|CD3D|GIMAP4|FYB1|ITK	66
Publication	HAHTOLA_CTCL_PATHOGENESIS	1.6744e-05	0.00166539	3	CCL5|IL7R|TXK	11
Publication	LI_INDUCED_T_TO_NATURAL_KILLER_DN	9.1057e-06	0.000961116	6	DPP4|CD3D|ACTN1|SH2D1A|CD2|FYB1	103
Publication	FIGUEROA_AML_METHYLATION_CLUSTER_5_DN	1.7335e-06	0.000218674	4	CD3D|CD3G|GIMAP1|GIMAP5	19
Publication	CHYLA_CBFA2T3_TARGETS_UP	5.25139e-05	0.00468279	7	TNFRSF1A|GPR171|TMEM173|KLRB1|GZMA|PRKCQ|PTGER2	206
Publication	BOSCO_ALLERGEN_INDUCED_TH2_ASSOCIATED_MODULE	0.000354469	0.0265697	5	DHRS3|EOMES|DPP4|PTGER2|ITK	128
Publication	BOSCO_TH1_CYTOTOXIC_MODULE	2.83596e-19	4.8892e-16	14	MYBL1|PRF1|TRAT1|GPR171|SAMD3|GIMAP8|GZMK|SH2D1A|TXK|GIMAP7|PRKCQ|GIMAP4|PTGER2|GIMAP5	76
Publication	GARGALOVIC_RESPONSE_TO_OXIDIZED_PHOSPHOLIPIDS_PINK_DN	6.76151e-05	0.0059272	3	GIMAP8|GIMAP7|GIMAP6	17
GOBP	GOBP_CELL_ACTIVATION	2.28894e-11	5.04293e-08	20	TNFRSF13C|CCL5|EOMES|PRF1|DPP4|THEMIS|IL7R|LEF1|ANXA1|CD3D|ACTN1|CD3G|TXK|TMIGD2|GATA3|CD7|CD2|PRKCQ|CD3E|ITK	702
GOBP	GOBP_CYTOKINE_PRODUCTION	0.000403122	0.0428271	9	LEF1|ANXA1|TXK|TMIGD2|GATA3|CD2|PRKCQ|CD3E|ITK	479
GOBP	GOBP_POSITIVE_REGULATION_OF_CYTOKINE_PRODUCTION	0.000112715	0.0146357	8	ANXA1|TXK|TMIGD2|GATA3|CD2|PRKCQ|CD3E|ITK	314
GOBP	GOBP_ADAPTIVE_IMMUNE_RESPONSE	7.20048e-12	2.24391e-08	15	TNFRSF13C|EOMES|PRF1|TRAT1|THEMIS|IL7R|LEF1|ANXA1|SH2D1A|TXK|GZMM|GATA3|CD7|PRKCQ|ITK	306
GOBP	GOBP_ACTIVATION_OF_IMMUNE_RESPONSE	1.03606e-06	0.000328462	9	CD247|TRAT1|PRKCH|THEMIS|SH2D1A|TXK|GATA3|FYB1|ITK	225
GOBP	GOBP_T_CELL_ACTIVATION_INVOLVED_IN_IMMUNE_RESPONSE	0.000445835	0.0463124	4	EOMES|LEF1|ANXA1|GATA3	75
GOBP	GOBP_T_CELL_DIFFERENTIATION_INVOLVED_IN_IMMUNE_RESPONSE	0.000176657	0.0214743	4	EOMES|LEF1|ANXA1|GATA3	59
GOBP	GOBP_ADAPTIVE_IMMUNE_RESPONSE_BASED_ON_SOMATIC_RECOMBINATION_OF_IMMUNE_RECEPTORS_BUILT_FROM_IMMUNOGLOBULIN_SUPERFAMILY_DOMAINS	5.41535e-05	0.00757746	7	PRF1|IL7R|LEF1|ANXA1|GZMM|GATA3|PRKCQ	207
GOBP	GOBP_IMMUNE_SYSTEM_DEVELOPMENT	1.59657e-06	0.000452312	14	EOMES|GPR171|THEMIS|IL7R|LEF1|TGFBR3|ANXA1|CD3D|ACTN1|CD3G|GATA3|CD2|CD3E|ITK	656
GOBP	GOBP_LEUKOCYTE_DIFFERENTIATION	1.87036e-06	0.000485722	11	EOMES|THEMIS|IL7R|LEF1|ANXA1|CD3D|CD3G|GATA3|CD2|CD3E|ITK	391
GOBP	GOBP_REGULATION_OF_IMMUNE_SYSTEM_PROCESS	1.61687e-09	2.15945e-06	20	TNFRSF13C|CD247|CCL5|TRAT1|PRKCH|DPP4|GPR171|THEMIS|IL7R|LEF1|ANXA1|SH2D1A|TXK|TMIGD2|GATA3|CD2|PRKCQ|CD3E|FYB1|ITK	891
GOBP	GOBP_POSITIVE_REGULATION_OF_IMMUNE_SYSTEM_PROCESS	6.32166e-12	2.24391e-08	19	TNFRSF13C|CD247|CCL5|TRAT1|PRKCH|DPP4|THEMIS|IL7R|LEF1|ANXA1|SH2D1A|TXK|TMIGD2|GATA3|CD2|PRKCQ|CD3E|FYB1|ITK	574
GOBP	GOBP_IMMUNE_RESPONSE_REGULATING_SIGNALING_PATHWAY	2.11868e-06	0.000507887	10	CD247|TRAT1|PRKCH|THEMIS|SH2D1A|TXK|GATA3|PRKCQ|FYB1|ITK	317
GOBP	GOBP_IMMUNE_RESPONSE_REGULATING_CELL_SURFACE_RECEPTOR_SIGNALING_PATHWAY	3.24917e-08	1.85079e-05	10	CD247|TRAT1|PRKCH|THEMIS|SH2D1A|TXK|GATA3|PRKCQ|FYB1|ITK	202
GOBP	GOBP_DEFENSE_RESPONSE	3.87749e-06	0.000884162	16	AOAH|TNFRSF1A|CCL5|PRF1|TRAT1|DPP4|IL7R|ANXA1|SH2D1A|TXK|GZMM|GATA3|IL32|PRKCQ|PTGER2|ITK	926
GOBP	GOBP_IMMUNE_RESPONSE	3.70338e-11	5.77048e-08	23	TNFRSF13C|CD247|CCL5|EOMES|PRF1|TRAT1|PRKCH|THEMIS|IL7R|LEF1|TGFBR3|ANXA1|SH2D1A|TXK|TMIGD2|GZMM|GATA3|CD7|GZMA|IL32|PRKCQ|FYB1|ITK	1007
GOBP	GOBP_CELLULAR_DEFENSE_RESPONSE	3.42678e-05	0.00525196	4	PRF1|TRAT1|SH2D1A|ITK	39
GOBP	GOBP_LEUKOCYTE_CELL_CELL_ADHESION	5.08298e-07	0.000190083	10	TNFRSF13C|CCL5|DPP4|IL7R|LEF1|ANXA1|TMIGD2|GATA3|PRKCQ|CD3E	271
GOBP	GOBP_POSITIVE_REGULATION_OF_CELL_POPULATION_PROLIFERATION	1.16223e-05	0.00220405	11	TNFRSF13C|CCL5|PRKCH|DPP4|IL7R|LEF1|TGFBR3|ANXA1|TMIGD2|PRKCQ|CD3E	473
GOBP	GOBP_REGULATION_OF_PHOSPHOLIPASE_ACTIVITY	1.34861e-05	0.00242464	4	CCL5|ANXA1|TXK|ITK	31
GOBP	GOBP_POSITIVE_REGULATION_OF_PHOSPHOLIPASE_ACTIVITY	0.000196535	0.0226841	3	CCL5|TXK|ITK	24
GOBP	GOBP_POSITIVE_REGULATION_OF_GENE_EXPRESSION	0.000269695	0.0300164	11	CCL5|IL7R|LEF1|ANXA1|TXK|TMIGD2|GATA3|CD2|PRKCQ|CD3E|ITK	669
GOBP	GOBP_REGULATION_OF_CELL_DEATH	0.000187441	0.0219375	14	TNFRSF1A|CCL5|PRF1|PRKCH|IL7R|LEF1|GIMAP8|ANXA1|ACTN1|CD3G|GATA3|GZMA|PRKCQ|CD3E	1001
GOBP	GOBP_PROGRAMMED_CELL_DEATH	0.00014175	0.0179084	16	TNFRSF1A|CCL5|PRF1|PRKCH|IL7R|LEF1|GIMAP8|ANXA1|ACTN1|CD3G|GZMM|GATA3|GZMA|CD2|PRKCQ|CD3E	1236
GOBP	GOBP_CYTOLYSIS	3.65642e-05	0.00551352	3	PRF1|GZMM|GZMA	14
GOBP	GOBP_REGULATION_OF_CELL_CELL_ADHESION	1.28711e-06	0.000376039	10	TNFRSF13C|CCL5|DPP4|IL7R|LEF1|ANXA1|TMIGD2|GATA3|PRKCQ|CD3E	300
GOBP	GOBP_POSITIVE_REGULATION_OF_CELL_CELL_ADHESION	3.91443e-08	2.03311e-05	10	TNFRSF13C|CCL5|DPP4|IL7R|LEF1|ANXA1|TMIGD2|GATA3|PRKCQ|CD3E	206
GOBP	GOBP_BIOLOGICAL_ADHESION	1.66152e-05	0.00284618	13	TNFRSF13C|CCL5|DPP4|IL7R|LEF1|ANXA1|ACTN1|TMIGD2|GATA3|IL32|CD2|PRKCQ|CD3E	693
GOBP	GOBP_REGULATION_OF_CELL_ADHESION	4.63715e-05	0.00666965	10	TNFRSF13C|CCL5|DPP4|IL7R|LEF1|ANXA1|TMIGD2|GATA3|PRKCQ|CD3E	451
GOBP	GOBP_T_CELL_DIFFERENTIATION	2.47569e-09	2.4434e-06	11	EOMES|THEMIS|IL7R|LEF1|ANXA1|CD3D|CD3G|GATA3|CD2|CD3E|ITK	204
GOBP	GOBP_LYMPHOCYTE_COSTIMULATION	3.42678e-05	0.00525196	4	TNFRSF13C|DPP4|TMIGD2|CD3E	39
GOBP	GOBP_INTERLEUKIN_2_PRODUCTION	9.22832e-05	0.0121515	4	ANXA1|GATA3|PRKCQ|CD3E	50
GOBP	GOBP_INTERLEUKIN_4_PRODUCTION	6.52224e-06	0.00141058	4	LEF1|GATA3|PRKCQ|CD3E	26
GOBP	GOBP_POSITIVE_REGULATION_OF_INTERLEUKIN_2_PRODUCTION	0.000468759	0.0481585	3	ANXA1|PRKCQ|CD3E	32
GOBP	GOBP_POSITIVE_REGULATION_OF_INTERLEUKIN_4_PRODUCTION	0.000130466	0.0167086	3	GATA3|PRKCQ|CD3E	21
GOBP	GOBP_T_CELL_DIFFERENTIATION_IN_THYMUS	6.63874e-06	0.00141058	5	IL7R|CD3D|CD3G|GATA3|CD3E	56
GOBP	GOBP_REGULATION_OF_CELL_ADHESION_MEDIATED_BY_INTEGRIN	0.000386307	0.0415125	3	CCL5|DPP4|CD3E	30
GOBP	GOBP_CELL_CELL_ADHESION_MEDIATED_BY_INTEGRIN	2.88266e-05	0.00464655	3	CCL5|DPP4|CD3E	13
GOBP	GOBP_REGULATION_OF_CELL_CELL_ADHESION_MEDIATED_BY_INTEGRIN	1.22189e-05	0.00223989	3	CCL5|DPP4|CD3E	10
GOBP	GOBP_T_CELL_PROLIFERATION	7.11874e-05	0.00964538	6	TNFRSF13C|CCL5|ANXA1|TMIGD2|PRKCQ|CD3E	148
GOBP	GOBP_POSITIVE_REGULATION_OF_T_CELL_PROLIFERATION	1.66012e-06	0.000456484	6	TNFRSF13C|CCL5|ANXA1|TMIGD2|PRKCQ|CD3E	77
GOBP	GOBP_T_CELL_ACTIVATION	6.52139e-13	6.09685e-09	17	TNFRSF13C|CCL5|EOMES|DPP4|THEMIS|IL7R|LEF1|ANXA1|CD3D|CD3G|TMIGD2|GATA3|CD7|CD2|PRKCQ|CD3E|ITK	372
GOBP	GOBP_REGULATION_OF_CELL_POPULATION_PROLIFERATION	0.000187721	0.0219375	13	TNFRSF13C|CCL5|PRKCH|DPP4|IL7R|LEF1|TGFBR3|ANXA1|TMIGD2|GATA3|PRKCQ|CD3E|PTGER2	876
GOBP	GOBP_REGULATION_OF_T_CELL_PROLIFERATION	2.40178e-05	0.00393934	6	TNFRSF13C|CCL5|ANXA1|TMIGD2|PRKCQ|CD3E	122
GOBP	GOBP_POSITIVE_T_CELL_SELECTION	1.17876e-05	0.00220405	4	THEMIS|CD3D|CD3G|CD3E	30
GOBP	GOBP_BIOLOGICAL_PROCESS_INVOLVED_IN_INTERSPECIES_INTERACTION_BETWEEN_ORGANISMS	0.000353498	0.0384285	13	CLEC17A|TNFRSF1A|CCL5|PRF1|IL7R|LEF1|ANXA1|SH2D1A|TXK|GZMM|GATA3|GZMA|PTGER2	934
GOBP	GOBP_T_CELL_SELECTION	1.06415e-06	0.000328462	5	THEMIS|CD3D|CD3G|GATA3|CD3E	39
GOBP	GOBP_POSITIVE_THYMIC_T_CELL_SELECTION	1.6744e-05	0.00284618	3	CD3D|CD3G|CD3E	11
GOBP	GOBP_THYMIC_T_CELL_SELECTION	8.22685e-07	0.000295818	4	CD3D|CD3G|GATA3|CD3E	16
GOBP	GOBP_REGULATION_OF_T_CELL_DIFFERENTIATION	0.000206885	0.0235874	5	IL7R|LEF1|ANXA1|GATA3|CD2	114
GOBP	GOBP_REGULATION_OF_LYMPHOCYTE_DIFFERENTIATION	0.000437727	0.045981	5	IL7R|LEF1|ANXA1|GATA3|CD2	134
GOBP	GOBP_POSITIVE_REGULATION_OF_CELL_ADHESION	8.59915e-07	0.000297754	10	TNFRSF13C|CCL5|DPP4|IL7R|LEF1|ANXA1|TMIGD2|GATA3|PRKCQ|CD3E	287
GOBP	GOBP_ALPHA_BETA_T_CELL_ACTIVATION	2.10793e-06	0.000507887	7	EOMES|LEF1|ANXA1|GATA3|PRKCQ|CD3E|ITK	126
GOBP	GOBP_ALPHA_BETA_T_CELL_DIFFERENTIATION	6.75459e-05	0.00928657	5	EOMES|LEF1|ANXA1|GATA3|ITK	90
GOBP	GOBP_LYMPHOCYTE_ACTIVATION	2.69704e-11	5.04293e-08	18	TNFRSF13C|CCL5|EOMES|PRF1|DPP4|THEMIS|IL7R|LEF1|ANXA1|CD3D|CD3G|TMIGD2|GATA3|CD7|CD2|PRKCQ|CD3E|ITK	544
GOBP	GOBP_REGULATION_OF_IMMUNE_RESPONSE	1.81608e-06	0.0004851	13	CD247|CCL5|TRAT1|PRKCH|THEMIS|IL7R|ANXA1|SH2D1A|TXK|GATA3|PRKCQ|FYB1|ITK	566
GOBP	GOBP_POSITIVE_REGULATION_OF_IMMUNE_RESPONSE	7.80445e-08	3.8402e-05	12	CD247|CCL5|TRAT1|PRKCH|THEMIS|ANXA1|SH2D1A|TXK|GATA3|PRKCQ|FYB1|ITK	354
GOBP	GOBP_ANTIGEN_RECEPTOR_MEDIATED_SIGNALING_PATHWAY	2.14351e-08	1.43141e-05	9	CD247|TRAT1|PRKCH|THEMIS|SH2D1A|TXK|GATA3|FYB1|ITK	143
GOBP	GOBP_T_CELL_RECEPTOR_SIGNALING_PATHWAY	3.14153e-08	1.85079e-05	8	CD247|TRAT1|THEMIS|SH2D1A|TXK|GATA3|FYB1|ITK	105
GOBP	GOBP_REGULATION_OF_T_CELL_ACTIVATION	1.99044e-08	1.43141e-05	11	TNFRSF13C|CCL5|DPP4|IL7R|LEF1|ANXA1|TMIGD2|GATA3|CD2|PRKCQ|CD3E	249
GOBP	GOBP_REGULATION_OF_CELL_ACTIVATION	4.14809e-07	0.000170359	12	TNFRSF13C|CCL5|DPP4|IL7R|LEF1|ANXA1|TXK|TMIGD2|GATA3|CD2|PRKCQ|CD3E	413
GOBP	GOBP_POSITIVE_REGULATION_OF_CELL_ACTIVATION	3.36543e-08	1.85079e-05	11	TNFRSF13C|CCL5|DPP4|IL7R|LEF1|ANXA1|TMIGD2|GATA3|CD2|PRKCQ|CD3E	262
GOBP	GOBP_POSITIVE_REGULATION_OF_MULTICELLULAR_ORGANISMAL_PROCESS	0.000178425	0.0214743	12	PRKCH|IL7R|LEF1|TGFBR3|ANXA1|TXK|TMIGD2|GATA3|CD2|PRKCQ|CD3E|ITK	752
GOBP	GOBP_REGULATION_OF_LYMPHOCYTE_ACTIVATION	4.19111e-07	0.000170359	11	TNFRSF13C|CCL5|DPP4|IL7R|LEF1|ANXA1|TMIGD2|GATA3|CD2|PRKCQ|CD3E	336
GOBP	GOBP_REGULATION_OF_LIPASE_ACTIVITY	3.79407e-05	0.00563028	4	CCL5|ANXA1|TXK|ITK	40
GOBP	GOBP_POSITIVE_REGULATION_OF_LIPASE_ACTIVITY	0.000348855	0.03837	3	CCL5|TXK|ITK	29
GOBP	GOBP_LYMPHOCYTE_APOPTOTIC_PROCESS	7.90618e-06	0.00164255	5	CCL5|IL7R|GIMAP8|CD3G|PRKCQ	58
GOBP	GOBP_REGULATION_OF_LYMPHOCYTE_APOPTOTIC_PROCESS	1.97122e-06	0.000498079	5	CCL5|IL7R|GIMAP8|CD3G|PRKCQ	44
GOBP	GOBP_NEGATIVE_REGULATION_OF_LYMPHOCYTE_APOPTOTIC_PROCESS	0.00022258	0.0250711	3	CCL5|IL7R|PRKCQ	25
GOBP	GOBP_T_CELL_APOPTOTIC_PROCESS	3.08623e-05	0.00489037	4	CCL5|IL7R|GIMAP8|PRKCQ	38
GOBP	GOBP_REGULATION_OF_T_CELL_APOPTOTIC_PROCESS	5.53843e-06	0.00123283	4	CCL5|IL7R|GIMAP8|PRKCQ	25
GOBP	GOBP_NEGATIVE_REGULATION_OF_T_CELL_APOPTOTIC_PROCESS	4.55504e-05	0.00665392	3	CCL5|IL7R|PRKCQ	15
GOBP	GOBP_LEUKOCYTE_PROLIFERATION	9.48061e-06	0.00188583	8	TNFRSF13C|CCL5|IL7R|LEF1|ANXA1|TMIGD2|PRKCQ|CD3E	222
GOBP	GOBP_REGULATION_OF_LEUKOCYTE_PROLIFERATION	0.000179163	0.0214743	6	TNFRSF13C|CCL5|ANXA1|TMIGD2|PRKCQ|CD3E	175
GOBP	GOBP_POSITIVE_REGULATION_OF_LEUKOCYTE_PROLIFERATION	1.55136e-05	0.00273654	6	TNFRSF13C|CCL5|ANXA1|TMIGD2|PRKCQ|CD3E	113
GOBP	GOBP_LEUKOCYTE_APOPTOTIC_PROCESS	2.4075e-06	0.000562693	6	CCL5|IL7R|GIMAP8|ANXA1|CD3G|PRKCQ	82
GOBP	GOBP_CELL_CELL_ADHESION	9.18511e-07	0.000306684	12	TNFRSF13C|CCL5|DPP4|IL7R|LEF1|ANXA1|ACTN1|TMIGD2|GATA3|CD2|PRKCQ|CD3E	445
GOBP	GOBP_POSITIVE_REGULATION_OF_LEUKOCYTE_CELL_CELL_ADHESION	1.63714e-08	1.27547e-05	10	TNFRSF13C|CCL5|DPP4|IL7R|LEF1|ANXA1|TMIGD2|GATA3|PRKCQ|CD3E	188
GOBP	GOBP_MONONUCLEAR_CELL_DIFFERENTIATION	2.0589e-07	9.62432e-05	11	EOMES|THEMIS|IL7R|LEF1|ANXA1|CD3D|CD3G|GATA3|CD2|CD3E|ITK	313
GOBP	GOBP_REGULATION_OF_LEUKOCYTE_APOPTOTIC_PROCESS	4.54654e-07	0.000177107	6	CCL5|IL7R|GIMAP8|ANXA1|CD3G|PRKCQ	62
GOCC	GOCC_CELL_CELL_JUNCTION	8.66527e-05	0.0115731	7	DPP4|THEMIS|ANXA1|ACTN1|CD2|CD3E|ITK	223
GOCC	GOCC_EXTERNAL_SIDE_OF_PLASMA_MEMBRANE	2.38109e-07	0.000106004	9	TNFRSF13C|CLEC17A|IL7R|TGFBR3|ANXA1|CD3D|CD3G|CD2|CD3E	189
GOCC	GOCC_CELL_SURFACE	1.08913e-06	0.000328462	11	TNFRSF13C|CLEC17A|TNFRSF1A|DPP4|IL7R|TGFBR3|ANXA1|CD3D|CD3G|CD2|CD3E	370
GOCC	GOCC_T_CELL_RECEPTOR_COMPLEX	2.61354e-09	2.4434e-06	5	CD247|TRAT1|CD3D|CD3G|CD3E	13
GOCC	GOCC_ALPHA_BETA_T_CELL_RECEPTOR_COMPLEX	2.35013e-09	2.4434e-06	4	CD247|CD3D|CD3G|CD3E	5
GOCC	GOCC_RECEPTOR_COMPLEX	1.02809e-05	0.00200241	7	CD247|TNFRSF1A|TRAT1|TGFBR3|CD3D|CD3G|CD3E	160
GOCC	GOCC_SIDE_OF_MEMBRANE	2.28706e-05	0.00381816	9	TNFRSF13C|CLEC17A|IL7R|TGFBR3|ANXA1|CD3D|CD3G|CD2|CD3E	329
GOCC	GOCC_PLASMA_MEMBRANE_SIGNALING_RECEPTOR_COMPLEX	5.43042e-05	0.00757746	5	CD247|TRAT1|CD3D|CD3G|CD3E	86
GOMF	GOMF_SIGNALING_RECEPTOR_BINDING	9.05839e-06	0.00184102	13	SYTL2|CCL5|TRAT1|DPP4|TGFBR3|ANXA1|ACTN1|CD3G|GATA3|IL32|CD2|CD3E|FYB1	655
GOMF	GOMF_SERINE_HYDROLASE_ACTIVITY	0.000165264	0.0206007	4	DPP4|GZMK|GZMM|GZMA	58
GOMF	GOMF_MOLECULAR_TRANSDUCER_ACTIVITY	4.56015e-09	3.87571e-06	14	TNFRSF13C|CD247|TNFRSF1A|GPR171|IL7R|TGFBR3|CD3D|CD3G|TMIGD2|KLRB1|CD7|CD2|CD3E|PTGER2	409

## Sheet: 04_sample_correlation
		Steady-State												aCD3-stimulated
		CD4+HD	CD4+pSS	CD4+SLE	CD8+HD	CD8+pSS	CD8+SLE	CD16+HD	CD16+pSS	CD16+SLE	CD19+HD	CD19+pSS	CD19+SLE	CD4+HD	CD4+pSS	CD4+SLE	CD8+HD	CD8+pSS	CD8+SLE	CD16+HD	CD16+pSS	CD16+SLE	CD19+HD	CD19+pSS	CD19+SLE
Steady-State	CD4+HD	1	0.99477	0.99339	0.9793	0.97595	0.97694	0.85598	0.85283	0.85056	0.82909	0.82605	0.82827	-0.27179	-0.273	-0.23693	-0.26199	-0.31598	-0.25616	-0.19989	-0.1951	-0.21398	-0.29689	-0.25054	-0.32059
	CD4+pSS	0.99477	1	0.99683	0.97471	0.98061	0.97933	0.86403	0.86397	0.86463	0.82994	0.83065	0.83474	-0.2572	-0.26362	-0.2238	-0.25053	-0.3101	-0.24814	-0.19008	-0.18844	-0.20399	-0.29598	-0.25098	-0.31019
	CD4+SLE	0.99339	0.99683	1	0.97283	0.97756	0.98086	0.85949	0.85889	0.86234	0.82494	0.82582	0.83188	-0.24818	-0.25494	-0.21634	-0.23862	-0.29905	-0.23727	-0.18118	-0.17906	-0.19296	-0.28562	-0.24452	-0.30113
	CD8+HD	0.9793	0.97471	0.97283	1	0.99299	0.99313	0.87905	0.87577	0.87133	0.81739	0.81365	0.81605	-0.24817	-0.25198	-0.21438	-0.26633	-0.31676	-0.25805	-0.20746	-0.20267	-0.22242	-0.27528	-0.23229	-0.30129
	CD8+pSS	0.97595	0.98061	0.97756	0.99299	1	0.99415	0.89675	0.89663	0.89526	0.82141	0.8212	0.82604	-0.22643	-0.2359	-0.19395	-0.24919	-0.31059	-0.24365	-0.19849	-0.19544	-0.21339	-0.27342	-0.22992	-0.29296
	CD8+SLE	0.97694	0.97933	0.98086	0.99313	0.99415	1	0.87548	0.87481	0.87579	0.82043	0.82061	0.82615	-0.23375	-0.24075	-0.2059	-0.24963	-0.30416	-0.24659	-0.19198	-0.1877	-0.20585	-0.27356	-0.23262	-0.29135
	CD16+HD	0.85598	0.86403	0.85949	0.87905	0.89675	0.87548	1	0.9968	0.99199	0.79142	0.79125	0.79735	-0.1137	-0.12605	-0.08131	-0.16259	-0.25596	-0.15576	-0.22775	-0.22259	-0.24305	-0.25554	-0.20887	-0.28157
	CD16+pSS	0.85283	0.86397	0.85889	0.87577	0.89663	0.87481	0.9968	1	0.9952	0.78525	0.78778	0.79423	-0.11231	-0.12584	-0.08017	-0.16125	-0.25347	-0.15664	-0.22298	-0.22111	-0.24228	-0.2526	-0.20667	-0.27486
	CD16+SLE	0.85056	0.86463	0.86234	0.87133	0.89526	0.87579	0.99199	0.9952	1	0.79098	0.79475	0.80472	-0.08754	-0.1065	-0.05972	-0.13336	-0.23413	-0.134	-0.20208	-0.20514	-0.22312	-0.2485	-0.20965	-0.26426
	CD19+HD	0.82909	0.82994	0.82494	0.81739	0.82141	0.82043	0.79142	0.78525	0.79098	1	0.99623	0.99382	-0.09824	-0.10423	-0.07149	-0.10537	-0.1846	-0.09858	-0.1227	-0.12167	-0.14337	-0.41786	-0.35876	-0.43303
	CD19+pSS	0.82605	0.83065	0.82582	0.81365	0.8212	0.82061	0.79125	0.78778	0.79475	0.99623	1	0.99573	-0.09708	-0.10162	-0.06906	-0.10423	-0.18071	-0.09721	-0.11479	-0.11336	-0.13801	-0.41565	-0.35426	-0.42779
	CD19+SLE	0.82827	0.83474	0.83188	0.81605	0.82604	0.82615	0.79735	0.79423	0.80472	0.99382	0.99573	1	-0.07639	-0.08579	-0.05352	-0.0849	-0.16846	-0.08121	-0.10386	-0.10404	-0.12625	-0.40305	-0.34759	-0.41379
aCD3-stimulated	CD4+HD	-0.27179	-0.2572	-0.24818	-0.24817	-0.22643	-0.23375	-0.1137	-0.11231	-0.08754	-0.09824	-0.09708	-0.07639	1	0.92902	0.9161	0.88986	0.80952	0.85557	0.52799	0.51609	0.4875	0.43962	0.37164	0.43182
	CD4+pSS	-0.273	-0.26362	-0.25494	-0.25198	-0.2359	-0.24075	-0.12605	-0.12584	-0.1065	-0.10423	-0.10162	-0.08579	0.92902	1	0.905	0.84824	0.82511	0.85986	0.5274	0.54368	0.49199	0.44145	0.41201	0.41396
	CD4+SLE	-0.23693	-0.2238	-0.21634	-0.21438	-0.19395	-0.2059	-0.08131	-0.08017	-0.05972	-0.07149	-0.06906	-0.05352	0.9161	0.905	1	0.84652	0.78272	0.85189	0.49027	0.47843	0.45567	0.39558	0.33488	0.38271
	CD8+HD	-0.26199	-0.25053	-0.23862	-0.26633	-0.24919	-0.24963	-0.16259	-0.16125	-0.13336	-0.10537	-0.10423	-0.0849	0.88986	0.84824	0.84652	1	0.8742	0.88092	0.5846	0.54521	0.53082	0.44523	0.34137	0.44518
	CD8+pSS	-0.31598	-0.3101	-0.29905	-0.31676	-0.31059	-0.30416	-0.25596	-0.25347	-0.23413	-0.1846	-0.18071	-0.16846	0.80952	0.82511	0.78272	0.8742	1	0.86094	0.62607	0.61581	0.585	0.47279	0.41466	0.47559
	CD8+SLE	-0.25616	-0.24814	-0.23727	-0.25805	-0.24365	-0.24659	-0.15576	-0.15664	-0.134	-0.09858	-0.09721	-0.08121	0.85557	0.85986	0.85189	0.88092	0.86094	1	0.5664	0.56223	0.54661	0.42501	0.38305	0.39844
	CD16+HD	-0.19989	-0.19008	-0.18118	-0.20746	-0.19849	-0.19198	-0.22775	-0.22298	-0.20208	-0.1227	-0.11479	-0.10386	0.52799	0.5274	0.49027	0.5846	0.62607	0.5664	1	0.85908	0.80897	0.42083	0.37034	0.41564
	CD16+pSS	-0.1951	-0.18844	-0.17906	-0.20267	-0.19544	-0.1877	-0.22259	-0.22111	-0.20514	-0.12167	-0.11336	-0.10404	0.51609	0.54368	0.47843	0.54521	0.61581	0.56223	0.85908	1	0.78815	0.42928	0.42612	0.39409
	CD16+SLE	-0.21398	-0.20399	-0.19296	-0.22242	-0.21339	-0.20585	-0.24305	-0.24228	-0.22312	-0.14337	-0.13801	-0.12625	0.4875	0.49199	0.45567	0.53082	0.585	0.54661	0.80897	0.78815	1	0.39326	0.35779	0.40917
	CD19+HD	-0.29689	-0.29598	-0.28562	-0.27528	-0.27342	-0.27356	-0.25554	-0.2526	-0.2485	-0.41786	-0.41565	-0.40305	0.43962	0.44145	0.39558	0.44523	0.47279	0.42501	0.42083	0.42928	0.39326	1	0.85946	0.83281
	CD19+pSS	-0.25054	-0.25098	-0.24452	-0.23229	-0.22992	-0.23262	-0.20887	-0.20667	-0.20965	-0.35876	-0.35426	-0.34759	0.37164	0.41201	0.33488	0.34137	0.41466	0.38305	0.37034	0.42612	0.35779	0.85946	1	0.75942
	CD19+SLE	-0.32059	-0.31019	-0.30113	-0.30129	-0.29296	-0.29135	-0.28157	-0.27486	-0.26426	-0.43303	-0.42779	-0.41379	0.43182	0.41396	0.38271	0.44518	0.47559	0.39844	0.41564	0.39409	0.40917	0.83281	0.75942	1

## Sheet: 05_cluster_members
Gene Symbol	Steady-State	aCD3-stimulated
AAK1	7	1
ABHD1	2	1
ACKR3	9	1
ACOT1	2	1
ADAMTS10	3	1
AGPAT4	9	1
AMIGO1	7	1
AOAH	3	1
APBA2	8	1
ARHGAP21	2	1
BBOF1	2	1
BCL11B	7	1
BRICD5	9	1
BTBD11	7	1
BTBD8	9	1
C11orf21	11	1
C11orf65	9	1
C3AR1	3	1
CA6	7	1
CACNA2D2	9	1
CBY3	2	1
CCDC146	9	1
CCDC65	7	1
CCL5	8	1
CDK5R1	12	1
CDKN2C	12	1
CENPF	2	1
CFD	12	1
CLEC11A	9	1
CLHC1	2	1
CLIC5	2	1
CMTM8	9	1
CPNE7	2	1
DGCR6	9	1
DIP2C	9	1
DKK3	2	1
DLEC1	9	1
EDAR	9	1
EFNA1	9	1
EPHX1	9	1
EXTL2	9	1
FBLN5	7	1
FGFBP2	3	1
GAL3ST4	9	1
GCNA	2	1
GDPD1	2	1
GNLY	8	1
GPA33	7	1
GPR19	2	1
GZMA	8	1
GZMK	8	1
H2AFY2	9	1
HAVCR1	9	1
HPCAL4	9	1
IL7R	8	1
KHDC1	2	1
KIAA1671	2	1
KLHL3	9	1
KRT72	7	1
LOC100505585	9	1
LOC105371242	2	1
LTB4R2	2	1
LYPD3	9	1
MBOAT1	9	1
MBOAT4	9	1
MC1R	2	1
MFGE8	9	1
MKRN3	9	1
MORN3	9	1
MVB12B	2	1
MYBL1	3	1
NOG	7	1
NR1D1	9	1
NRN1L	9	1
NSG1	7	1
OCM	9	1
OLFM2	9	1
OSBPL5	3	1
P3H4	9	1
PCP2	2	1
PCSK5	9	1
PFN2	9	1
PI16	7	1
PLCL1	9	1
PLGLB2	2	1
PLLP	2	1
PLXDC1	7	1
PLXND1	3	1
PPM1N	9	1
PPP2R2B	3	1
PRR34	2	1
PTCH1	9	1
PTTG2	9	1
PYROXD2	9	1
RNF125	13	1
SCML1	9	1
SCNN1D	9	1
SEMA4C	9	1
SLC22A17	9	1
SLC9B1	2	1
SMARCD3	7	1
SNPH	7	1
SPEF2	2	1
SYNM	2	1
TANC2	2	1
TAS2R5	2	1
TC2N	8	1
TFAP2E	2	1
TGFA	2	1
THRA	12	1
TK2	9	1
TMEM204	8	1
TMEM229B	13	1
TMEM45B	2	1
TMIGD2	8	1
TNNC1	2	1
TNNT3	9	1
TPM2	7	1
TREX2	2	1
TSPAN2	3	1
TSPAN32	8	1
TTC39B	7	1
TXK	8	1
UBASH3B	12	1
YPEL4	2	1
ZCCHC14	2	1
ZFYVE28	9	1
ZNF683	3	1
ZNF80	9	1
ZNF831	9	1
ABCA2	3	2
ABCB7	6	2
ABCB8	13	2
ABCD1	9	2
ABCF1	11	2
ABHD11	12	2
ABHD8	12	2
ABI3	11	2
ABRACL	1	2
ABT1	10	2
ACAA2	10	2
ACADM	11	2
ACADS	6	2
ACBD6	13	2
ACD	11	2
ACIN1	6	2
ACOT13	12	2
ACTL6A	10	2
ACTN4	13	2
ACTR10	10	2
ACTR1B	6	2
ACTR6	11	2
ADPRHL2	6	2
AEBP2	13	2
AFTPH	6	2
AGA	6	2
AGK	13	2
AGPAT1	13	2
AGTRAP	10	2
AHCYL1	6	2
AIDA	11	2
AIMP1	6	2
AIP	1	2
AKAP5	2	2
AKIRIN2	10	2
AKT1S1	12	2
AKT2	12	2
ALDH16A1	6	2
ALDOA	4	2
ALDOC	11	2
ALG2	6	2
ALG3	11	2
ALG5	10	2
ALG8	6	2
ALKBH2	13	2
ALKBH3	6	2
ALKBH4	13	2
ALKBH7	6	2
AMD1	10	2
ANAPC11	10	2
ANAPC16	1	2
ANAPC7	6	2
ANKHD1-EIF4EBP3	2	2
ANKLE2	11	2
ANKRD17	13	2
ANKRD40	12	2
ANKRD54	13	2
ANP32A	11	2
ANP32B	1	2
ANP32E	10	2
ANXA6	4	2
AP1S2	13	2
AP2A1	13	2
AP2S1	11	2
AP3D1	11	2
AP3S1	13	2
AP4B1	6	2
AP4M1	9	2
AP4S1	9	2
AP5S1	13	2
APEX1	1	2
APH1A	11	2
APIP	6	2
APOBEC3C	1	2
APOPT1	13	2
APRT	4	2
AREG	3	2
ARF4	1	2
ARF5	1	2
ARF6	1	2
ARFGAP1	13	2
ARFGAP3	11	2
ARFIP1	12	2
ARFIP2	6	2
ARG2	12	2
ARHGAP26	3	2
ARHGDIA	1	2
ARID1A	6	2
ARL2	11	2
ARL5A	10	2
ARL8A	6	2
ARL8B	11	2
ARMC10	13	2
ARMCX2	2	2
ARMCX3	13	2
ARMCX6	11	2
ARPC1A	10	2
ARPC1B	4	2
ARPC4	1	2
ARV1	6	2
ASL	6	2
ASMTL	6	2
ASNA1	10	2
ASPSCR1	6	2
ATF1	13	2
ATF4	11	2
ATF6	6	2
ATG10	9	2
ATG101	6	2
ATG12	6	2
ATG3	11	2
ATP11C	12	2
ATP1A1	13	2
ATP23	12	2
ATP5F1C	4	2
ATP5F1D	1	2
ATP5MC1	1	2
ATP5MC2	1	2
ATP5MD	1	2
ATP5ME	4	2
ATP5MF	1	2
ATP5MG	4	2
ATP5MPL	4	2
ATP5PB	1	2
ATP5PD	4	2
ATP5PF	1	2
ATP5PO	4	2
ATP6V0B	10	2
ATP6V0C	10	2
ATP6V1D	11	2
ATP6V1E1	10	2
ATP6V1F	1	2
ATP6V1H	11	2
ATPAF2	13	2
ATXN1	9	2
ATXN3	12	2
AURKAIP1	10	2
AVL9	9	2
B3GNTL1	9	2
B4GALT7	6	2
B9D2	12	2
BAD	6	2
BAG1	6	2
BAG4	12	2
BAHD1	9	2
BANF1	10	2
BAP1	6	2
BARD1	9	2
BAX	10	2
BAZ1A	11	2
BAZ1B	6	2
BCAP31	1	2
BCAS2	1	2
BCCIP	11	2
BCKDK	6	2
BCL10	13	2
BCL3	12	2
BCL7B	10	2
BET1	12	2
BIVM	12	2
BLMH	6	2
BLOC1S1	11	2
BLOC1S2	11	2
BLVRB	13	2
BORCS7	6	2
BORCS8	12	2
BRCC3	13	2
BRD7	11	2
BRIX1	10	2
BRMS1	10	2
BTBD10	13	2
BTF3	4	2
BTF3L4	6	2
BUD23	6	2
BUD31	11	2
C11orf49	12	2
C11orf54	12	2
C11orf58	10	2
C12orf10	11	2
C12orf29	13	2
C12orf49	13	2
C12orf57	10	2
C12orf60	2	2
C14orf119	6	2
C15orf48	2	2
C16orf91	11	2
C16orf95	2	2
C17orf67	12	2
C18orf21	13	2
C18orf32	11	2
C19orf24	10	2
C19orf53	1	2
C19orf70	11	2
C19orf73	2	2
C1D	11	2
C1GALT1	13	2
C1GALT1C1	6	2
C1orf109	12	2
C1orf122	6	2
C1orf131	11	2
C1orf174	13	2
C1orf43	10	2
C1orf50	11	2
C21orf2	6	2
C2orf76	9	2
C3orf18	12	2
C5orf15	11	2
C5orf34	2	2
C6orf136	13	2
C6orf203	13	2
C7orf50	12	2
C8orf58	9	2
C8orf59	10	2
C8orf76	13	2
C8orf82	13	2
C9orf16	10	2
C9orf40	9	2
C9orf85	12	2
CACUL1	13	2
CACYBP	10	2
CALHM6	5	2
CALM3	1	2
CAMSAP1	9	2
CAMTA2	13	2
CANT1	12	2
CAPNS1	10	2
CARD11	10	2
CARS2	6	2
CASP4	1	2
CASP9	12	2
CBLB	6	2
CBR1	6	2
CBR3	12	2
CBWD2	6	2
CBWD5	13	2
CBX5	13	2
CCDC107	6	2
CCDC12	13	2
CCDC125	9	2
CCDC127	13	2
CCDC137	6	2
CCDC167	10	2
CCDC22	6	2
CCDC24	2	2
CCDC25	13	2
CCDC32	6	2
CCDC43	13	2
CCDC50	5	2
CCDC51	12	2
CCDC59	11	2
CCDC61	9	2
CCDC85B	10	2
CCDC9	13	2
CCDC90B	6	2
CCNB1IP1	13	2
CCNC	11	2
CCND3	4	2
CCNQ	12	2
CCRL2	2	2
CCZ1	11	2
CD27	11	2
CD2AP	13	2
CD320	11	2
CD59	12	2
CD68	12	2
CD72	5	2
CD79B	10	2
CDC123	1	2
CDC16	11	2
CDC26	10	2
CDC27	6	2
CDC42	1	2
CDC5L	6	2
CDCA4	13	2
CDIP1	6	2
CDK5	13	2
CDK8	9	2
CDKL1	2	2
CDS2	13	2
CDV3	10	2
CEBPB	6	2
CEBPZ	11	2
CENPJ	9	2
CENPQ	12	2
CEP112	2	2
CEP152	9	2
CEP19	9	2
CEP57L1	2	2
CEP63	12	2
CEP89	9	2
CERS4	13	2
CERS5	6	2
CETN2	11	2
CETN3	6	2
CFAP20	11	2
CFAP298	13	2
CFAP36	13	2
CFAP97	6	2
CFDP1	11	2
CFLAR	6	2
CHAMP1	9	2
CHCHD1	11	2
CHCHD2	4	2
CHCHD4	13	2
CHCHD5	12	2
CHD1L	6	2
CHD4	11	2
CHID1	13	2
CHMP1A	11	2
CHMP2A	10	2
CHMP2B	11	2
CHMP4A	1	2
CHMP5	11	2
CHRAC1	11	2
CHRNB1	12	2
CHST11	13	2
CHTOP	10	2
CIAPIN1	11	2
CINP	11	2
CKAP4	13	2
CKB	2	2
CLIP1	11	2
CLNS1A	10	2
CLP1	6	2
CLPP	10	2
CLPTM1	6	2
CLPX	13	2
CLTA	10	2
CLTB	11	2
CMAS	11	2
CMC2	6	2
CNIH1	11	2
CNOT3	13	2
CNOT7	6	2
CNPY2	10	2
COA3	10	2
COA6	6	2
COASY	10	2
COIL	6	2
COL4A3BP	12	2
COMMD1	6	2
COMMD10	9	2
COMMD2	6	2
COMMD5	6	2
COMMD7	10	2
COMMD8	11	2
COMMD9	6	2
COMT	6	2
COPE	4	2
COPS2	6	2
COPS3	10	2
COPS4	10	2
COPS5	1	2
COPS6	1	2
COPS7B	6	2
COPS9	11	2
COPZ1	10	2
COQ4	6	2
COQ5	6	2
COQ6	12	2
COQ9	11	2
COX16	11	2
COX17	1	2
COX18	9	2
COX20	11	2
COX5A	4	2
COX5B	4	2
COX6B1	4	2
COX6C	4	2
COX7A2	4	2
COX7A2L	11	2
COX7B	4	2
COX8A	4	2
CPEB4	9	2
CPSF4	13	2
CREB3	11	2
CREM	12	2
CSNK1G3	6	2
CSNK2B	1	2
CSRP1	11	2
CSTF1	6	2
CSTF2T	13	2
CSTF3	6	2
CTDNEP1	11	2
CTNNBL1	10	2
CTNS	12	2
CTSL	2	2
CUEDC2	10	2
CWC15	10	2
CXCL2	2	2
CXorf21	5	2
CXorf56	13	2
CYB5R3	11	2
CYB5R4	11	2
CYC1	10	2
CYP20A1	13	2
CYREN	13	2
CYSLTR1	13	2
DAD1	4	2
DAP3	10	2
DARS	10	2
DBF4	13	2
DBI	1	2
DBNDD2	9	2
DCAF4	12	2
DCP1A	6	2
DCTN2	11	2
DCTN3	6	2
DCTN6	11	2
DCUN1D3	2	2
DCXR	1	2
DDA1	13	2
DDAH2	13	2
DDB2	10	2
DDIT3	11	2
DDX1	10	2
DDX18	10	2
DDX39A	1	2
DDX39B	6	2
DDX41	11	2
DDX50	6	2
DDX52	13	2
DDX54	6	2
DDX55	13	2
DDX56	10	2
DECR1	11	2
DECR2	12	2
DEDD	13	2
DEF8	13	2
DERA	6	2
DERL2	6	2
DESI2	12	2
DFFA	6	2
DGAT1	6	2
DHDDS	13	2
DHRS3	8	2
DHRS4	13	2
DHRSX	13	2
DHX29	13	2
DIABLO	6	2
DIMT1	11	2
DIS3	6	2
DISP1	9	2
DLGAP4	13	2
DLST	12	2
DMAC2	11	2
DNAAF2	13	2
DNAJB4	9	2
DNAJB9	11	2
DNAJC17	13	2
DNAJC18	2	2
DNAJC19	10	2
DNAJC2	11	2
DNAJC24	12	2
DNAJC7	11	2
DNAJC9	11	2
DNAL4	13	2
DNLZ	11	2
DNPEP	11	2
DNTTIP1	11	2
DPM1	10	2
DPY30	6	2
DRAP1	1	2
DRG1	10	2
DRG2	11	2
DSTN	10	2
DTD2	12	2
DUS3L	11	2
DUS4L	9	2
DUSP18	9	2
DUT	11	2
DYNC1I2	6	2
DYNC1LI1	6	2
DYNC2LI1	9	2
DYNLL1	1	2
DYNLRB1	10	2
DYNLT1	1	2
E2F4	10	2
EBAG9	6	2
ECHS1	10	2
ECI1	11	2
ECSIT	6	2
EDF1	4	2
EEA1	13	2
EEF1AKMT2	13	2
EFNA3	2	2
EHBP1L1	6	2
EI24	11	2
EID3	13	2
EIF1AD	13	2
EIF1AX	11	2
EIF2AK2	6	2
EIF2AK4	13	2
EIF2B2	11	2
EIF3A	10	2
EIF3D	1	2
EIF3E	1	2
EIF3I	1	2
EIF3K	4	2
EIF3M	1	2
EIF4A3	10	2
EIF4E2	11	2
EIF4EBP1	6	2
EIF4ENIF1	12	2
EIF5B	6	2
EIF6	1	2
ELAVL1	6	2
ELMSAN1	13	2
ELOA	6	2
ELOB	1	2
ELOF1	11	2
ELOVL1	10	2
ELOVL5	10	2
ELP5	6	2
ELP6	12	2
EMC2	13	2
EMC3	6	2
EMC4	1	2
EMC6	13	2
EMC7	1	2
EMC8	6	2
EMC9	13	2
EMD	6	2
EMG1	11	2
EMP3	4	2
ENOPH1	11	2
ENY2	11	2
EPB41L4A	9	2
EPN2	2	2
EPOR	9	2
EPRS	10	2
EPS8L2	9	2
ERAL1	11	2
ERCC4	9	2
ERGIC2	6	2
ERH	1	2
ERI3	11	2
ERLEC1	13	2
ERP44	10	2
ESD	11	2
ESF1	13	2
ESR2	2	2
ESS2	12	2
ETFA	10	2
ETFB	11	2
ETV3	9	2
ETV6	12	2
EWSR1	10	2
EXO5	13	2
EXOC3	11	2
EXOG	12	2
EXOSC1	6	2
EXOSC2	13	2
EXOSC5	11	2
EXOSC7	6	2
EXOSC8	10	2
EXOSC9	11	2
FADS3	5	2
FAF2	6	2
FAHD1	12	2
FAIM	12	2
FAM103A1	11	2
FAM110A	12	2
FAM118B	12	2
FAM131A	2	2
FAM162A	10	2
FAM173A	6	2
FAM174A	12	2
FAM177A1	13	2
FAM192A	6	2
FAM204A	6	2
FAM206A	13	2
FAM213B	13	2
FAM216A	13	2
FAM221A	9	2
FAM222B	12	2
FAM3C	11	2
FAM49A	5	2
FAM50B	12	2
FAM89A	12	2
FAM96A	11	2
FAM96B	10	2
FANCE	12	2
FARSA	10	2
FBL	10	2
FBXL12	13	2
FBXL15	6	2
FBXL18	2	2
FBXL6	11	2
FBXL8	12	2
FBXO4	9	2
FBXO46	13	2
FBXO8	12	2
FBXW2	13	2
FBXW7	13	2
FBXW9	9	2
FCF1	6	2
FCRLB	9	2
FDX1	6	2
FDX1L	13	2
FER	2	2
FERMT3	1	2
FGFR1OP	12	2
FIBP	10	2
FIS1	1	2
FKBP11	1	2
FKBP3	11	2
FKRP	12	2
FLAD1	11	2
FLYWCH2	13	2
FMR1	13	2
FPGS	11	2
FRG1	13	2
FTSJ1	11	2
FUBP1	6	2
FUNDC1	6	2
FUS	10	2
FUT8	12	2
FXR1	13	2
GADD45GIP1	1	2
GALNS	12	2
GAMT	12	2
GATAD2A	13	2
GATC	6	2
GATD3B	13	2
GCA	9	2
GCDH	13	2
GCLM	12	2
GDI2	1	2
GEMIN2	13	2
GEMIN7	6	2
GEMIN8	9	2
GET4	11	2
GFER	12	2
GFOD2	9	2
GGA1	6	2
GGCX	9	2
GID8	6	2
GINM1	6	2
GIPC1	6	2
GLMN	13	2
GLO1	1	2
GLRX5	10	2
GLTP	11	2
GM2A	5	2
GMEB1	13	2
GMFB	6	2
GMPPA	11	2
GNB2	10	2
GNG10	6	2
GNG5	4	2
GNL1	13	2
GNL3	1	2
GNL3L	13	2
GNPDA1	6	2
GOLGA3	13	2
GOLGA4	6	2
GORAB	12	2
GORASP2	10	2
GOSR1	6	2
GPALPP1	13	2
GPANK1	13	2
GPATCH11	13	2
GPATCH2L	9	2
GPI	6	2
GPKOW	11	2
GPN1	10	2
GPN2	6	2
GPN3	6	2
GPR107	9	2
GPS1	10	2
GPX1	1	2
GPX4	1	2
GPX7	6	2
GRHPR	13	2
GRINA	13	2
GRN	10	2
GRPEL1	6	2
GRSF1	11	2
GSK3A	6	2
GSK3B	12	2
GSPT2	13	2
GSTP1	4	2
GSTZ1	2	2
GTF2A2	10	2
GTF2B	11	2
GTF2E2	6	2
GTF2F1	6	2
GTF2F2	13	2
GTF3C6	1	2
GTPBP10	12	2
GTPBP6	11	2
GTPBP8	6	2
GUK1	4	2
GYG1	6	2
GZMH	8	2
H2AFV	11	2
H2AFZ	4	2
HADH	6	2
HAT1	6	2
HAUS1	11	2
HAUS4	6	2
HAUS6	12	2
HAUS7	13	2
HAUS8	13	2
HCFC1	13	2
HDAC7	6	2
HDDC2	10	2
HDDC3	11	2
HDGF	6	2
HDHD5	13	2
HEBP1	13	2
HEBP2	10	2
HERPUD1	1	2
HIBCH	11	2
HIGD2A	1	2
HIKESHI	11	2
HINT1	4	2
HINT2	11	2
HIRIP3	13	2
HIST1H2AE	2	2
HIST1H2BC	12	2
HIST1H3A	12	2
HLA-DMA	10	2
HLA-DMB	11	2
HLA-DQB1	5	2
HLA-DRB5	11	2
HM13	10	2
HMCES	10	2
HMG20B	11	2
HMOX2	10	2
HNRNPA0	11	2
HNRNPA1	4	2
HNRNPA2B1	4	2
HNRNPA3	10	2
HNRNPM	4	2
HNRNPR	10	2
HOOK3	12	2
HPF1	11	2
HPRT1	10	2
HSBP1	10	2
HSCB	12	2
HSD17B8	11	2
HSF1	6	2
HSPA1L	9	2
HSPB11	10	2
HTATIP2	11	2
HTRA2	6	2
HTT	12	2
HYLS1	12	2
IAH1	12	2
ID2	8	2
IDH1	13	2
IDH3G	10	2
IER3IP1	10	2
IFI16	10	2
IFI27L2	10	2
IFI44	13	2
IFI6	1	2
IFIT2	13	2
IFITM3	10	2
IFNGR2	13	2
IFRD1	6	2
IFT43	12	2
IFT46	12	2
IFT52	6	2
IFT57	11	2
IFT74	9	2
IGFLR1	10	2
IGSF8	6	2
IKBKG	11	2
IL1B	2	2
IL23A	7	2
IL27RA	1	2
IL2RB	8	2
IL4R	10	2
ILF2	1	2
ILF3	10	2
ILK	10	2
ILVBL	6	2
IMMP1L	13	2
IMMT	10	2
IMP4	11	2
IMPDH1	11	2
ING2	12	2
INIP	13	2
INO80B	12	2
INPP5E	13	2
INTS11	10	2
INTS12	6	2
INTS14	6	2
IQCB1	6	2
IRAK1BP1	2	2
IRF2	6	2
ISG15	1	2
ISG20	10	2
ISG20L2	6	2
ISY1	6	2
ISYNA1	13	2
ITGB1BP1	11	2
ITPKC	12	2
JAGN1	11	2
JKAMP	11	2
JMJD6	12	2
JMJD8	11	2
JPT1	11	2
KATNA1	6	2
KATNBL1	13	2
KCNK6	9	2
KCTD5	6	2
KDELR1	6	2
KDELR2	10	2
KDM1B	9	2
KHDRBS1	10	2
KIAA1143	13	2
KIF20B	12	2
KIF3A	12	2
KIF5B	11	2
KIFAP3	13	2
KIFC2	12	2
KIN	12	2
KLHDC4	12	2
KLHL17	12	2
KLHL2	13	2
KLHL5	12	2
KPNA3	6	2
KPNA6	6	2
KPNB1	11	2
KRR1	6	2
KRT10	10	2
KRTCAP2	4	2
KXD1	11	2
LACTB2	13	2
LAGE3	11	2
LAMTOR1	10	2
LAMTOR2	10	2
LAMTOR3	13	2
LAMTOR5	4	2
LARP1	6	2
LAT2	5	2
LBHD1	11	2
LCMT1	11	2
LDHB	4	2
LENG1	6	2
LEO1	6	2
LGALS3	13	2
LIAS	13	2
LIMK1	12	2
LIMS1	13	2
LIN37	6	2
LLPH	10	2
LPXN	10	2
LRCH1	12	2
LRPAP1	13	2
LRRC25	9	2
LRRC28	9	2
LRRC61	13	2
LRRFIP1	11	2
LRTOMT	9	2
LSG1	11	2
LSM1	10	2
LSM10	1	2
LSM11	2	2
LSM12	11	2
LSM2	10	2
LSM3	4	2
LSM4	10	2
LSM7	1	2
LSM8	12	2
LTA4H	10	2
LTBP4	13	2
LTV1	11	2
LUZP1	12	2
LUZP6	13	2
LXN	12	2
LY6E	4	2
LYAR	11	2
LYPLA1	10	2
LYPLA2	10	2
LYPLAL1	9	2
LYRM1	13	2
LYRM2	13	2
LYRM7	13	2
LZIC	13	2
MACROD1	2	2
MAD2L1	6	2
MAD2L1BP	6	2
MAD2L2	6	2
MAGEH1	11	2
MAGOH	10	2
MAGT1	11	2
MALSU1	11	2
MANBAL	13	2
MAP1S	6	2
MAP2K2	10	2
MAP2K3	10	2
MAP3K11	6	2
MAP4K5	13	2
MAPK13	13	2
MAPRE1	1	2
MARCKSL1	10	2
MBIP	6	2
MCM5	11	2
MCOLN1	12	2
MCRIP1	10	2
MDFIC	11	2
MDH1	1	2
MDH2	1	2
MDP1	13	2
MEA1	6	2
MED1	13	2
MED11	11	2
MED18	12	2
MED19	13	2
MED25	13	2
MED30	11	2
MED31	12	2
MED6	11	2
MED7	6	2
MED8	11	2
MESD	6	2
METAP1	6	2
METAP2	11	2
METTL26	10	2
METTL5	10	2
METTL6	9	2
METTL8	9	2
MFAP1	6	2
MFSD10	10	2
MFSD12	11	2
MFSD3	12	2
MFSD5	6	2
MGAT2	11	2
MGAT4B	13	2
MGME1	13	2
MGST3	11	2
MICU1	6	2
MID1IP1	12	2
MIEN1	10	2
MIER1	6	2
MIIP	11	2
MINOS1	11	2
MIR330	2	2
MIS12	6	2
MITD1	10	2
MKKS	6	2
MKNK1	12	2
MLF2	1	2
MLKL	6	2
MLLT11	12	2
MLST8	13	2
MMADHC	1	2
MMGT1	12	2
MOB4	13	2
MOCS2	13	2
MORF4L2	10	2
MOSPD3	13	2
MPC2	6	2
MPG	11	2
MPHOSPH10	11	2
MPLKIP	10	2
MPV17	6	2
MRM1	9	2
MRM3	6	2
MRPL16	10	2
MRPL18	10	2
MRPL2	6	2
MRPL20	1	2
MRPL21	10	2
MRPL24	10	2
MRPL27	10	2
MRPL28	10	2
MRPL30	13	2
MRPL32	10	2
MRPL33	1	2
MRPL34	10	2
MRPL35	13	2
MRPL36	11	2
MRPL38	10	2
MRPL40	11	2
MRPL41	10	2
MRPL42	11	2
MRPL43	6	2
MRPL44	11	2
MRPL45	6	2
MRPL46	11	2
MRPL47	10	2
MRPL48	11	2
MRPL50	11	2
MRPL51	1	2
MRPL53	10	2
MRPL54	10	2
MRPL57	11	2
MRPL58	11	2
MRPL9	10	2
MRPS10	10	2
MRPS11	13	2
MRPS14	11	2
MRPS16	10	2
MRPS18A	11	2
MRPS18B	10	2
MRPS18C	11	2
MRPS2	6	2
MRPS21	1	2
MRPS22	11	2
MRPS24	10	2
MRPS26	10	2
MRPS27	11	2
MRPS28	10	2
MRPS30	10	2
MRPS31	10	2
MRPS33	11	2
MRPS34	10	2
MRPS35	10	2
MRPS5	6	2
MRPS6	1	2
MRPS7	10	2
MRPS9	6	2
MRRF	12	2
MSANTD3	9	2
MT1F	11	2
MT1X	8	2
MTDH	11	2
MTERF3	6	2
MTF2	13	2
MTFMT	13	2
MTG1	11	2
MTG2	12	2
MTHFD2L	2	2
MTHFR	12	2
MTHFS	12	2
MTIF2	13	2
MTMR9	12	2
MTPN	13	2
MTRF1L	13	2
MTX2	6	2
MVB12A	13	2
MYL5	9	2
MYO5A	13	2
MZT1	13	2
NAA10	10	2
NAA20	10	2
NAA35	13	2
NACA	10	2
NADK	6	2
NAGK	11	2
NAIF1	12	2
NAPA	10	2
NAPG	13	2
NASP	11	2
NAXE	6	2
NCAPH2	11	2
NCBP3	13	2
NCF4	5	2
NCOA7	13	2
NDC80	12	2
NDFIP1	10	2
NDOR1	13	2
NDUFA1	4	2
NDUFA11	11	2
NDUFA12	4	2
NDUFA13	4	2
NDUFA2	10	2
NDUFA3	1	2
NDUFA4	1	2
NDUFA5	6	2
NDUFA6	1	2
NDUFA7	10	2
NDUFA8	11	2
NDUFA9	1	2
NDUFAB1	1	2
NDUFAF3	10	2
NDUFAF5	9	2
NDUFAF6	9	2
NDUFAF8	10	2
NDUFB1	1	2
NDUFB10	1	2
NDUFB11	1	2
NDUFB2	4	2
NDUFB3	10	2
NDUFB4	1	2
NDUFB5	10	2
NDUFB6	1	2
NDUFB7	10	2
NDUFB8	4	2
NDUFB9	4	2
NDUFC1	10	2
NDUFC2	11	2
NDUFS3	10	2
NDUFS4	11	2
NDUFS5	4	2
NDUFS6	1	2
NDUFS7	11	2
NDUFS8	1	2
NDUFV1	1	2
NDUFV3	12	2
NEDD8	4	2
NELFE	10	2
NENF	11	2
NEU1	6	2
NEURL4	9	2
NFAT5	12	2
NFATC1	6	2
NFE2L1	13	2
NFKBIA	4	2
NFS1	13	2
NFU1	11	2
NFYB	13	2
NFYC	6	2
NHEJ1	6	2
NHP2	1	2
NIF3L1	6	2
NIFK	11	2
NINJ1	8	2
NIP7	6	2
NIPSNAP2	10	2
NIT1	13	2
NIT2	10	2
NKAP	11	2
NKAPD1	12	2
NKIRAS2	6	2
NME4	6	2
NME6	13	2
NME7	13	2
NMI	10	2
NMNAT1	9	2
NMT1	6	2
NOB1	11	2
NOL12	6	2
NOL7	1	2
NOP10	4	2
NOP56	1	2
NOP58	1	2
NOSIP	1	2
NOTCH1	13	2
NPC2	11	2
NPIPB15	9	2
NPM1	4	2
NPRL3	6	2
NPTN	6	2
NQO2	13	2
NR2C2AP	6	2
NRBF2	6	2
NSA2	11	2
NSFL1C	6	2
NSL1	12	2
NSMCE1	11	2
NSUN3	9	2
NSUN5	11	2
NT5C	10	2
NT5C3A	10	2
NT5C3B	6	2
NTAN1	11	2
NTHL1	13	2
NTMT1	12	2
NTPCR	13	2
NUBP1	13	2
NUBP2	11	2
NUDC	10	2
NUDCD2	13	2
NUDT16L1	13	2
NUDT19	12	2
NUDT2	6	2
NUDT5	11	2
NUP153	13	2
NUP37	6	2
NUP54	6	2
NUP62	11	2
NUP85	6	2
NUP88	10	2
NUPL2	6	2
NXT1	11	2
OAS1	11	2
OAT	6	2
ODR4	13	2
OGFOD1	11	2
OGFOD3	12	2
ORAI2	6	2
ORMDL2	11	2
OSGEP	10	2
OST4	4	2
OSTC	1	2
OTUB1	1	2
OTUD5	11	2
OXSM	12	2
OXSR1	13	2
PA2G4	1	2
PAAF1	13	2
PABPN1	11	2
PAF1	11	2
PAIP1	11	2
PAPOLA	11	2
PAPSS1	6	2
PARD6A	12	2
PARK7	4	2
PARL	11	2
PARP11	12	2
PATL1	13	2
PBDC1	10	2
PCBP1	4	2
PCGF1	6	2
PCGF6	13	2
PCMT1	10	2
PCNX3	12	2
PDCD10	11	2
PDCD2	11	2
PDCD5	10	2
PDCD6	1	2
PDCL3	11	2
PDE6B	9	2
PDE6D	11	2
PDHA1	11	2
PDLIM1	5	2
PDRG1	6	2
PDXK	12	2
PDZD11	6	2
PEF1	6	2
PELO	12	2
PELP1	12	2
PET100	4	2
PEX16	11	2
PEX26	9	2
PEX7	9	2
PFDN1	10	2
PFDN2	10	2
PGAP2	12	2
PGGT1B	12	2
PGLS	6	2
PGM1	6	2
PGP	13	2
PGRMC1	6	2
PGRMC2	13	2
PHAX	11	2
PHF11	11	2
PHF20L1	13	2
PHF23	13	2
PHF5A	6	2
PI4K2A	13	2
PIGB	13	2
PIGH	6	2
PIGP	13	2
PIGU	13	2
PIGY	10	2
PIN1	10	2
PINX1	6	2
PISD	6	2
PITHD1	10	2
PITPNA	11	2
PKNOX1	12	2
PLA2G12A	12	2
PLAUR	2	2
PLEK	10	2
PLEKHG2	9	2
PLEKHJ1	11	2
PLIN2	11	2
PLIN3	6	2
PLOD3	6	2
PLP2	1	2
PLPBP	11	2
PLPP5	5	2
PLRG1	11	2
PLSCR1	11	2
PMPCB	11	2
PNKP	11	2
PNPLA4	12	2
POC5	13	2
POLB	6	2
POLD3	12	2
POLDIP2	11	2
POLE4	10	2
POLK	12	2
POLR1C	6	2
POLR2C	11	2
POLR2D	11	2
POLR2F	6	2
POLR2G	4	2
POLR2I	10	2
POLR2J	10	2
POLR2K	10	2
POLR2L	1	2
POLR3D	6	2
POLR3F	13	2
POLR3K	11	2
POMC	12	2
POMGNT2	12	2
POMZP3	12	2
POP4	11	2
POP5	1	2
PORCN	12	2
POU2F1	9	2
PPA2	10	2
PPAN	13	2
PPCDC	9	2
PPHLN1	6	2
PPIA	4	2
PPIB	4	2
PPID	10	2
PPIF	6	2
PPIH	13	2
PPIL3	6	2
PPM1A	12	2
PPM1G	10	2
PPP1CA	4	2
PPP1R11	10	2
PPP1R14A	5	2
PPP1R7	11	2
PPP1R8	6	2
PPP2R2D	13	2
PPP2R3C	11	2
PPP2R5E	6	2
PPP4C	1	2
PPP4R1	13	2
PPP4R2	6	2
PPTC7	13	2
PQBP1	10	2
PQLC1	12	2
PQLC2	2	2
PRCC	11	2
PRCP	6	2
PRDX3	10	2
PRDX5	1	2
PRELID1	1	2
PRELID3B	11	2
PRKAG1	6	2
PRKCE	2	2
PRKDC	6	2
PRKRA	11	2
PROSER3	12	2
PRPF31	10	2
PRPF40A	11	2
PRPS2	11	2
PRPSAP2	11	2
PRR14	6	2
PSENEN	11	2
PSMA1	1	2
PSMA3	4	2
PSMA7	4	2
PSMB1	4	2
PSMB10	4	2
PSMB3	4	2
PSMB4	1	2
PSMB6	4	2
PSMB7	1	2
PSMB8	4	2
PSMB9	4	2
PSMC5	1	2
PSMC6	11	2
PSMD10	10	2
PSMD13	1	2
PSMD4	4	2
PSMD6	10	2
PSMD7	1	2
PSMD8	1	2
PSMD9	11	2
PSMF1	11	2
PSMG2	1	2
PSMG3	6	2
PTGES3	1	2
PTPA	12	2
PTPMT1	6	2
PTPN1	10	2
PTPN2	11	2
PTPN23	12	2
PTPRJ	13	2
PTS	6	2
PUDP	13	2
PUF60	10	2
PUS3	12	2
PUS7L	9	2
PWP1	10	2
PYM1	11	2
PYURF	10	2
QDPR	6	2
QPCTL	9	2
QRSL1	6	2
QSOX1	12	2
QTRT1	10	2
RAB11A	11	2
RAB1A	10	2
RAB1B	13	2
RAB22A	13	2
RAB27A	6	2
RAB28	6	2
RAB29	10	2
RAB2B	13	2
RAB3IP	9	2
RAB40C	13	2
RAB4A	13	2
RAB4B	6	2
RAB5C	11	2
RAB5IF	10	2
RAB9A	11	2
RABEP2	6	2
RABGGTA	11	2
RABGGTB	11	2
RABL6	6	2
RAC1	1	2
RAC2	4	2
RAD1	12	2
RAD23A	1	2
RAD51C	13	2
RAD9A	13	2
RALA	6	2
RALY	10	2
RAN	4	2
RANGRF	13	2
RAP1A	13	2
RAP1GDS1	6	2
RAP2C	6	2
RAPGEF1	13	2
RBCK1	11	2
RBM10	11	2
RBM18	6	2
RBM23	11	2
RBM27	6	2
RBM34	10	2
RBM42	10	2
RBM8A	10	2
RBMX2	13	2
RBMXL1	12	2
RBX1	1	2
RCC1L	6	2
RCC2	11	2
RCCD1	9	2
RCE1	6	2
RCHY1	13	2
RCL1	6	2
RDH11	10	2
REEP6	9	2
RELB	6	2
RER1	10	2
REXO4	6	2
RFC1	6	2
RFC2	6	2
RFC4	6	2
RFXANK	6	2
RGS1	6	2
RGS10	10	2
RGS19	11	2
RHEB	6	2
RHNO1	6	2
RIC8A	10	2
RIDA	13	2
RILPL2	6	2
RING1	6	2
RIPK2	6	2
RIPOR1	12	2
RIT1	12	2
RITA1	6	2
RMND1	12	2
RMND5B	13	2
RNASEH1	13	2
RNASEH2B	6	2
RNASEH2C	11	2
RNASEK	1	2
RNF115	13	2
RNF126	10	2
RNF141	13	2
RNF145	13	2
RNF181	11	2
RNF213	11	2
RNF24	9	2
RNF25	6	2
RNF31	11	2
RNF41	13	2
RNF5	10	2
RNF7	10	2
RNH1	1	2
ROMO1	1	2
RP9	6	2
RPA3	11	2
RPAP3	6	2
RPF1	10	2
RPIA	10	2
RPL10A	4	2
RPL17	4	2
RPL18	4	2
RPL24	4	2
RPL26	4	2
RPL27	4	2
RPL29	4	2
RPL4	4	2
RPL6	1	2
RPL7A	4	2
RPL7L1	11	2
RPP14	12	2
RPP25	9	2
RPP38	6	2
RPS17	4	2
RPS19BP1	1	2
RPS24	1	2
RPS26	4	2
RPS4Y1	2	2
RPS5	4	2
RPS6KA5	13	2
RPS7	4	2
RPSA	4	2
RPUSD1	6	2
RPUSD2	6	2
RPUSD3	11	2
RPUSD4	13	2
RRAS	6	2
RRBP1	13	2
RRP36	10	2
RRP7A	6	2
RRP8	12	2
RSL1D1	10	2
RSPRY1	13	2
RSRC1	12	2
RTCA	6	2
RTCB	1	2
RTN3	13	2
RTN4	6	2
RTRAF	1	2
RWDD1	10	2
RWDD2B	13	2
RWDD4	6	2
RXYLT1	13	2
S100A6	4	2
SAAL1	6	2
SAC3D1	12	2
SAE1	11	2
SAMD4B	12	2
SAMM50	10	2
SAMSN1	6	2
SAP18	1	2
SAR1A	10	2
SARNP	10	2
SARS2	6	2
SAV1	5	2
SAYSD1	12	2
SC5D	9	2
SCAMP3	1	2
SCAMP4	13	2
SCFD1	6	2
SCLT1	12	2
SCNM1	13	2
SCO1	12	2
SCOC	11	2
SCYL1	11	2
SDAD1	10	2
SDCCAG3	13	2
SDF2	11	2
SDF4	10	2
SDHAF3	6	2
SDHB	1	2
SDHC	11	2
SEC11A	1	2
SEC13	10	2
SEC22B	6	2
SEC61B	4	2
SEC61G	4	2
SEC63	6	2
SELENOH	1	2
SELENOK	1	2
SELENOS	11	2
SELENOT	1	2
SELENOW	1	2
SEPHS1	13	2
SERBP1	10	2
SERF1B	12	2
SERF2	1	2
SERPINB6	6	2
SERPINB9	10	2
SERPINH1	9	2
SERTAD3	12	2
SET	1	2
SETD6	12	2
SF3A2	11	2
SF3B4	10	2
SF3B5	4	2
SF3B6	1	2
SFR1	13	2
SGTA	11	2
SH3BP1	13	2
SH3BP5L	9	2
SH3GL1	6	2
SH3GLB1	6	2
SHMT1	13	2
SIAH2	11	2
SIGMAR1	10	2
SIL1	13	2
SIPA1L1	13	2
SIRT2	11	2
SIVA1	10	2
SKA2	13	2
SKAP2	5	2
SKP1	4	2
SLBP	6	2
SLC10A3	6	2
SLC16A13	9	2
SLC25A1	11	2
SLC25A11	10	2
SLC25A12	13	2
SLC25A13	12	2
SLC25A14	9	2
SLC25A16	12	2
SLC25A20	11	2
SLC25A26	12	2
SLC25A3	1	2
SLC25A39	10	2
SLC25A4	12	2
SLC25A46	6	2
SLC29A2	9	2
SLC35F6	12	2
SLC36A4	12	2
SLC39A1	6	2
SLC39A3	13	2
SLC3A2	10	2
SLC50A1	11	2
SLC52A2	11	2
SLC7A7	5	2
SLC9A8	12	2
SLCO4A1	2	2
SLIRP	1	2
SMAP1	6	2
SMARCA4	11	2
SMARCB1	11	2
SMARCD1	13	2
SMC6	13	2
SMG9	12	2
SMIM1	2	2
SMIM10L1	13	2
SMIM11B	9	2
SMIM15	6	2
SMIM8	12	2
SMN1	11	2
SMNDC1	6	2
SMPD2	13	2
SMUG1	12	2
SNAP47	13	2
SNAPC1	12	2
SNAPC2	13	2
SNAPIN	10	2
SNF8	10	2
SNIP1	12	2
SNRNP27	10	2
SNRNP35	13	2
SNRNP40	1	2
SNRPA1	1	2
SNRPB	4	2
SNRPB2	10	2
SNRPC	1	2
SNRPD2	4	2
SNRPD3	11	2
SNRPG	1	2
SNU13	1	2
SNUPN	6	2
SNX1	6	2
SNX4	6	2
SOCS1	6	2
SOD1	4	2
SP1	13	2
SP140	6	2
SP140L	6	2
SP2	12	2
SPAG7	10	2
SPAG9	12	2
SPATC1L	9	2
SPCS2	1	2
SPCS3	10	2
SPDYE3	9	2
SPEN	6	2
SPHK2	12	2
SPINT2	11	2
SPRTN	12	2
SPRYD4	12	2
SPTLC2	13	2
SRA1	11	2
SRD5A1	12	2
SREK1	6	2
SRGAP2C	9	2
SRGN	1	2
SRI	10	2
SRP14	4	2
SRP19	11	2
SRP54	10	2
SRP72	10	2
SRR	9	2
SRSF10	11	2
SRSF3	4	2
SRSF9	4	2
SS18L2	11	2
SSB	1	2
SSBP1	1	2
SSBP4	11	2
SSNA1	1	2
SSR4	1	2
SSRP1	6	2
ST13	1	2
ST6GALNAC4	13	2
STAM	12	2
STAMBP	12	2
STARD10	12	2
STARD3NL	11	2
STK16	12	2
STK19	13	2
STMP1	10	2
STN1	6	2
STOML2	10	2
STRADB	11	2
STRAP	1	2
STUB1	10	2
STX18	13	2
STX4	6	2
STX8	10	2
STXBP2	10	2
STYXL1	13	2
SUB1	1	2
SUCLG1	10	2
SUMO1	1	2
SUMO2	4	2
SUMO3	10	2
SUPT4H1	10	2
SURF2	11	2
SURF6	6	2
SUSD6	13	2
SUZ12	11	2
SWI5	12	2
SYAP1	6	2
SYMPK	13	2
SYNGR2	1	2
SYTL3	8	2
SYVN1	13	2
TACO1	6	2
TADA2A	12	2
TAF11	6	2
TAF12	11	2
TAF1B	13	2
TAF6L	6	2
TAF9	10	2
TALDO1	1	2
TANK	10	2
TARBP2	6	2
TATDN1	6	2
TATDN2	13	2
TBC1D10B	13	2
TBCA	11	2
TBCB	10	2
TBL1X	13	2
TBPL1	6	2
TCEAL3	12	2
TCEAL4	12	2
TCERG1	11	2
TCTEX1D2	13	2
TDG	6	2
TDP2	11	2
TEFM	13	2
TESK1	13	2
TFAM	6	2
TFB1M	9	2
TFG	11	2
TFPT	13	2
TGDS	6	2
TGFB1	10	2
TGS1	6	2
THAP1	6	2
THOC1	6	2
THOC3	6	2
THOC7	10	2
THUMPD2	12	2
THUMPD3	13	2
TIMM17A	11	2
TIMM17B	10	2
TIMM21	11	2
TIMM22	11	2
TIMM44	6	2
TIMM8B	11	2
TIMM9	11	2
TIMMDC1	10	2
TIPRL	6	2
TJAP1	13	2
TLNRD1	12	2
TM2D2	12	2
TMCO1	11	2
TMED1	13	2
TMED9	10	2
TMEM101	12	2
TMEM102	13	2
TMEM11	6	2
TMEM120A	6	2
TMEM126B	11	2
TMEM141	11	2
TMEM147	1	2
TMEM150A	13	2
TMEM160	11	2
TMEM165	6	2
TMEM167A	6	2
TMEM170A	13	2
TMEM177	9	2
TMEM18	12	2
TMEM183A	11	2
TMEM189	6	2
TMEM192	12	2
TMEM199	6	2
TMEM205	11	2
TMEM208	10	2
TMEM214	11	2
TMEM216	6	2
TMEM234	12	2
TMEM242	12	2
TMEM251	6	2
TMEM256	11	2
TMEM258	4	2
TMEM267	13	2
TMEM38A	2	2
TMEM41A	13	2
TMEM70	6	2
TMEM99	9	2
TMLHE	12	2
TMSB15B	9	2
TMUB1	11	2
TNFAIP8	1	2
TNFRSF1B	10	2
TNIP1	6	2
TNIP2	10	2
TOB2	13	2
TOMM5	1	2
TOMM6	1	2
TOP1	6	2
TOP1MT	13	2
TOR1A	11	2
TOR2A	13	2
TOX4	11	2
TP53	6	2
TPGS1	6	2
TPGS2	12	2
TPM3	1	2
TPMT	13	2
TPRA1	13	2
TPRKB	10	2
TRA2B	10	2
TRAPPC1	4	2
TRAPPC12	12	2
TRAPPC13	13	2
TRAPPC2L	6	2
TRAPPC3	10	2
TRAPPC4	10	2
TRAPPC5	1	2
TRIAP1	10	2
TRIM11	6	2
TRIM13	12	2
TRIM25	13	2
TRIM59	12	2
TRIP4	11	2
TRIR	1	2
TRIT1	12	2
TRMT1	11	2
TRMT10A	2	2
TRMT10C	11	2
TRMT11	12	2
TRMT112	1	2
TRMT6	6	2
TRNAU1AP	6	2
TRNT1	13	2
TRUB2	6	2
TSC22D4	11	2
TSPAN17	6	2
TSPAN18	9	2
TSPYL2	6	2
TSR2	11	2
TSR3	10	2
TSSC4	6	2
TSTA3	10	2
TTC1	1	2
TTC39C	7	2
TTPAL	12	2
TUBA4A	1	2
TUFM	1	2
[truncated: 8,836 more rows]

## Sheet: 06_cluster_annotation
State	Cluster	DB	Geneset	P value	FDR	Number of enriched genes	Enriched genes	Size geneset
aCD3-stimulated	1	Publication	SENESE_HDAC1_AND_HDAC2_TARGETS_DN	1.49884e-05	0.0195551	8	ACKR3|CDKN2C|MYBL1|NOG|PPP2R2B|PTCH1|TK2|TNNC1	93
aCD3-stimulated	1	Publication	JAATINEN_HEMATOPOIETIC_STEM_CELL_DN	5.61501e-06	0.0145204	11	BCL11B|CCL5|CDK5R1|FGFBP2|GNLY|GZMA|GZMK|IL7R|MYBL1|PCSK5|PLXDC1	169
aCD3-stimulated	1	Publication	HAHTOLA_SEZARY_SYNDROM_DN	4.0817e-07	0.00211105	7	APBA2|CCL5|GNLY|GZMK|MYBL1|PTCH1|TXK	40
aCD3-stimulated	1	Publication	SMID_BREAST_CANCER_LUMINAL_B_DN	1.51238e-05	0.0195551	13	APBA2|BCL11B|CCL5|FBLN5|GNLY|GPR19|GZMA|GZMK|IL7R|MFGE8|NSG1|PTCH1|SYNM	262
aCD3-stimulated	2	KEGG	KEGG_OXIDATIVE_PHOSPHORYLATION	6.64274e-29	8.18541e-26	68	ATP5F1C|ATP5F1D|ATP5MC1|ATP5MC2|ATP5ME|ATP5MF|ATP5MG|ATP5PB|ATP5PD|ATP5PF|ATP5PO|ATP6V0B|ATP6V0C|ATP6V1D|ATP6V1E1|ATP6V1F|ATP6V1H|COX17|COX5A|COX5B|COX6B1|COX6C|COX7A2|COX7A2L|COX7B|COX8A|CYC1|NDUFA1|NDUFA11|NDUFA2|NDUFA3|NDUFA4|NDUFA5|NDUFA6|NDUFA7|NDUFA8|NDUFA9|NDUFAB1|NDUFB1|NDUFB10|NDUFB2|NDUFB3|NDUFB4|NDUFB5|NDUFB6|NDUFB7|NDUFB8|NDUFB9|NDUFC1|NDUFC2|NDUFS3|NDUFS4|NDUFS5|NDUFS6|NDUFS7|NDUFS8|…	96
aCD3-stimulated	2	KEGG	KEGG_RNA_DEGRADATION	0.00118104	0.0359313	20	C1D|CNOT3|CNOT7|DCP1A|DIS3|EXOSC1|EXOSC2|EXOSC5|EXOSC7|EXOSC8|EXOSC9|LSM1|LSM2|LSM3|LSM4|LSM7|LSM8|PAPOLA|PATL1|WDR61	54
aCD3-stimulated	2	KEGG	KEGG_RNA_POLYMERASE	0.00112279	0.0350544	13	POLR1C|POLR2C|POLR2D|POLR2F|POLR2G|POLR2I|POLR2J|POLR2K|POLR2L|POLR3D|POLR3F|POLR3K|ZNRD1	29
aCD3-stimulated	2	KEGG	KEGG_SPLICEOSOME	7.02332e-10	1.57933e-07	53	ACIN1|BCAS2|BUD31|CCDC12|CDC5L|CTNNBL1|CWC15|DDX39B|EIF4A3|HNRNPA1|HNRNPA3|HNRNPM|HSPA1L|ISY1|LSM2|LSM3|LSM4|LSM7|LSM8|MAGOH|PCBP1|PHF5A|PLRG1|PPIH|PQBP1|PRPF31|PRPF40A|PUF60|RBM8A|SF3A2|SF3B4|SF3B5|SF3B6|SMNDC1|SNRNP27|SNRNP40|SNRPA1|SNRPB|SNRPB2|SNRPC|SNRPD2|SNRPD3|SNRPG|SNU13|SRSF10|SRSF3|SRSF9|TCERG1|THOC1|THOC3|TRA2B|TXNL4A|ZMAT2	125
aCD3-stimulated	2	KEGG	KEGG_PROTEASOME	4.8712e-05	0.00276856	19	PSMA1|PSMA3|PSMA7|PSMB1|PSMB10|PSMB3|PSMB4|PSMB6|PSMB7|PSMB8|PSMB9|PSMC5|PSMC6|PSMD13|PSMD4|PSMD6|PSMD7|PSMD8|PSMF1	41
aCD3-stimulated	2	KEGG	KEGG_PROTEIN_EXPORT	0.00140819	0.0418727	11	IMMP1L|SEC11A|SEC61B|SEC61G|SEC63|SPCS2|SPCS3|SRP14|SRP19|SRP54|SRP72	23
aCD3-stimulated	2	KEGG	KEGG_CARDIAC_MUSCLE_CONTRACTION	7.5437e-06	0.000600246	18	ATP1A1|COX5A|COX5B|COX6B1|COX6C|COX7A2|COX7A2L|COX7B|COX8A|CYC1|TPM3|UQCR10|UQCR11|UQCRC1|UQCRC2|UQCRFS1|UQCRH|UQCRQ	34
aCD3-stimulated	2	KEGG	KEGG_ALZHEIMERS_DISEASE	2.53285e-18	7.70582e-16	65	APH1A|ATF6|ATP5F1C|ATP5F1D|ATP5MC1|ATP5MC2|ATP5PB|ATP5PD|ATP5PF|ATP5PO|BAD|CALM3|CASP9|CDK5|COX5A|COX5B|COX6B1|COX6C|COX7A2|COX7A2L|COX7B|COX8A|CYC1|GSK3B|IL1B|NDUFA1|NDUFA2|NDUFA3|NDUFA4|NDUFA5|NDUFA6|NDUFA7|NDUFA8|NDUFA9|NDUFAB1|NDUFB1|NDUFB10|NDUFB2|NDUFB3|NDUFB4|NDUFB5|NDUFB6|NDUFB7|NDUFB8|NDUFB9|NDUFC1|NDUFC2|NDUFS3|NDUFS4|NDUFS5|NDUFS6|NDUFS7|NDUFS8|NDUFV1|NDUFV3|PSENEN|SDHB|SDHC|UQCR10|UQC…	120
aCD3-stimulated	2	KEGG	KEGG_PARKINSONS_DISEASE	3.84065e-27	2.20709e-24	65	ATP5F1C|ATP5F1D|ATP5MC1|ATP5MC2|ATP5PB|ATP5PD|ATP5PF|ATP5PO|CASP9|COX5A|COX5B|COX6B1|COX6C|COX7A2|COX7A2L|COX7B|COX8A|CYC1|HTRA2|NDUFA1|NDUFA2|NDUFA3|NDUFA4|NDUFA5|NDUFA6|NDUFA7|NDUFA8|NDUFA9|NDUFAB1|NDUFB1|NDUFB10|NDUFB2|NDUFB3|NDUFB4|NDUFB5|NDUFB6|NDUFB7|NDUFB8|NDUFB9|NDUFC1|NDUFC2|NDUFS3|NDUFS4|NDUFS5|NDUFS6|NDUFS7|NDUFS8|NDUFV1|NDUFV3|PARK7|PPID|SDHB|SDHC|SLC25A4|UBE2J2|UBE2L3|UBE2L6|UQCR10|U…	93
aCD3-stimulated	2	KEGG	KEGG_HUNTINGTONS_DISEASE	7.93733e-28	6.84198e-25	84	AP2A1|AP2S1|ATP5F1C|ATP5F1D|ATP5MC1|ATP5MC2|ATP5PB|ATP5PD|ATP5PF|ATP5PO|BAX|CASP9|CLTA|CLTB|COX5A|COX5B|COX6B1|COX6C|COX7A2|COX7A2L|COX7B|COX8A|CREB3|CYC1|DCTN2|DNAL4|GPX1|HTT|IFT57|NDUFA1|NDUFA2|NDUFA3|NDUFA4|NDUFA5|NDUFA6|NDUFA7|NDUFA8|NDUFA9|NDUFAB1|NDUFB1|NDUFB10|NDUFB2|NDUFB3|NDUFB4|NDUFB5|NDUFB6|NDUFB7|NDUFB8|NDUFB9|NDUFC1|NDUFC2|NDUFS3|NDUFS4|NDUFS5|NDUFS6|NDUFS7|NDUFS8|NDUFV1|NDUFV3|POLR2…	139
aCD3-stimulated	2	REACTOME	REACTOME_TRANSLATION	1.9461e-21	6.71015e-19	110	AIMP1|AURKAIP1|CARS2|CHCHD1|DAP3|DARS|EIF1AX|EIF2B2|EIF3A|EIF3D|EIF3E|EIF3I|EIF3K|EIF3M|EIF4EBP1|EIF5B|EPRS|ERAL1|FARSA|GADD45GIP1|GSPT2|MRPL16|MRPL18|MRPL2|MRPL20|MRPL21|MRPL24|MRPL27|MRPL28|MRPL30|MRPL32|MRPL33|MRPL34|MRPL35|MRPL36|MRPL38|MRPL40|MRPL41|MRPL42|MRPL43|MRPL44|MRPL45|MRPL46|MRPL47|MRPL48|MRPL50|MRPL51|MRPL53|MRPL54|MRPL57|MRPL58|MRPL9|MRPS10|MRPS11|MRPS14|MRPS16|MRPS18A|MRPS18B|MRP…	245
aCD3-stimulated	2	REACTOME	REACTOME_METABOLISM_OF_NON_CODING_RNA	0.000421215	0.0160185	21	CLNS1A|GEMIN2|GEMIN7|GEMIN8|NUP153|NUP37|NUP54|NUP62|NUP85|NUP88|NUPL2|PHAX|SEC13|SMN1|SNRPB|SNRPD2|SNRPD3|SNRPG|SNUPN|TGS1|WDR77	54
aCD3-stimulated	2	REACTOME	REACTOME_CROSS_PRESENTATION_OF_SOLUBLE_EXOGENOUS_ANTIGENS_ENDOSOMES	4.37597e-06	0.000397061	21	PSMA1|PSMA3|PSMA7|PSMB1|PSMB10|PSMB3|PSMB4|PSMB6|PSMB7|PSMB8|PSMB9|PSMC5|PSMC6|PSMD10|PSMD13|PSMD4|PSMD6|PSMD7|PSMD8|PSMD9|PSMF1	42
aCD3-stimulated	2	REACTOME	REACTOME_ANTIGEN_PROCESSING_CROSS_PRESENTATION	9.5257e-05	0.00460438	29	CTSL|IKBKG|NCF4|PSMA1|PSMA3|PSMA7|PSMB1|PSMB10|PSMB3|PSMB4|PSMB6|PSMB7|PSMB8|PSMB9|PSMC5|PSMC6|PSMD10|PSMD13|PSMD4|PSMD6|PSMD7|PSMD8|PSMD9|PSMF1|SEC22B|SEC61B|SEC61G|STX4|VAMP8	78
aCD3-stimulated	2	REACTOME	REACTOME_ORC1_REMOVAL_FROM_CHROMATIN	0.000320371	0.0128446	24	MCM5|PSMA1|PSMA3|PSMA7|PSMB1|PSMB10|PSMB3|PSMB4|PSMB6|PSMB7|PSMB8|PSMB9|PSMC5|PSMC6|PSMD10|PSMD13|PSMD4|PSMD6|PSMD7|PSMD8|PSMD9|PSMF1|RBX1|SKP1	64
aCD3-stimulated	2	REACTOME	REACTOME_SRP_DEPENDENT_COTRANSLATIONAL_PROTEIN_TARGETING_TO_MEMBRANE	9.48274e-05	0.00460438	26	RPL10A|RPL17|RPL18|RPL24|RPL26|RPL27|RPL29|RPL4|RPL7A|RPS17|RPS24|RPS26|RPS4Y1|RPS5|RPS7|RPSA|SEC11A|SEC61B|SEC61G|SPCS2|SPCS3|SRP14|SRP19|SRP54|SRP72|SSR4	67
aCD3-stimulated	2	REACTOME	REACTOME_MITOCHONDRIAL_PROTEIN_IMPORT	4.19333e-07	5.16379e-05	29	ATP5MC1|CHCHD2|CHCHD4|CHCHD5|CMC2|COA6|COX17|CYC1|DNAJC19|GFER|GRPEL1|HSCB|IDH3G|MTX2|NDUFB8|PMPCB|SAMM50|SLC25A12|SLC25A13|SLC25A4|TIMM17A|TIMM17B|TIMM21|TIMM22|TIMM44|TIMM8B|TIMM9|TOMM5|TOMM6	62
aCD3-stimulated	2	REACTOME	REACTOME_SIGNALING_BY_NOTCH4	5.905e-05	0.00323752	27	APH1A|FBXW7|NOTCH1|PSENEN|PSMA1|PSMA3|PSMA7|PSMB1|PSMB10|PSMB3|PSMB4|PSMB6|PSMB7|PSMB8|PSMB9|PSMC5|PSMC6|PSMD10|PSMD13|PSMD4|PSMD6|PSMD7|PSMD8|PSMD9|PSMF1|RBX1|SKP1	69
aCD3-stimulated	2	REACTOME	REACTOME_DOWNSTREAM_SIGNALING_EVENTS_OF_B_CELL_RECEPTOR_BCR	0.000114992	0.00545633	28	BCL10|CARD11|IKBKG|NFATC1|NFKBIA|PPIA|PSMA1|PSMA3|PSMA7|PSMB1|PSMB10|PSMB3|PSMB4|PSMB6|PSMB7|PSMB8|PSMB9|PSMC5|PSMC6|PSMD10|PSMD13|PSMD4|PSMD6|PSMD7|PSMD8|PSMD9|PSMF1|SKP1	75
aCD3-stimulated	2	REACTOME	REACTOME_ACTIVATION_OF_NF_KAPPAB_IN_B_CELLS	1.36749e-05	0.00102502	26	BCL10|CARD11|IKBKG|NFKBIA|PSMA1|PSMA3|PSMA7|PSMB1|PSMB10|PSMB3|PSMB4|PSMB6|PSMB7|PSMB8|PSMB9|PSMC5|PSMC6|PSMD10|PSMD13|PSMD4|PSMD6|PSMD7|PSMD8|PSMD9|PSMF1|SKP1	61
aCD3-stimulated	2	REACTOME	REACTOME_CDK_MEDIATED_PHOSPHORYLATION_AND_REMOVAL_OF_CDC6	3.4727e-06	0.000338883	28	ANAPC11|ANAPC16|ANAPC7|CDC16|CDC26|CDC27|PSMA1|PSMA3|PSMA7|PSMB1|PSMB10|PSMB3|PSMB4|PSMB6|PSMB7|PSMB8|PSMB9|PSMC5|PSMC6|PSMD10|PSMD13|PSMD4|PSMD6|PSMD7|PSMD8|PSMD9|PSMF1|UBE2D1	64
aCD3-stimulated	2	REACTOME	REACTOME_PROCESSING_OF_CAPPED_INTRON_CONTAINING_PRE_MRNA	1.25568e-13	3.60798e-11	92	BCAS2|BUD31|CDC5L|CHTOP|CLP1|CPSF4|CSTF1|CSTF2T|CSTF3|CTNNBL1|CWC15|DDX39A|DDX39B|EIF4A3|ELAVL1|FUS|GPKOW|GTF2F1|GTF2F2|HNRNPA0|HNRNPA1|HNRNPA2B1|HNRNPA3|HNRNPM|HNRNPR|ISY1|LSM2|LSM3|LSM4|LSM7|LSM8|MAGOH|NUP153|NUP37|NUP54|NUP62|NUP85|NUP88|NUPL2|NXT1|PABPN1|PAPOLA|PCBP1|PHF5A|PLRG1|POLR2C|POLR2D|POLR2F|POLR2G|POLR2I|POLR2J|POLR2K|POLR2L|PPIH|PPIL3|PQBP1|PRCC|PRPF31|PRPF40A|PUF60|RBM8A|SARNP|SEC1…	235
aCD3-stimulated	2	REACTOME	REACTOME_TCR_SIGNALING	0.000793774	0.0271881	34	BCL10|CARD11|HLA-DRB5|IKBKG|NFKBIA|PSMA1|PSMA3|PSMA7|PSMB1|PSMB10|PSMB3|PSMB4|PSMB6|PSMB7|PSMB8|PSMB9|PSMC5|PSMC6|PSMD10|PSMD13|PSMD4|PSMD6|PSMD7|PSMD8|PSMD9|PSMF1|PTPRJ|RIPK2|SKP1|UBE2D1|UBE2D2|UBE2N|UBE2V1|WAS	107
aCD3-stimulated	2	REACTOME	REACTOME_DOWNSTREAM_TCR_SIGNALING	6.98443e-05	0.00368607	32	BCL10|CARD11|HLA-DRB5|IKBKG|NFKBIA|PSMA1|PSMA3|PSMA7|PSMB1|PSMB10|PSMB3|PSMB4|PSMB6|PSMB7|PSMB8|PSMB9|PSMC5|PSMC6|PSMD10|PSMD13|PSMD4|PSMD6|PSMD7|PSMD8|PSMD9|PSMF1|RIPK2|SKP1|UBE2D1|UBE2D2|UBE2N|UBE2V1	88
aCD3-stimulated	2	REACTOME	REACTOME_METABOLISM_OF_AMINO_ACIDS_AND_DERIVATIVES	5.94672e-05	0.00323752	68	AIMP1|AMD1|APIP|ARG2|ASL|BCKDK|CKB|DARS|DLST|ENOPH1|EPRS|GAMT|GCDH|GRHPR|GSTZ1|HIBCH|LIAS|NDUFAB1|OAT|PAPSS1|PDHA1|PSMA1|PSMA3|PSMA7|PSMB1|PSMB10|PSMB3|PSMB4|PSMB6|PSMB7|PSMB8|PSMB9|PSMC5|PSMC6|PSMD10|PSMD13|PSMD4|PSMD6|PSMD7|PSMD8|PSMD9|PSMF1|QDPR|RIDA|RPL10A|RPL17|RPL18|RPL24|RPL26|RPL27|RPL29|RPL4|RPL7A|RPS17|RPS24|RPS26|RPS4Y1|RPS5|RPS7|RPSA|SHMT1|SLC25A12|SLC25A13|SLC36A4|SLC3A2|SRR|TMLHE|TX…	233
aCD3-stimulated	2	REACTOME	REACTOME_REGULATION_OF_APOPTOSIS	3.89328e-05	0.00223734	21	PSMA1|PSMA3|PSMA7|PSMB1|PSMB10|PSMB3|PSMB4|PSMB6|PSMB7|PSMB8|PSMB9|PSMC5|PSMC6|PSMD10|PSMD13|PSMD4|PSMD6|PSMD7|PSMD8|PSMD9|PSMF1	47
aCD3-stimulated	2	REACTOME	REACTOME_METABOLISM_OF_POLYAMINES	0.000139676	0.00639296	22	AMD1|PSMA1|PSMA3|PSMA7|PSMB1|PSMB10|PSMB3|PSMB4|PSMB6|PSMB7|PSMB8|PSMB9|PSMC5|PSMC6|PSMD10|PSMD13|PSMD4|PSMD6|PSMD7|PSMD8|PSMD9|PSMF1	54
aCD3-stimulated	2	REACTOME	REACTOME_ABC_FAMILY_PROTEINS_MEDIATED_TRANSPORT	7.26751e-05	0.00375876	29	ABCA2|ABCB7|ABCB8|ABCD1|ABCF1|DERL2|ERLEC1|PSMA1|PSMA3|PSMA7|PSMB1|PSMB10|PSMB3|PSMB4|PSMB6|PSMB7|PSMB8|PSMB9|PSMC5|PSMC6|PSMD10|PSMD13|PSMD4|PSMD6|PSMD7|PSMD8|PSMD9|PSMF1|RNF5	77
aCD3-stimulated	2	REACTOME	REACTOME_MRNA_SPLICING	2.25873e-12	5.84109e-10	75	BCAS2|BUD31|CDC5L|CLP1|CPSF4|CSTF1|CSTF2T|CSTF3|CTNNBL1|CWC15|EIF4A3|ELAVL1|FUS|GPKOW|GTF2F1|GTF2F2|HNRNPA0|HNRNPA1|HNRNPA2B1|HNRNPA3|HNRNPM|HNRNPR|ISY1|LSM2|LSM3|LSM4|LSM7|LSM8|MAGOH|PABPN1|PAPOLA|PCBP1|PHF5A|PLRG1|POLR2C|POLR2D|POLR2F|POLR2G|POLR2I|POLR2J|POLR2K|POLR2L|PPIH|PPIL3|PQBP1|PRCC|PRPF31|PRPF40A|PUF60|RBM8A|SF3A2|SF3B4|SF3B5|SF3B6|SMNDC1|SNRNP27|SNRNP35|SNRNP40|SNRPA1|SNRPB|SNRPB2|SNR…	184
aCD3-stimulated	2	REACTOME	REACTOME_MRNA_SPLICING_MINOR_PATHWAY	5.54011e-06	0.000469729	24	GTF2F1|GTF2F2|LSM2|POLR2C|POLR2D|POLR2F|POLR2G|POLR2I|POLR2J|POLR2K|POLR2L|SF3B4|SF3B5|SF3B6|SNRNP35|SNRNP40|SNRPB|SNRPD2|SNRPD3|SNRPG|SNU13|TXNL4A|ZCRB1|ZMAT5	52
aCD3-stimulated	2	REACTOME	REACTOME_PROCESSING_OF_CAPPED_INTRONLESS_PRE_MRNA	0.000176398	0.00793332	14	CLP1|CPSF4|CSTF1|CSTF2T|CSTF3|LSM10|LSM11|PABPN1|PAPOLA|SLBP|SNRPB|SNRPD3|SNRPG|SYMPK	28
aCD3-stimulated	2	REACTOME	REACTOME_NUCLEOTIDE_EXCISION_REPAIR	2.20782e-05	0.00148297	38	ACTL6A|CETN2|CHD1L|COPS2|COPS3|COPS4|COPS5|COPS6|COPS7B|DDB2|ERCC4|GPS1|INO80B|ISY1|POLD3|POLE4|POLK|POLR2C|POLR2D|POLR2F|POLR2G|POLR2I|POLR2J|POLR2K|POLR2L|RAD23A|RBX1|RFC1|RFC2|RFC4|RPA3|SUMO1|SUMO2|SUMO3|TFPT|UBE2I|UBE2N|UBE2V2	106
aCD3-stimulated	2	REACTOME	REACTOME_MRNA_DECAY_BY_3_TO_5_EXORIBONUCLEASE	0.000886157	0.0295691	9	DIS3|EXOSC1|EXOSC2|EXOSC5|EXOSC7|EXOSC8|EXOSC9|NT5C3B|WDR61	16
aCD3-stimulated	2	REACTOME	REACTOME_DEADENYLATION_DEPENDENT_MRNA_DECAY	0.000899621	0.0298259	20	CNOT3|CNOT7|DCP1A|DIS3|EIF4A3|EXOSC1|EXOSC2|EXOSC5|EXOSC7|EXOSC8|EXOSC9|LSM1|LSM2|LSM3|LSM4|LSM7|NT5C3B|PAIP1|PATL1|WDR61	53
aCD3-stimulated	2	REACTOME	REACTOME_REGULATION_OF_MITOTIC_CELL_CYCLE	3.45195e-05	0.00207599	30	ANAPC11|ANAPC16|ANAPC7|CDC16|CDC26|CDC27|MAD2L1|PSMA1|PSMA3|PSMA7|PSMB1|PSMB10|PSMB3|PSMB4|PSMB6|PSMB7|PSMB8|PSMB9|PSMC5|PSMC6|PSMD10|PSMD13|PSMD4|PSMD6|PSMD7|PSMD8|PSMD9|PSMF1|SKP1|UBE2D1	78
aCD3-stimulated	2	REACTOME	REACTOME_RESPIRATORY_ELECTRON_TRANSPORT	7.9132e-29	8.18541e-26	64	COX16|COX18|COX20|COX5A|COX5B|COX6B1|COX6C|COX7A2L|COX7B|COX8A|CYC1|ECSIT|ETFA|ETFB|NDUFA1|NDUFA11|NDUFA12|NDUFA13|NDUFA2|NDUFA3|NDUFA4|NDUFA5|NDUFA6|NDUFA7|NDUFA8|NDUFA9|NDUFAB1|NDUFAF3|NDUFAF5|NDUFAF6|NDUFB1|NDUFB10|NDUFB11|NDUFB2|NDUFB3|NDUFB4|NDUFB5|NDUFB6|NDUFB7|NDUFB8|NDUFB9|NDUFC1|NDUFC2|NDUFS3|NDUFS4|NDUFS5|NDUFS6|NDUFS7|NDUFS8|NDUFV1|NDUFV3|SCO1|SDHB|SDHC|TACO1|TIMMDC1|TMEM126B|UQCR10|UQ…	87
aCD3-stimulated	2	REACTOME	REACTOME_ASSEMBLY_OF_THE_PRE_REPLICATIVE_COMPLEX	0.00103491	0.0328377	22	MCM5|PSMA1|PSMA3|PSMA7|PSMB1|PSMB10|PSMB3|PSMB4|PSMB6|PSMB7|PSMB8|PSMB9|PSMC5|PSMC6|PSMD10|PSMD13|PSMD4|PSMD6|PSMD7|PSMD8|PSMD9|PSMF1	61
aCD3-stimulated	2	REACTOME	REACTOME_REGULATION_OF_MRNA_STABILITY_BY_PROTEINS_THAT_BIND_AU_RICH_ELEMENTS	2.38283e-06	0.00024648	33	ANP32A|DCP1A|DIS3|ELAVL1|EXOSC1|EXOSC2|EXOSC5|EXOSC7|EXOSC8|EXOSC9|PSMA1|PSMA3|PSMA7|PSMB1|PSMB10|PSMB3|PSMB4|PSMB6|PSMB7|PSMB8|PSMB9|PSMC5|PSMC6|PSMD10|PSMD13|PSMD4|PSMD6|PSMD7|PSMD8|PSMD9|PSMF1|SET|XPO1	80
aCD3-stimulated	2	REACTOME	REACTOME_DNA_REPLICATION	0.000246218	0.0105243	38	ANAPC11|ANAPC16|ANAPC7|CDC16|CDC26|CDC27|DBF4|MCM5|POLD3|POLE4|PSMA1|PSMA3|PSMA7|PSMB1|PSMB10|PSMB3|PSMB4|PSMB6|PSMB7|PSMB8|PSMB9|PSMC5|PSMC6|PSMD10|PSMD13|PSMD4|PSMD6|PSMD7|PSMD8|PSMD9|PSMF1|RBX1|RFC1|RFC2|RFC4|RPA3|SKP1|UBE2D1	117
aCD3-stimulated	2	REACTOME	REACTOME_HIV_INFECTION	8.37679e-07	9.62772e-05	70	AP1S2|AP2A1|AP2S1|ATP6V1H|BANF1|CHMP2A|CHMP2B|CHMP4A|CHMP5|ELOA|ELOB|GTF2A2|GTF2B|GTF2E2|GTF2F1|GTF2F2|KPNB1|MVB12A|NELFE|NMT1|NPM1|NUP153|NUP37|NUP54|NUP62|NUP85|NUP88|NUPL2|POLR2C|POLR2D|POLR2F|POLR2G|POLR2I|POLR2J|POLR2K|POLR2L|PPIA|PSMA1|PSMA3|PSMA7|PSMB1|PSMB10|PSMB3|PSMB4|PSMB6|PSMB7|PSMB8|PSMB9|PSMC5|PSMC6|PSMD10|PSMD13|PSMD4|PSMD6|PSMD7|PSMD8|PSMD9|PSMF1|RAC1|RAN|RBX1|SEC13|SKP1|SLC25A4|S…	216
aCD3-stimulated	2	REACTOME	REACTOME_HOST_INTERACTIONS_OF_HIV_FACTORS	4.26999e-06	0.000397061	44	AP1S2|AP2A1|AP2S1|ATP6V1H|BANF1|ELOB|KPNB1|NPM1|NUP153|NUP37|NUP54|NUP62|NUP85|NUP88|NUPL2|PPIA|PSMA1|PSMA3|PSMA7|PSMB1|PSMB10|PSMB3|PSMB4|PSMB6|PSMB7|PSMB8|PSMB9|PSMC5|PSMC6|PSMD10|PSMD13|PSMD4|PSMD6|PSMD7|PSMD8|PSMD9|PSMF1|RAC1|RAN|RBX1|SEC13|SKP1|SLC25A4|XPO1	122
aCD3-stimulated	2	REACTOME	REACTOME_VIRAL_MESSENGER_RNA_SYNTHESIS	0.000522767	0.0191664	18	GTF2F1|GTF2F2|NUP153|NUP37|NUP54|NUP62|NUP85|NUP88|NUPL2|POLR2C|POLR2D|POLR2F|POLR2G|POLR2I|POLR2J|POLR2K|POLR2L|SEC13	44
aCD3-stimulated	2	REACTOME	REACTOME_FORMATION_OF_ATP_BY_CHEMIOSMOTIC_COUPLING	5.18267e-07	6.09199e-05	11	ATP5F1C|ATP5F1D|ATP5MC1|ATP5MC2|ATP5ME|ATP5MF|ATP5MG|ATP5PB|ATP5PD|ATP5PF|ATP5PO	13
aCD3-stimulated	2	REACTOME	REACTOME_VIF_MEDIATED_DEGRADATION_OF_APOBEC3G	3.9191e-06	0.000375363	23	ELOB|PSMA1|PSMA3|PSMA7|PSMB1|PSMB10|PSMB3|PSMB4|PSMB6|PSMB7|PSMB8|PSMB9|PSMC5|PSMC6|PSMD10|PSMD13|PSMD4|PSMD6|PSMD7|PSMD8|PSMD9|PSMF1|RBX1	48
aCD3-stimulated	2	REACTOME	REACTOME_CELLULAR_RESPONSE_TO_HYPOXIA	8.38531e-05	0.00417008	25	ELOB|PSMA1|PSMA3|PSMA7|PSMB1|PSMB10|PSMB3|PSMB4|PSMB6|PSMB7|PSMB8|PSMB9|PSMC5|PSMC6|PSMD10|PSMD13|PSMD4|PSMD6|PSMD7|PSMD8|PSMD9|PSMF1|RBX1|UBE2D1|UBE2D2	63
aCD3-stimulated	2	REACTOME	REACTOME_THE_CITRIC_ACID_TCA_CYCLE_AND_RESPIRATORY_ELECTRON_TRANSPORT	1.24208e-27	9.17719e-25	86	ATP5F1C|ATP5F1D|ATP5MC1|ATP5MC2|ATP5ME|ATP5MF|ATP5MG|ATP5PB|ATP5PD|ATP5PF|ATP5PO|COX16|COX18|COX20|COX5A|COX5B|COX6B1|COX6C|COX7A2L|COX7B|COX8A|CYC1|DLST|ECSIT|ETFA|ETFB|FAHD1|GLO1|GSTZ1|IDH3G|LDHB|MDH2|MPC2|NDUFA1|NDUFA11|NDUFA12|NDUFA13|NDUFA2|NDUFA3|NDUFA4|NDUFA5|NDUFA6|NDUFA7|NDUFA8|NDUFA9|NDUFAB1|NDUFAF3|NDUFAF5|NDUFAF6|NDUFB1|NDUFB10|NDUFB11|NDUFB2|NDUFB3|NDUFB4|NDUFB5|NDUFB6|NDUFB7|NDUFB8|…	145
aCD3-stimulated	2	REACTOME	REACTOME_RESPIRATORY_ELECTRON_TRANSPORT_ATP_SYNTHESIS_BY_CHEMIOSMOTIC_COUPLING_AND_HEAT_PRODUCTION_BY_UNCOUPLING_PROTEINS	1.14496e-34	2.96086e-31	76	ATP5F1C|ATP5F1D|ATP5MC1|ATP5MC2|ATP5ME|ATP5MF|ATP5MG|ATP5PB|ATP5PD|ATP5PF|ATP5PO|COX16|COX18|COX20|COX5A|COX5B|COX6B1|COX6C|COX7A2L|COX7B|COX8A|CYC1|ECSIT|ETFA|ETFB|NDUFA1|NDUFA11|NDUFA12|NDUFA13|NDUFA2|NDUFA3|NDUFA4|NDUFA5|NDUFA6|NDUFA7|NDUFA8|NDUFA9|NDUFAB1|NDUFAF3|NDUFAF5|NDUFAF6|NDUFB1|NDUFB10|NDUFB11|NDUFB2|NDUFB3|NDUFB4|NDUFB5|NDUFB6|NDUFB7|NDUFB8|NDUFB9|NDUFC1|NDUFC2|NDUFS3|NDUFS4|NDUFS5|N…	102
aCD3-stimulated	2	REACTOME	REACTOME_ABORTIVE_ELONGATION_OF_HIV_1_TRANSCRIPT_IN_THE_ABSENCE_OF_TAT	0.000309906	0.0125221	12	GTF2F1|GTF2F2|NELFE|POLR2C|POLR2D|POLR2F|POLR2G|POLR2I|POLR2J|POLR2K|POLR2L|SUPT4H1	23
aCD3-stimulated	2	REACTOME	REACTOME_HIV_ELONGATION_ARREST_AND_RECOVERY	0.00025901	0.010891	15	ELOA|ELOB|GTF2F1|GTF2F2|NELFE|POLR2C|POLR2D|POLR2F|POLR2G|POLR2I|POLR2J|POLR2K|POLR2L|SSRP1|SUPT4H1	32
aCD3-stimulated	2	REACTOME	REACTOME_INFLUENZA_INFECTION	3.58028e-08	5.14366e-06	45	CLTA|CPSF4|EIF2AK2|GRSF1|GTF2F1|GTF2F2|ISG15|KPNA3|KPNB1|NUP153|NUP37|NUP54|NUP62|NUP85|NUP88|NUPL2|PABPN1|POLR2C|POLR2D|POLR2F|POLR2G|POLR2I|POLR2J|POLR2K|POLR2L|RAN|RPL10A|RPL17|RPL18|RPL24|RPL26|RPL27|RPL29|RPL4|RPL7A|RPS17|RPS24|RPS26|RPS4Y1|RPS5|RPS7|RPSA|SEC13|TGFB1|XPO1	109
aCD3-stimulated	2	REACTOME	REACTOME_APC_C:CDH1_MEDIATED_DEGRADATION_OF_CDC20_AND_OTHER_APC_C:CDH1_TARGETED_PROTEINS_IN_LATE_MITOSIS_EARLY_G1	7.17618e-06	0.000579925	28	ANAPC11|ANAPC16|ANAPC7|CDC16|CDC26|CDC27|PSMA1|PSMA3|PSMA7|PSMB1|PSMB10|PSMB3|PSMB4|PSMB6|PSMB7|PSMB8|PSMB9|PSMC5|PSMC6|PSMD10|PSMD13|PSMD4|PSMD6|PSMD7|PSMD8|PSMD9|PSMF1|UBE2D1	66
aCD3-stimulated	2	REACTOME	REACTOME_ACTIVATION_OF_APC_C_AND_APC_C:CDC20_MEDIATED_DEGRADATION_OF_MITOTIC_PROTEINS	4.35872e-06	0.000397061	29	ANAPC11|ANAPC16|ANAPC7|CDC16|CDC26|CDC27|MAD2L1|PSMA1|PSMA3|PSMA7|PSMB1|PSMB10|PSMB3|PSMB4|PSMB6|PSMB7|PSMB8|PSMB9|PSMC5|PSMC6|PSMD10|PSMD13|PSMD4|PSMD6|PSMD7|PSMD8|PSMD9|PSMF1|UBE2D1	68
aCD3-stimulated	2	REACTOME	REACTOME_FGFR2_MUTANT_RECEPTOR_ACTIVATION	0.000136907	0.00632216	10	GTF2F1|GTF2F2|POLR2C|POLR2D|POLR2F|POLR2G|POLR2I|POLR2J|POLR2K|POLR2L	16
aCD3-stimulated	2	REACTOME	REACTOME_SCF_SKP2_MEDIATED_DEGRADATION_OF_P27_P21	7.11347e-05	0.00371625	22	PSMA1|PSMA3|PSMA7|PSMB1|PSMB10|PSMB3|PSMB4|PSMB6|PSMB7|PSMB8|PSMB9|PSMC5|PSMC6|PSMD10|PSMD13|PSMD4|PSMD6|PSMD7|PSMD8|PSMD9|PSMF1|SKP1	52
aCD3-stimulated	2	REACTOME	REACTOME_DEGRADATION_OF_BETA_CATENIN_BY_THE_DESTRUCTION_COMPLEX	0.00144394	0.042432	25	GSK3B|PPP2R5E|PSMA1|PSMA3|PSMA7|PSMB1|PSMB10|PSMB3|PSMB4|PSMB6|PSMB7|PSMB8|PSMB9|PSMC5|PSMC6|PSMD10|PSMD13|PSMD4|PSMD6|PSMD7|PSMD8|PSMD9|PSMF1|RBX1|SKP1	74
aCD3-stimulated	2	REACTOME	REACTOME_MITOTIC_METAPHASE_AND_ANAPHASE	0.000303205	0.0123478	52	ANAPC11|ANAPC16|ANAPC7|ANKLE2|B9D2|BANF1|CDC16|CDC26|CDC27|CENPQ|CLIP1|DYNC1I2|DYNC1LI1|DYNLL1|EMD|MAD2L1|MAPRE1|MIS12|NDC80|NSL1|NUDC|NUP37|NUP85|PPP2R5E|PSMA1|PSMA3|PSMA7|PSMB1|PSMB10|PSMB3|PSMB4|PSMB6|PSMB7|PSMB8|PSMB9|PSMC5|PSMC6|PSMD10|PSMD13|PSMD4|PSMD6|PSMD7|PSMD8|PSMD9|PSMF1|RCC2|SEC13|SKA2|TUBA4A|UBE2D1|VRK1|XPO1	176
aCD3-stimulated	2	REACTOME	REACTOME_FCERI_MEDIATED_NF_KB_ACTIVATION	5.31357e-06	0.000469729	30	BCL10|CARD11|IKBKG|NFKBIA|PSMA1|PSMA3|PSMA7|PSMB1|PSMB10|PSMB3|PSMB4|PSMB6|PSMB7|PSMB8|PSMB9|PSMC5|PSMC6|PSMD10|PSMD13|PSMD4|PSMD6|PSMD7|PSMD8|PSMD9|PSMF1|SKP1|UBE2D1|UBE2D2|UBE2N|UBE2V1	72
aCD3-stimulated	2	REACTOME	REACTOME_SIGNALING_BY_ROBO_RECEPTORS	1.21266e-05	0.000936098	47	AKAP5|CDC42|EIF4A3|ELOB|GSPT2|MAGOH|PSMA1|PSMA3|PSMA7|PSMB1|PSMB10|PSMB3|PSMB4|PSMB6|PSMB7|PSMB8|PSMB9|PSMC5|PSMC6|PSMD10|PSMD13|PSMD4|PSMD6|PSMD7|PSMD8|PSMD9|PSMF1|RAC1|RBM8A|RBX1|RPL10A|RPL17|RPL18|RPL24|RPL26|RPL27|RPL29|RPL4|RPL7A|RPS17|RPS24|RPS26|RPS4Y1|RPS5|RPS7|RPSA|UPF2	138
aCD3-stimulated	2	REACTOME	REACTOME_ATF4_ACTIVATES_GENES_IN_RESPONSE_TO_ENDOPLASMIC_RETICULUM_STRESS	0.000181433	0.00802025	13	ATF4|ATF6|DDIT3|DIS3|EXOSC1|EXOSC2|EXOSC5|EXOSC7|EXOSC8|EXOSC9|HERPUD1|NFYB|NFYC	25
aCD3-stimulated	2	REACTOME	REACTOME_PERK_REGULATES_GENE_EXPRESSION	0.00164546	0.0472796	13	ATF4|ATF6|DDIT3|DIS3|EXOSC1|EXOSC2|EXOSC5|EXOSC7|EXOSC8|EXOSC9|HERPUD1|NFYB|NFYC	30
aCD3-stimulated	2	REACTOME	REACTOME_BETA_CATENIN_INDEPENDENT_WNT_SIGNALING	0.00165491	0.0472883	33	AP2A1|AP2S1|CLTA|CLTB|GNB2|GNG10|GNG5|NFATC1|PARD6A|PDE6B|PSMA1|PSMA3|PSMA7|PSMB1|PSMB10|PSMB3|PSMB4|PSMB6|PSMB7|PSMB8|PSMB9|PSMC5|PSMC6|PSMD10|PSMD13|PSMD4|PSMD6|PSMD7|PSMD8|PSMD9|PSMF1|RAC1|RAC2	107
aCD3-stimulated	2	REACTOME	REACTOME_PCP_CE_PATHWAY	1.41986e-05	0.00104907	28	AP2A1|AP2S1|CLTA|CLTB|PARD6A|PSMA1|PSMA3|PSMA7|PSMB1|PSMB10|PSMB3|PSMB4|PSMB6|PSMB7|PSMB8|PSMB9|PSMC5|PSMC6|PSMD10|PSMD13|PSMD4|PSMD6|PSMD7|PSMD8|PSMD9|PSMF1|RAC1|RAC2	68
aCD3-stimulated	2	REACTOME	REACTOME_AUF1_HNRNP_D0_BINDS_AND_DESTABILIZES_MRNA	5.71041e-05	0.00317572	21	PSMA1|PSMA3|PSMA7|PSMB1|PSMB10|PSMB3|PSMB4|PSMB6|PSMB7|PSMB8|PSMB9|PSMC5|PSMC6|PSMD10|PSMD13|PSMD4|PSMD6|PSMD7|PSMD8|PSMD9|PSMF1	48
aCD3-stimulated	2	REACTOME	REACTOME_ASYMMETRIC_LOCALIZATION_OF_PCP_PROTEINS	2.32975e-05	0.00152525	22	PARD6A|PSMA1|PSMA3|PSMA7|PSMB1|PSMB10|PSMB3|PSMB4|PSMB6|PSMB7|PSMB8|PSMB9|PSMC5|PSMC6|PSMD10|PSMD13|PSMD4|PSMD6|PSMD7|PSMD8|PSMD9|PSMF1	49
aCD3-stimulated	2	REACTOME	REACTOME_DEGRADATION_OF_AXIN	8.24589e-05	0.00414056	21	PSMA1|PSMA3|PSMA7|PSMB1|PSMB10|PSMB3|PSMB4|PSMB6|PSMB7|PSMB8|PSMB9|PSMC5|PSMC6|PSMD10|PSMD13|PSMD4|PSMD6|PSMD7|PSMD8|PSMD9|PSMF1	49
aCD3-stimulated	2	REACTOME	REACTOME_DEGRADATION_OF_DVL	3.4306e-05	0.00207599	22	PSMA1|PSMA3|PSMA7|PSMB1|PSMB10|PSMB3|PSMB4|PSMB6|PSMB7|PSMB8|PSMB9|PSMC5|PSMC6|PSMD10|PSMD13|PSMD4|PSMD6|PSMD7|PSMD8|PSMD9|PSMF1|RBX1	50
aCD3-stimulated	2	REACTOME	REACTOME_HEDGEHOG_LIGAND_BIOGENESIS	5.54011e-06	0.000469729	24	DERL2|ERLEC1|PSMA1|PSMA3|PSMA7|PSMB1|PSMB10|PSMB3|PSMB4|PSMB6|PSMB7|PSMB8|PSMB9|PSMC5|PSMC6|PSMD10|PSMD13|PSMD4|PSMD6|PSMD7|PSMD8|PSMD9|PSMF1|SYVN1	52
aCD3-stimulated	2	REACTOME	REACTOME_MITOCHONDRIAL_TRANSLATION	9.94397e-26	5.14302e-23	64	AURKAIP1|CHCHD1|DAP3|ERAL1|GADD45GIP1|MRPL16|MRPL18|MRPL2|MRPL20|MRPL21|MRPL24|MRPL27|MRPL28|MRPL30|MRPL32|MRPL33|MRPL34|MRPL35|MRPL36|MRPL38|MRPL40|MRPL41|MRPL42|MRPL43|MRPL44|MRPL45|MRPL46|MRPL47|MRPL48|MRPL50|MRPL51|MRPL53|MRPL54|MRPL57|MRPL58|MRPL9|MRPS10|MRPS11|MRPS14|MRPS16|MRPS18A|MRPS18B|MRPS18C|MRPS2|MRPS21|MRPS22|MRPS24|MRPS26|MRPS27|MRPS28|MRPS30|MRPS31|MRPS33|MRPS34|MRPS35|MRPS5|MRPS6…	94
aCD3-stimulated	2	REACTOME	REACTOME_DECTIN_1_MEDIATED_NONCANONICAL_NF_KB_SIGNALING	6.10588e-05	0.00328955	23	PSMA1|PSMA3|PSMA7|PSMB1|PSMB10|PSMB3|PSMB4|PSMB6|PSMB7|PSMB8|PSMB9|PSMC5|PSMC6|PSMD10|PSMD13|PSMD4|PSMD6|PSMD7|PSMD8|PSMD9|PSMF1|RELB|SKP1	55
aCD3-stimulated	2	REACTOME	REACTOME_CLEC7A_DECTIN_1_SIGNALING	2.18428e-05	0.00148297	34	AHCYL1|BCL10|CARD11|IKBKG|IL1B|NFATC1|NFKBIA|PSMA1|PSMA3|PSMA7|PSMB1|PSMB10|PSMB3|PSMB4|PSMB6|PSMB7|PSMB8|PSMB9|PSMC5|PSMC6|PSMD10|PSMD13|PSMD4|PSMD6|PSMD7|PSMD8|PSMD9|PSMF1|RELB|SKP1|UBE2D1|UBE2D2|UBE2N|UBE2V1	91
aCD3-stimulated	2	REACTOME	REACTOME_DEGRADATION_OF_GLI1_BY_THE_PROTEASOME	2.06026e-05	0.00147995	23	PSMA1|PSMA3|PSMA7|PSMB1|PSMB10|PSMB3|PSMB4|PSMB6|PSMB7|PSMB8|PSMB9|PSMC5|PSMC6|PSMD10|PSMD13|PSMD4|PSMD6|PSMD7|PSMD8|PSMD9|PSMF1|RBX1|SKP1	52
aCD3-stimulated	2	REACTOME	REACTOME_HEDGEHOG_OFF_STATE	0.000417075	0.0159786	29	GSK3B|IFT52|IFT57|KIF3A|PSMA1|PSMA3|PSMA7|PSMB1|PSMB10|PSMB3|PSMB4|PSMB6|PSMB7|PSMB8|PSMB9|PSMC5|PSMC6|PSMD10|PSMD13|PSMD4|PSMD6|PSMD7|PSMD8|PSMD9|PSMF1|RBX1|SKP1|TUBA4A|TULP3	84
aCD3-stimulated	2	REACTOME	REACTOME_ABC_TRANSPORTER_DISORDERS	1.57679e-05	0.00114862	25	ABCD1|DERL2|ERLEC1|PSMA1|PSMA3|PSMA7|PSMB1|PSMB10|PSMB3|PSMB4|PSMB6|PSMB7|PSMB8|PSMB9|PSMC5|PSMC6|PSMD10|PSMD13|PSMD4|PSMD6|PSMD7|PSMD8|PSMD9|PSMF1|RNF5	58
aCD3-stimulated	2	REACTOME	REACTOME_DISORDERS_OF_TRANSMEMBRANE_TRANSPORTERS	0.000938271	0.0305204	35	ABCD1|DERL2|ERLEC1|NUP153|NUP37|NUP54|NUP62|NUP85|NUP88|NUPL2|PSMA1|PSMA3|PSMA7|PSMB1|PSMB10|PSMB3|PSMB4|PSMB6|PSMB7|PSMB8|PSMB9|PSMC5|PSMC6|PSMD10|PSMD13|PSMD4|PSMD6|PSMD7|PSMD8|PSMD9|PSMF1|RNF5|SEC13|SLC3A2|SLC7A7	112
aCD3-stimulated	2	REACTOME	REACTOME_C_TYPE_LECTIN_RECEPTORS_CLRS	0.000539794	0.0195232	35	AHCYL1|BCL10|CARD11|IKBKG|IL1B|NFATC1|NFKBIA|PSMA1|PSMA3|PSMA7|PSMB1|PSMB10|PSMB3|PSMB4|PSMB6|PSMB7|PSMB8|PSMB9|PSMC5|PSMC6|PSMD10|PSMD13|PSMD4|PSMD6|PSMD7|PSMD8|PSMD9|PSMF1|RELB|RPS6KA5|SKP1|UBE2D1|UBE2D2|UBE2N|UBE2V1	109
aCD3-stimulated	2	REACTOME	REACTOME_TP53_REGULATES_METABOLIC_GENES	0.000599364	0.0213787	26	AKT2|COX16|COX18|COX20|COX5A|COX5B|COX6B1|COX6C|COX7A2L|COX7B|COX8A|GPI|LAMTOR1|LAMTOR2|LAMTOR3|LAMTOR5|MLST8|NDUFA4|PRDX5|PRKAG1|RHEB|SCO1|TACO1|TP53|YWHAE|YWHAH	74
aCD3-stimulated	2	REACTOME	REACTOME_HEDGEHOG_ON_STATE	0.000659717	0.0230544	23	KIF3A|PSMA1|PSMA3|PSMA7|PSMB1|PSMB10|PSMB3|PSMB4|PSMB6|PSMB7|PSMB8|PSMB9|PSMC5|PSMC6|PSMD10|PSMD13|PSMD4|PSMD6|PSMD7|PSMD8|PSMD9|PSMF1|RBX1	63
aCD3-stimulated	2	REACTOME	REACTOME_REGULATION_OF_RAS_BY_GAPS	0.000350956	0.0137082	22	PSMA1|PSMA3|PSMA7|PSMB1|PSMB10|PSMB3|PSMB4|PSMB6|PSMB7|PSMB8|PSMB9|PSMC5|PSMC6|PSMD10|PSMD13|PSMD4|PSMD6|PSMD7|PSMD8|PSMD9|PSMF1|RBX1	57
aCD3-stimulated	2	REACTOME	REACTOME_INFECTIOUS_DISEASE	6.17113e-09	1.1399e-06	98	AP1S2|AP2A1|AP2S1|ATP6V1H|BANF1|CHMP2A|CHMP2B|CHMP4A|CHMP5|CLTA|CPSF4|EIF2AK2|ELOA|ELOB|GRSF1|GTF2A2|GTF2B|GTF2E2|GTF2F1|GTF2F2|ISG15|KPNA3|KPNB1|MAP2K2|MAP2K3|MVB12A|NELFE|NMT1|NPM1|NUP153|NUP37|NUP54|NUP62|NUP85|NUP88|NUPL2|PABPN1|POLR2C|POLR2D|POLR2F|POLR2G|POLR2I|POLR2J|POLR2K|POLR2L|PPIA|PSMA1|PSMA3|PSMA7|PSMB1|PSMB10|PSMB3|PSMB4|PSMB6|PSMB7|PSMB8|PSMB9|PSMC5|PSMC6|PSMD10|PSMD13|PSMD4|PSMD6|…	303
aCD3-stimulated	2	REACTOME	REACTOME_DEFECTIVE_CFTR_CAUSES_CYSTIC_FIBROSIS	1.23691e-05	0.000940783	24	DERL2|ERLEC1|PSMA1|PSMA3|PSMA7|PSMB1|PSMB10|PSMB3|PSMB4|PSMB6|PSMB7|PSMB8|PSMB9|PSMC5|PSMC6|PSMD10|PSMD13|PSMD4|PSMD6|PSMD7|PSMD8|PSMD9|PSMF1|RNF5	54
aCD3-stimulated	2	REACTOME	REACTOME_MAPK6_MAPK4_SIGNALING	0.00144394	0.042432	25	CCND3|CDC42|PSMA1|PSMA3|PSMA7|PSMB1|PSMB10|PSMB3|PSMB4|PSMB6|PSMB7|PSMB8|PSMB9|PSMC5|PSMC6|PSMD10|PSMD13|PSMD4|PSMD6|PSMD7|PSMD8|PSMD9|PSMF1|RAC1|XPO1	74
aCD3-stimulated	2	REACTOME	REACTOME_UCH_PROTEINASES	0.000280791	0.0115258	31	ACTL6A|BAP1|BARD1|HCFC1|HIST1H2AE|INO80B|KDM1B|NEDD8|PSMA1|PSMA3|PSMA7|PSMB1|PSMB10|PSMB3|PSMB4|PSMB6|PSMB7|PSMB8|PSMB9|PSMC5|PSMC6|PSMD10|PSMD13|PSMD4|PSMD6|PSMD7|PSMD8|PSMD9|PSMF1|TFPT|TGFB1	90
aCD3-stimulated	2	REACTOME	REACTOME_GLOBAL_GENOME_NUCLEOTIDE_EXCISION_REPAIR_GG_NER	0.000160109	0.0072639	29	ACTL6A|CETN2|CHD1L|COPS2|COPS3|COPS4|COPS5|COPS6|COPS7B|DDB2|ERCC4|GPS1|INO80B|POLD3|POLE4|POLK|RAD23A|RBX1|RFC1|RFC2|RFC4|RPA3|SUMO1|SUMO2|SUMO3|TFPT|UBE2I|UBE2N|UBE2V2	80
aCD3-stimulated	2	REACTOME	REACTOME_RRNA_MODIFICATION_IN_THE_NUCLEUS_AND_CYTOSOL	8.54414e-05	0.0042086	23	BUD23|DDX52|DIMT1|EMG1|FBL|FCF1|IMP4|KRR1|MPHOSPH10|NHP2|NOP10|NOP56|NOP58|RCL1|RPS7|RRP36|RRP7A|SNU13|TRMT112|TSR3|UTP14C|UTP18|UTP6	56
aCD3-stimulated	2	REACTOME	REACTOME_COMPLEX_I_BIOGENESIS	3.48689e-20	1.12714e-17	39	ECSIT|NDUFA1|NDUFA11|NDUFA12|NDUFA13|NDUFA2|NDUFA3|NDUFA5|NDUFA6|NDUFA7|NDUFA8|NDUFA9|NDUFAB1|NDUFAF3|NDUFAF5|NDUFAF6|NDUFB1|NDUFB10|NDUFB11|NDUFB2|NDUFB3|NDUFB4|NDUFB5|NDUFB6|NDUFB7|NDUFB8|NDUFB9|NDUFC1|NDUFC2|NDUFS3|NDUFS4|NDUFS5|NDUFS6|NDUFS7|NDUFS8|NDUFV1|NDUFV3|TIMMDC1|TMEM126B	49
aCD3-stimulated	2	REACTOME	REACTOME_FGFR2_ALTERNATIVE_SPLICING	0.000514792	0.0190179	12	GTF2F1|GTF2F2|HNRNPA1|HNRNPM|POLR2C|POLR2D|POLR2F|POLR2G|POLR2I|POLR2J|POLR2K|POLR2L	24
aCD3-stimulated	2	REACTOME	REACTOME_M_PHASE	0.00154317	0.0445881	86	ANAPC11|ANAPC16|ANAPC7|ANKLE2|B9D2|BANF1|CDC16|CDC26|CDC27|CENPJ|CENPQ|CEP152|CEP63|CETN2|CLIP1|CSNK2B|CTDNEP1|DCTN2|DCTN3|DYNC1I2|DYNC1LI1|DYNLL1|EMD|FGFR1OP|GORASP2|H2AFV|H2AFZ|HAUS1|HAUS4|HAUS6|HAUS7|HAUS8|HIST1H2AE|HIST1H2BC|HIST1H3A|MAD2L1|MAPRE1|MIS12|MZT1|NCAPH2|NDC80|NME7|NSL1|NUDC|NUP153|NUP37|NUP54|NUP62|NUP85|NUP88|NUPL2|PPP2R2D|PPP2R5E|PSMA1|PSMA3|PSMA7|PSMB1|PSMB10|PSMB3|PSMB4|PSMB6|…	341
aCD3-stimulated	2	REACTOME	REACTOME_SWITCHING_OF_ORIGINS_TO_A_POST_REPLICATIVE_STATE	3.81022e-05	0.00221421	31	ANAPC11|ANAPC16|ANAPC7|CDC16|CDC26|CDC27|MCM5|PSMA1|PSMA3|PSMA7|PSMB1|PSMB10|PSMB3|PSMB4|PSMB6|PSMB7|PSMB8|PSMB9|PSMC5|PSMC6|PSMD10|PSMD13|PSMD4|PSMD6|PSMD7|PSMD8|PSMD9|PSMF1|RBX1|SKP1|UBE2D1	82
aCD3-stimulated	2	REACTOME	REACTOME_STABILIZATION_OF_P53	3.4306e-05	0.00207599	22	PSMA1|PSMA3|PSMA7|PSMB1|PSMB10|PSMB3|PSMB4|PSMB6|PSMB7|PSMB8|PSMB9|PSMC5|PSMC6|PSMD10|PSMD13|PSMD4|PSMD6|PSMD7|PSMD8|PSMD9|PSMF1|TP53	50
aCD3-stimulated	2	REACTOME	REACTOME_G1_S_DNA_DAMAGE_CHECKPOINTS	0.000350956	0.0137082	22	PSMA1|PSMA3|PSMA7|PSMB1|PSMB10|PSMB3|PSMB4|PSMB6|PSMB7|PSMB8|PSMB9|PSMC5|PSMC6|PSMD10|PSMD13|PSMD4|PSMD6|PSMD7|PSMD8|PSMD9|PSMF1|TP53	57
aCD3-stimulated	2	REACTOME	REACTOME_TRNA_PROCESSING	6.88326e-05	0.00367013	37	CLP1|CPSF4|DDX1|EPRS|FTSJ1|LAGE3|NUP153|NUP37|NUP54|NUP62|NUP85|NUP88|NUPL2|OSGEP|POP4|POP5|PUS3|QTRT1|RAN|RPP14|RPP25|RPP38|RTCB|RTRAF|SEC13|TPRKB|TRIT1|TRMT1|TRMT10A|TRMT10C|TRMT11|TRMT112|TRMT6|TRNT1|TYW3|TYW5|URM1	107
aCD3-stimulated	2	REACTOME	REACTOME_RRNA_PROCESSING	1.82674e-09	3.6338e-07	61	BUD23|C1D|DDX52|DIMT1|DIS3|EMG1|EXOSC1|EXOSC2|EXOSC5|EXOSC7|EXOSC8|EXOSC9|FBL|FCF1|GNL3|IMP4|ISG20L2|KRR1|LTV1|MPHOSPH10|MRM1|MRM3|NHP2|NIP7|NOB1|NOL12|NOP10|NOP56|NOP58|PELP1|RCL1|RPL10A|RPL17|RPL18|RPL24|RPL26|RPL27|RPL29|RPL4|RPL7A|RPP14|RPP25|RPP38|RPS17|RPS24|RPS26|RPS4Y1|RPS5|RPS7|RPSA|RRP36|RRP7A|SNU13|TFB1M|TRMT10C|TRMT112|TSR3|UTP14C|UTP18|UTP6|WDR18	156
aCD3-stimulated	2	REACTOME	REACTOME_EUKARYOTIC_TRANSLATION_INITIATION	0.000599364	0.0213787	26	EIF1AX|EIF2B2|EIF3A|EIF3D|EIF3E|EIF3I|EIF3K|EIF3M|EIF4EBP1|EIF5B|RPL10A|RPL17|RPL18|RPL24|RPL26|RPL27|RPL29|RPL4|RPL7A|RPS17|RPS24|RPS26|RPS4Y1|RPS5|RPS7|RPSA	74
aCD3-stimulated	2	REACTOME	REACTOME_RNA_POLYMERASE_II_TRANSCRIPTION_TERMINATION	5.18084e-05	0.00291253	26	CHTOP|CLP1|CPSF4|CSTF1|CSTF2T|CSTF3|DDX39A|DDX39B|EIF4A3|LSM10|LSM11|MAGOH|PABPN1|PAPOLA|RBM8A|SARNP|SLBP|SNRPB|SNRPD3|SNRPG|SRSF3|SRSF9|SYMPK|THOC1|THOC3|THOC7	65
aCD3-stimulated	2	REACTOME	REACTOME_SIGNALING_BY_FGFR2_IIIA_TM	0.000136907	0.00632216	10	GTF2F1|GTF2F2|POLR2C|POLR2D|POLR2F|POLR2G|POLR2I|POLR2J|POLR2K|POLR2L	16
aCD3-stimulated	2	REACTOME	REACTOME_THE_ROLE_OF_GTSE1_IN_G2_M_PROGRESSION_AFTER_G2_CHECKPOINT	0.000242763	0.0104631	24	MAPRE1|PSMA1|PSMA3|PSMA7|PSMB1|PSMB10|PSMB3|PSMB4|PSMB6|PSMB7|PSMB8|PSMB9|PSMC5|PSMC6|PSMD10|PSMD13|PSMD4|PSMD6|PSMD7|PSMD8|PSMD9|PSMF1|TP53|TUBA4A	63
aCD3-stimulated	2	REACTOME	REACTOME_FBXL7_DOWN_REGULATES_AURKA_DURING_MITOTIC_ENTRY_AND_IN_EARLY_MITOSIS	9.10709e-07	0.000100217	24	FBXL18|PSMA1|PSMA3|PSMA7|PSMB1|PSMB10|PSMB3|PSMB4|PSMB6|PSMB7|PSMB8|PSMB9|PSMC5|PSMC6|PSMD10|PSMD13|PSMD4|PSMD6|PSMD7|PSMD8|PSMD9|PSMF1|RBX1|SKP1	48
aCD3-stimulated	2	REACTOME	REACTOME_RRNA_PROCESSING_IN_THE_NUCLEUS_AND_CYTOSOL	6.62656e-09	1.18181e-06	57	BUD23|C1D|DDX52|DIMT1|DIS3|EMG1|EXOSC1|EXOSC2|EXOSC5|EXOSC7|EXOSC8|EXOSC9|FBL|FCF1|GNL3|IMP4|ISG20L2|KRR1|LTV1|MPHOSPH10|NHP2|NIP7|NOB1|NOL12|NOP10|NOP56|NOP58|PELP1|RCL1|RPL10A|RPL17|RPL18|RPL24|RPL26|RPL27|RPL29|RPL4|RPL7A|RPP14|RPP25|RPP38|RPS17|RPS24|RPS26|RPS4Y1|RPS5|RPS7|RPSA|RRP36|RRP7A|SNU13|TRMT112|TSR3|UTP14C|UTP18|UTP6|WDR18	146
aCD3-stimulated	2	REACTOME	REACTOME_TRANSCRIPTIONAL_REGULATION_BY_RUNX2	0.000417075	0.0159786	29	AKT2|BAX|FBXW7|GSK3B|LGALS3|PSMA1|PSMA3|PSMA7|PSMB1|PSMB10|PSMB3|PSMB4|PSMB6|PSMB7|PSMB8|PSMB9|PSMC5|PSMC6|PSMD10|PSMD13|PSMD4|PSMD6|PSMD7|PSMD8|PSMD9|PSMF1|RBX1|SKP1|STUB1	84
aCD3-stimulated	2	REACTOME	REACTOME_REGULATION_OF_RUNX2_EXPRESSION_AND_ACTIVITY	6.55739e-06	0.000547014	26	FBXW7|GSK3B|PSMA1|PSMA3|PSMA7|PSMB1|PSMB10|PSMB3|PSMB4|PSMB6|PSMB7|PSMB8|PSMB9|PSMC5|PSMC6|PSMD10|PSMD13|PSMD4|PSMD6|PSMD7|PSMD8|PSMD9|PSMF1|RBX1|SKP1|STUB1	59
aCD3-stimulated	2	REACTOME	REACTOME_REGULATION_OF_RUNX3_EXPRESSION_AND_ACTIVITY	2.32975e-05	0.00152525	22	PSMA1|PSMA3|PSMA7|PSMB1|PSMB10|PSMB3|PSMB4|PSMB6|PSMB7|PSMB8|PSMB9|PSMC5|PSMC6|PSMD10|PSMD13|PSMD4|PSMD6|PSMD7|PSMD8|PSMD9|PSMF1|TGFB1	49
aCD3-stimulated	2	REACTOME	REACTOME_REGULATION_OF_PTEN_STABILITY_AND_ACTIVITY	0.000135444	0.00632216	24	AKT2|CSNK2B|PSMA1|PSMA3|PSMA7|PSMB1|PSMB10|PSMB3|PSMB4|PSMB6|PSMB7|PSMB8|PSMB9|PSMC5|PSMC6|PSMD10|PSMD13|PSMD4|PSMD6|PSMD7|PSMD8|PSMD9|PSMF1|STUB1	61
aCD3-stimulated	2	REACTOME	REACTOME_CRISTAE_FORMATION	2.72363e-06	0.000273993	15	ATP5F1C|ATP5F1D|ATP5MC1|ATP5MC2|ATP5ME|ATP5MF|ATP5MG|ATP5PB|ATP5PD|ATP5PF|ATP5PO|IMMT|MTX2|SAMM50|TMEM11	24
aCD3-stimulated	2	REACTOME	REACTOME_NEDDYLATION	8.1326e-05	0.00412371	59	CCDC22|COMMD1|COMMD10|COMMD2|COMMD5|COMMD7|COMMD8|COMMD9|COPS2|COPS3|COPS4|COPS5|COPS6|COPS7B|DCAF4|DCUN1D3|DDA1|DDB2|ELOB|FBXL12|FBXL15|FBXL18|FBXL8|FBXO4|FBXW2|FBXW7|FBXW9|GPS1|KLHL2|KLHL5|NEDD8|PSMA1|PSMA3|PSMA7|PSMB1|PSMB10|PSMB3|PSMB4|PSMB6|PSMB7|PSMB8|PSMB9|PSMC5|PSMC6|PSMD10|PSMD13|PSMD4|PSMD6|PSMD7|PSMD8|PSMD9|PSMF1|RBX1|RNF7|SKP1|UBE2D1|UBE2D2|UBE2F|WSB2	197
aCD3-stimulated	2	REACTOME	REACTOME_CELLULAR_RESPONSES_TO_EXTERNAL_STIMULI	0.00148518	0.0433974	108	ACD|ACTR10|AKT1S1|ANAPC11|ANAPC16|ANAPC7|ATG10|ATG101|ATG12|ATG3|BAG1|BAG4|CDC16|CDC26|CDC27|CEBPB|CHMP2A|CHMP2B|CHMP4A|CSNK2B|CSRP1|DCTN2|DCTN3|DCTN6|DNAJC2|DNAJC7|DYNC1I2|DYNC1LI1|DYNLL1|ELOB|FUNDC1|GPX1|GPX7|GSK3B|GSTP1|H2AFV|H2AFZ|HIKESHI|HIST1H2AE|HIST1H2BC|HIST1H3A|HSBP1|HSF1|HSPA1L|LAMTOR1|LAMTOR2|LAMTOR3|LAMTOR5|MAP2K3|MLST8|MRPL18|MT1F|MT1X|MTERF3|NCF4|NUDT2|NUP153|NUP37|NUP54|NUP62|NUP8…	443
aCD3-stimulated	2	REACTOME	REACTOME_REGULATION_OF_EXPRESSION_OF_SLITS_AND_ROBOS	1.11121e-07	1.43679e-05	44	EIF4A3|ELOB|GSPT2|MAGOH|PSMA1|PSMA3|PSMA7|PSMB1|PSMB10|PSMB3|PSMB4|PSMB6|PSMB7|PSMB8|PSMB9|PSMC5|PSMC6|PSMD10|PSMD13|PSMD4|PSMD6|PSMD7|PSMD8|PSMD9|PSMF1|RBM8A|RBX1|RPL10A|RPL17|RPL18|RPL24|RPL26|RPL27|RPL29|RPL4|RPL7A|RPS17|RPS24|RPS26|RPS4Y1|RPS5|RPS7|RPSA|UPF2	109
aCD3-stimulated	2	REACTOME	REACTOME_INTERLEUKIN_1_SIGNALING	0.000280791	0.0115258	31	IKBKG|IL1B|NFKBIA|NKIRAS2|PSMA1|PSMA3|PSMA7|PSMB1|PSMB10|PSMB3|PSMB4|PSMB6|PSMB7|PSMB8|PSMB9|PSMC5|PSMC6|PSMD10|PSMD13|PSMD4|PSMD6|PSMD7|PSMD8|PSMD9|PSMF1|RBX1|RIPK2|SKP1|TNIP2|UBE2N|UBE2V1	90
aCD3-stimulated	2	REACTOME	REACTOME_NEGATIVE_REGULATION_OF_NOTCH4_SIGNALING	9.10709e-07	0.000100217	24	FBXW7|PSMA1|PSMA3|PSMA7|PSMB1|PSMB10|PSMB3|PSMB4|PSMB6|PSMB7|PSMB8|PSMB9|PSMC5|PSMC6|PSMD10|PSMD13|PSMD4|PSMD6|PSMD7|PSMD8|PSMD9|PSMF1|RBX1|SKP1	48
aCD3-stimulated	2	REACTOME	REACTOME_PROTEIN_LOCALIZATION	5.42027e-06	0.000469729	50	ABCD1|ASNA1|ATP5MC1|CHCHD2|CHCHD4|CHCHD5|CMC2|COA6|COX17|CYC1|DECR2|DHRS4|DNAJC19|EMD|FIS1|GET4|GFER|GRPEL1|HSCB|IDH1|IDH3G|MPV17|MTX2|NDUFB8|NUDT19|PEX16|PEX26|PEX7|PMPCB|SAMM50|SEC61B|SEC61G|SGTA|SLC25A12|SLC25A13|SLC25A4|TIMM17A|TIMM17B|TIMM21|TIMM22|TIMM44|TIMM8B|TIMM9|TOMM5|TOMM6|UBE2D1|UBE2D2|UBE2J2|VAPA|WRB	146
aCD3-stimulated	2	BIOCARTA	BIOCARTA_SUMO_PATHWAY	0.0011591	0.0355943	5	SAE1|SUMO1|SUMO2|SUMO3|UBE2I	6
aCD3-stimulated	2	Publication	GARY_CD5_TARGETS_DN	2.12959e-05	0.00148297	111	ABT1|AMD1|ANAPC7|ANP32A|AP4B1|AP4S1|BCCIP|CDC27|CEBPZ|CEP152|CHST11|CNOT7|CNPY2|COMMD5|COX5A|CREM|CSTF2T|DDX1|DDX18|DHX29|DNAJB4|DNAJC7|DNAJC9|DRG1|DYNC1LI1|EIF1AX|EIF4E2|ELOA|EMG1|FARSA|FLAD1|FMR1|GLMN|GMFB|GNL3L|GRSF1|GSPT2|HLA-DMA|HNRNPM|ILF3|KPNB1|KRT10|LSM10|MAGT1|MED7|MESD|METAP2|MGAT2|MRPL20|MRPL30|MRPL32|MRPL35|MRPL36|MRPL50|MRPS11|MT1X|NASP|NDUFB7|NOP56|NOP58|NUDC|PAPOLA|PDCD5|PFDN1|PGRM…	413
aCD3-stimulated	2	Publication	PUIFFE_INVASION_INHIBITED_BY_ASCITES_DN	0.00035251	0.0137082	40	ACTR6|AIMP1|AMD1|APRT|ATG12|BAG1|BCAS2|CEBPZ|CETN2|CHMP2B|DCTN6|DNAJC24|ELOVL5|ESF1|EXOSC8|GAMT|GTPBP8|HAT1|ID2|LAMTOR3|LSM8|MOB4|MTIF2|NDUFV1|NRBF2|PDCD10|RABGGTB|RAP2C|RBM34|SH3GLB1|SLC29A2|TCEAL4|THOC1|TNFAIP8|TXNDC9|UBE2V2|WDR13|ZCCHC10|ZMYM4|ZNF410	127
aCD3-stimulated	2	Publication	BORCZUK_MALIGNANT_MESOTHELIOMA_UP	8.89438e-08	1.17953e-05	91	ACTL6A|AP2S1|ARPC4|BET1|BLMH|CCZ1|CDC27|CHTOP|COPS5|DBI|DDX18|DESI2|EIF3I|EMG1|EPRS|FBL|FTSJ1|GDI2|GLO1|GTF2A2|H2AFV|H2AFZ|HDGF|HPRT1|ILF2|ISG20L2|KIF5B|KIFAP3|KRT10|LAMTOR5|LIN37|LYPLA1|MAD2L1|MAPRE1|MORF4L2|MPC2|MRPL28|NHP2|PAPOLA|PARK7|PCMT1|PDCD6|PGRMC1|PPP4C|PRKDC|PRPS2|PRPSAP2|PSMB6|PSMB7|PSMD10|PSMD8|PTGES3|PUF60|QSOX1|RAB1A|RAB4A|RAC1|RAD1|RALA|RAN|RAP1A|RAP1GDS1|RFC2|RFC4|RIT1|SCAMP3|SDH…	289
aCD3-stimulated	2	Publication	RHEIN_ALL_GLUCOCORTICOID_THERAPY_DN	1.26851e-09	2.6243e-07	107	ACAA2|ACADM|AHCYL1|ANP32A|ANP32B|ANP32E|APEX1|ATP5F1C|ATP5MG|ATP5PF|BARD1|BCAP31|BCCIP|BLMH|CACYBP|CCDC90B|CCND3|CETN2|CFAP298|CFDP1|CLNS1A|CNPY2|COPS6|CSNK2B|DAD1|DARS|DIMT1|DUT|DYNLL1|ELAVL1|EPRS|ESD|ETFA|FBL|FXR1|GDI2|GLO1|GPI|GPX7|HADH|HAUS4|HDDC2|HEBP1|HNRNPA0|HNRNPA3|HPRT1|ING2|KDELR2|LAT2|LDHB|LSM4|LTA4H|LXN|MAD2L1|MARCKSL1|MCM5|MDH1|METAP2|METTL5|MLLT11|MRPS33|MRPS35|NASP|NDUFA8|NDUFB5|NE…	331
aCD3-stimulated	2	Publication	TIEN_INTESTINE_PROBIOTICS_6HR_DN	0.000275252	0.0114807	44	ACAA2|ACOT13|ANP32E|ANXA6|ARMCX6|ATP6V1D|CETN3|CHMP5|CKAP4|DDX1|DERA|DHX29|DIMT1|DNAJB9|FKBP11|FXR1|HAUS4|ID2|KIN|LCMT1|MCM5|MOCS2|MRPS14|NDUFA6|NDUFA9|NELFE|NTAN1|POLDIP2|PTS|PUDP|RAB9A|RABEP2|RBM34|RCHY1|RDH11|RNF5|RNF7|RWDD1|SAMM50|SMIM10L1|SRP19|TTC1|UBE2D1|YEATS4	142
aCD3-stimulated	2	Publication	KIM_WT1_TARGETS_DN	0.00140871	0.0418727	94	ACTR6|ARMCX2|ARMCX6|BAD|BARD1|C12orf10|C1orf109|CCDC85B|CDK8|CETN3|CHMP5|COPS5|CREM|DBF4|DERA|DERL2|DNAAF2|DNAJB4|DRAP1|EDF1|EIF4EBP1|ELOVL1|ESS2|FARSA|FBXL18|FCF1|FUBP1|FXR1|GADD45GIP1|GEMIN2|GPALPP1|GRSF1|H2AFV|HADH|HIKESHI|HTATIP2|ID2|IFI16|IFT74|IRF2|KLHL2|KRT10|LAGE3|LAMTOR5|LIAS|LIN37|LSM2|LSM4|MAD2L1|MAGOH|MAGT1|MAP4K5|MGAT2|MRPL34|MRPS18B|NDC80|NDUFA4|NDUFA5|NFYB|NIF3L1|PAPOLA|PCGF1|PLA2G…	377
aCD3-stimulated	2	Publication	WAMUNYOKOLI_OVARIAN_CANCER_LMP_UP	0.000905503	0.0298297	56	ABHD11|ATP5MD|AURKAIP1|BAG1|C1GALT1|C8orf82|CANT1|CCDC107|CD59|CEBPZ|CHMP1A|COX7A2|DBI|EDF1|EIF5B|EPS8L2|ETFB|GIPC1|GSTP1|GTPBP6|HM13|KDELR2|LBHD1|LSM7|LZIC|MRPL41|MRPS18A|NOP58|NOSIP|PET100|PLEKHJ1|PPIA|PSMB10|QSOX1|RABEP2|RABL6|RALA|RALY|RRBP1|RRP7A|S100A6|SMARCA4|STARD10|SURF6|TALDO1|TNIP1|TNIP2|TOP1|TRAPPC5|TSTA3|TUBA4A|UBE2V1|UQCC3|UQCR11|UQCRQ|ZNRD1	201
aCD3-stimulated	2	Publication	ENK_UV_RESPONSE_KERATINOCYTE_UP	9.38106e-11	2.2054e-08	124	ACTN4|ALDOA|AMD1|AP2S1|APRT|AREG|ARHGDIA|ASL|ATF4|ATG12|ATP5F1D|ATP6V0B|ATP6V0C|ATP6V1E1|ATP6V1F|BANF1|BCKDK|BLVRB|BTF3|BUD31|CCNC|CDK5|CEBPB|CHMP2A|CHRNB1|CKB|CLP1|CLTA|COMT|COPE|COX5B|COX6B1|CSNK2B|CSRP1|CXCL2|CYC1|DGAT1|DRAP1|ECHS1|EIF3I|EIF3K|EIF4E2|EIF6|ELOB|EMD|EMP3|FUS|GNB2|GPX4|GRN|GSTP1|GTF2B|GUK1|HIST1H2BC|HMG20B|IFRD1|IL1B|ISG15|ISG20|LY6E|MAP2K3|MAPK13|MLF2|MPG|NDUFB7|NDUFS8|NEDD8|NEU…	386
aCD3-stimulated	2	Publication	OUELLET_OVARIAN_CANCER_INVASIVE_VS_LMP_UP	1.10649e-05	0.000867085	39	ARF4|ATP5F1C|ATP5PB|COPS5|COX7B|CSNK2B|DDX39A|DPM1|EPRS|GLO1|GPI|H2AFZ|HERPUD1|HNRNPM|IFI44|KDELR2|MAPRE1|MDH1|NASP|NMI|NUP153|OAT|PLSCR1|POLR2K|PRKDC|PSMA3|PSMB4|PSMC6|PTS|RALY|RFC4|SDHB|SNRPB2|SPCS2|SPINT2|SRSF9|SUMO1|SUMO2|UBE2V2	107
aCD3-stimulated	2	Publication	LUI_THYROID_CANCER_PAX8_PPARG_DN	0.000845624	0.0287735	15	BLVRB|EIF3K|FBL|HINT1|PSMD8|RAN|RPL10A|RPL17|RPS5|RTN4|SKP1|SRSF3|TMEM147|UBE2E3|UQCR11	35
aCD3-stimulated	2	Publication	HU_ANGIOGENESIS_DN	3.59014e-05	0.00213428	17	ATP5PO|DARS|EIF3M|GCDH|GPI|GTF2A2|H2AFV|H2AFZ|HNRNPA2B1|MDH1|NDUFB6|POLR2K|PSMB1|RPA3|SET|SOD1|VAPA	34
aCD3-stimulated	2	Publication	LASTOWSKA_NEUROBLASTOMA_COPY_NUMBER_UP	0.00116308	0.0355943	44	ALDOC|ANAPC11|ANKRD40|ATP5MC1|ATP5PD|ATPAF2|CHRNB1|CTDNEP1|EIF4A3|EPN2|GOSR1|GPATCH11|GPS1|JMJD6|JPT1|KPNB1|MAP2K3|MCRIP1|MRPL27|MRPL38|MRPL58|MRPS7|NCBP3|NDUFAF8|NEURL4|NUP85|PHF23|PITPNA|PSMC5|RAD51C|RNASEH1|SCO1|SLC35F6|SMC6|SRR|STX8|SUMO2|SUPT4H1|TACO1|TIMM22|TMEM199|TRAPPC1|UTP18|UTP6	151
aCD3-stimulated	2	Publication	LUI_THYROID_CANCER_CLUSTER_3	0.000178508	0.00795901	12	EIF3K|FBL|HINT1|PSMD8|RPL10A|RPL17|RPL18|RPS5|RTN4|TMEM147|UBE2E3|UQCR11	22
aCD3-stimulated	2	Publication	GRASEMANN_RETINOBLASTOMA_WITH_6P_AMPLIFICATION	0.0015182	0.044113	8	ABCF1|CSNK2B|ELOVL5|LSM2|NUP153|POLR1C|RAN|TDP2	14
aCD3-stimulated	2	Publication	LUI_TARGETS_OF_PAX8_PPARG_FUSION	0.000481632	0.0179209	13	EIF3K|FBL|HINT1|RAN|RPL17|RPL18|RPS5|RTN4|SKP1|SRSF3|TMEM147|UBE2E3|UQCR11	27
aCD3-stimulated	2	Publication	SCHLOSSER_SERUM_RESPONSE_AUGMENTED_BY_MYC	0.00044113	0.0165328	32	AHCYL1|AIP|ARHGDIA|C9orf16|CLPTM1|CSNK2B|CYC1|ERP44|GUK1|HDGF|KXD1|LSM12|MED6|MLF2|MRPL58|NDUFV1|NUP62|OTUB1|RAD23A|RALA|RBM42|RER1|RNH1|SF3A2|SYMPK|SYNGR2|TAF6L|TMED9|TP53|UQCR11|UQCRQ|YWHAE	96
aCD3-stimulated	2	Publication	SCHLOSSER_MYC_TARGETS_REPRESSED_BY_SERUM	0.000965238	0.0310075	45	ACTL6A|ALG8|ANP32B|ATP5F1C|BLMH|BTF3|C12orf29|CEBPB|COPS2|DARS|DDX1|DIMT1|DNAJC2|EI24|EIF3A|EIF4A3|EMC2|EPRS|EXOSC8|HNRNPA1|HPRT1|LDHB|LYPLA1|MAD2L1|NDUFB6|NUP153|OAT|PMPCB|PTGES3|PWP1|RABGGTB|RAN|SEC13|SERBP1|SLC3A2|SMN1|SSB|SSBP1|TCERG1|TFAM|TGDS|TRIAP1|UBE2K|UBE2N|ZC3H15	154
aCD3-stimulated	2	Publication	DACOSTA_UV_RESPONSE_VIA_ERCC3_UP	0.00113188	0.0350544	72	ALDOA|AP2S1|ARPC4|ASL|ASNA1|ATP6V1F|BAD|BAG1|BRMS1|BUD23|CBR3|CCDC85B|CCND3|CLTB|CREM|DGAT1|ECI1|EIF3I|EIF4EBP1|EPOR|ESS2|EWSR1|GDI2|GNL1|GRHPR|GRINA|GSTP1|ISG15|LIN37|LY6E|MCM5|MEA1|MED6|MLLT11|MRPL28|NDUFB7|NDUFS7|NDUFV1|NEU1|NFE2L1|PLPBP|PPIF|PPP1CA|PQBP1|PSMB10|PSMD8|RAD9A|RFC2|RPUSD2|RSL1D1|SAC3D1|SAP18|SDF2|SELENOW|SERPINH1|SHMT1|SIGMAR1|SLC25A4|SMIM10L1|TFAM|TMED1|TP53|TRIAP1|TRIM13|TRIM25…	274
aCD3-stimulated	2	Publication	DIRMEIER_LMP1_RESPONSE_LATE_DN	0.000911638	0.0298417	10	ARF5|CD27|COX8A|HLA-DMA|ISG15|LSM2|PSMB9|RPL29|RPS5|WAS	19
aCD3-stimulated	2	Publication	KIM_MYC_AMPLIFICATION_TARGETS_UP	0.000787085	0.0271881	42	BLMH|CEP152|COX6B1|COX7B|DAP3|DDX18|DRG1|ETFA|FAM216A|FAM89A|FBL|GPI|HPRT1|IRF2|LDHB|LEO1|LRRC28|LYAR|LYPLA1|LYRM1|MRPL36|MRPL50|MRPS2|MRPS33|MRPS34|MTFMT|NIFK|NIP7|NOB1|NOP56|PARK7|PDHA1|PGRMC1|POLR3K|RGS10|RPSA|SLC25A39|SSB|SSBP1|SUCLG1|TRMT10C|VRK1	140
aCD3-stimulated	2	Publication	SPIELMAN_LYMPHOBLAST_EUROPEAN_VS_ASIAN_UP	2.58922e-07	3.26621e-05	124	ACTL6A|APRT|ARF5|ARPC4|ATP1A1|ATP5F1D|ATP5MC2|ATP5ME|ATP5MF|ATP5PF|ATXN3|B4GALT7|BANF1|BAX|BAZ1B|BLOC1S1|CACYBP|CCDC85B|CDC42|CDK5|CEBPB|CFDP1|CHMP1A|CLIP1|COX5B|COX6B1|COX6C|CYB5R3|DARS|DBI|DCXR|DDB2|DECR2|EIF4EBP1|ELOB|EMD|ENOPH1|ERH|FARSA|FGFR1OP|FKBP3|GFER|GIPC1|GNL1|GPX1|GPX4|GTF2F2|H2AFV|HEBP2|HNRNPA1|HNRNPA2B1|HTT|IFI16|IL27RA|IMPDH1|LSM4|MAP2K2|MARCKSL1|MEA1|MLF2|MORF4L2|MTHFS|NACA|NDC80|…	435
aCD3-stimulated	2	Publication	STARK_PREFRONTAL_CORTEX_22Q11_DELETION_DN	7.54222e-41	3.90084e-37	203	ABHD11|ABT1|ACOT13|ACTR10|AIMP1|ASNA1|ATP5F1C|ATP5ME|ATP5MF|ATP5MG|ATP5PD|ATP5PF|ATP5PO|ATP6V1D|ATP6V1E1|BAZ1B|BCAP31|BCCIP|BUD31|C1GALT1C1|C9orf16|C9orf85|CACYBP|CBR1|CCDC127|CDK5|CEP19|CFDP1|CHCHD1|CLNS1A|COA3|COMMD8|COMT|COPS3|COPS6|COQ4|COX5B|COX7A2|CREB3|CUEDC2|CYC1|DAP3|DCTN6|DDX56|DNAAF2|DYNLL1|DYNLRB1|EIF3K|EIF6|ELOB|ELOF1|ELP5|EMC2|ENOPH1|ERI3|ESS2|FAM162A|FKBP3|GPI|GUK1|H2AFZ|HIBCH|HIGD…	442
aCD3-stimulated	2	Publication	SAKAI_TUMOR_INFILTRATING_MONOCYTES_DN	0.00176585	0.0499069	24	CCNC|CDC27|CDC42|CDKL1|COPS5|FKBP3|HNRNPA2B1|IFI6|MED7|PPIA|PPIB|PRDX3|PTGES3|RAD51C|RAN|RBM8A|SEC63|SNRPB2|SUB1|TAF6L|TBPL1|UBE2E3|UBE2R2|XPO1	71
aCD3-stimulated	2	Publication	BYSTRYKH_HEMATOPOIESIS_STEM_CELL_QTL_CIS	0.000793774	0.0271881	34	AGTRAP|ATP5MPL|C5orf34|CBR1|CD59|CNIH1|COA3|CSRP1|DAP3|DBI|DCTN6|ELOA|GATAD2A|GFER|GLO1|GPI|MED1|MPC2|MRPL35|MRPS7|MTIF2|MTMR9|MYO5A|NOP10|PSMB6|SC5D|SCOC|SERF2|SNRPB2|ST6GALNAC4|TBCB|TMCO1|TMEM234|TRAPPC12	107
aCD3-stimulated	2	Publication	GOLDRATH_HOMEOSTATIC_PROLIFERATION	2.18147e-05	0.00148297	44	ATP5PF|ATP6V0B|C9orf85|CACYBP|CETN3|FAM162A|FUBP1|GMFB|GPX1|HDGF|HNRNPA1|ITGB1BP1|LAGE3|MAGOH|MPC2|MRPL9|MRPS33|NDUFAB1|NDUFB2|NDUFB3|NDUFC1|NHP2|NIFK|NUDCD2|PARK7|PDCD2|PRPS2|PSMC5|PSMC6|PTGES3|QDPR|RAB5C|RNF141|RPIA|SDHC|SET|TAF9|TIMM22|TRNT1|UBL5|UNG|VDAC2|VOPP1|VTI1B	129
aCD3-stimulated	2	Publication	BYSTRYKH_HEMATOPOIESIS_STEM_CELL_AND_BRAIN_QTL_CIS	3.71179e-05	0.00218152	24	AGTRAP|C5orf34|DAP3|DCTN6|DDA1|ELOA|GATAD2A|GFER|GLO1|MED1|MRPL35|MRPL44|MRPS7|MTIF2|NDUFA7|NOP10|PRKCE|PSMB6|SC5D|SCOC|SKP1|SNRPB2|TOX4|TRMT1	57
aCD3-stimulated	2	Publication	MOOTHA_VOXPHOS	2.90759e-27	1.87976e-24	59	ATP5F1C|ATP5F1D|ATP5MC1|ATP5MC2|ATP5ME|ATP5MF|ATP5MG|ATP5PB|ATP5PD|ATP5PF|ATP5PO|CNOT7|COX5A|COX5B|COX6B1|COX6C|COX7A2|COX7A2L|COX7B|COX8A|CYC1|NDUFA1|NDUFA13|NDUFA2|NDUFA3|NDUFA4|NDUFA5|NDUFA6|NDUFA7|NDUFA8|NDUFA9|NDUFAB1|NDUFB1|NDUFB2|NDUFB3|NDUFB4|NDUFB5|NDUFB6|NDUFB7|NDUFB8|NDUFC1|NDUFC2|NDUFS3|NDUFS4|NDUFS5|NDUFS6|NDUFS7|NDUFS8|SDHB|SDHC|SURF2|TBCB|UQCR10|UQCR11|UQCRC1|UQCRC2|UQCRFS1|UQCRH|U…	79
aCD3-stimulated	2	Publication	SANA_RESPONSE_TO_IFNG_DN	0.00112716	0.0350544	24	APEX1|ATP5PB|CCNB1IP1|DESI2|EI24|H2AFZ|HDGF|ILF2|KDELR2|MGST3|MORF4L2|NDUFA4|OAT|PA2G4|PRCP|RAN|RPL10A|RPSA|RTN4|SLC25A3|SNRPD2|TIMM17A|TUBA4A|UQCR10	69
aCD3-stimulated	2	Publication	FLECHNER_BIOPSY_KIDNEY_TRANSPLANT_OK_VS_DONOR_UP	0.00108434	0.0341965	115	ACOT13|AHCYL1|ALG8|AMD1|ANP32A|AP3D1|AP3S1|ARF4|ARMCX2|ATG12|BCAP31|C11orf58|C1D|CASP4|CD2AP|CFDP1|CFLAR|CHTOP|CNIH1|COMT|COPS2|COPS5|CYB5R3|DESI2|DPM1|DSTN|DUT|DYNC1I2|DYNLL1|EIF1AX|EIF2AK2|EIF3I|ELOVL5|ETFA|FAM3C|GDI2|H2AFV|H2AFZ|HADH|HAT1|HDGF|HERPUD1|HIBCH|HNRNPA1|HNRNPA2B1|HNRNPR|HSBP1|HSPB11|ID2|IDH1|IFI16|IMMT|LRRFIP1|MAPRE1|MDH1|MORF4L2|MRPS18B|MTDH|NACA|NDUFA5|NIPSNAP2|NMI|NPTN|NSL1|NUP1…	472
aCD3-stimulated	2	Publication	MOREAUX_B_LYMPHOCYTE_MATURATION_BY_TACI_DN	0.000114992	0.00545633	28	BARD1|C1orf131|CEP152|CHCHD1|CHMP4A|DDX1|EMC4|FIBP|HAUS1|LSM4|MALSU1|MRPL43|NASP|NDUFA13|NMT1|NUDCD2|NUDT5|PAAF1|PRKDC|PSMD8|PTPMT1|RAN|RNF7|SSBP1|TBCB|TDP2|TEFM|TMEM165	75
aCD3-stimulated	2	Publication	MOREAUX_MULTIPLE_MYELOMA_BY_TACI_DN	3.31497e-05	0.00207599	54	ACD|ACTL6A|ACTR6|ATP5MG|AVL9|BARD1|C11orf54|C1orf131|CEP152|CHCHD1|CHMP4A|DARS|DBF4|DDX1|DDX18|DHX29|EIF3M|EMC4|FIBP|HAUS1|HIKESHI|IFT57|IFT74|ILF3|LSM4|MALSU1|MRPL43|MRPL50|NASP|NDUFA13|NMT1|NUDCD2|NUDT5|PAAF1|PAIP1|PAPOLA|PDCD6|PRKDC|PSMA3|PSMD8|PTPMT1|RAN|RNF7|SMARCA4|SSBP1|TATDN1|TBCB|TDP2|TEFM|TMEM165|TMEM267|WDR61|YJU2|ZCCHC10	171
aCD3-stimulated	2	Publication	NOUZOVA_TRETINOIN_AND_H4_ACETYLATION	0.00088007	0.0295691	38	ARPC4|BANF1|CAMTA2|CDC123|CHMP2B|CLPTM1|COPS5|CYREN|DDX39B|DEDD|DMAC2|EIF1AD|GORAB|GOSR1|KRR1|MED7|MPV17|MRPS18B|MRPS31|MTPN|NAA20|NDUFA5|NELFE|NME7|NUDT2|NUDT5|PDCD10|POP4|PPP2R3C|PSMA3|RALY|SELENOK|SPAG7|THOC1|THUMPD3|TRAPPC1|UQCRC2|ZFPL1	124
aCD3-stimulated	2	Publication	TAKAO_RESPONSE_TO_UVB_RADIATION_UP	7.71713e-09	1.33043e-06	35	ARF5|ATP6V0B|CCDC85B|CLP1|COX5A|COX5B|COX6C|COX7A2|COX7B|COX8A|DBI|DYNLL1|FUBP1|GPX1|GPX4|GRN|H2AFZ|HNRNPA2B1|NDUFA4|PIGH|PLP2|POLR2L|PPIB|PPP1R11|PRDX3|RPL10A|RPS4Y1|RPS5|SAP18|SEC13|SELENOW|SOD1|SPINT2|SRI|UQCRFS1	72
aCD3-stimulated	2	Publication	KAAB_FAILED_HEART_ATRIUM_DN	6.95134e-06	0.000570672	44	ACOT13|AMD1|BLVRB|CCZ1|CD59|CDC16|CNIH1|EI24|EIF3I|FAM131A|GSTP1|HDGF|HINT1|IFITM3|KPNA6|LAGE3|LSM7|LYPLA1|MAD2L1BP|NPTN|PAPOLA|PDCD6|PGM1|PIGH|PPM1A|PSMA3|PSMB1|PSMB3|PSMB4|PSMD9|RAB1A|RAB9A|RAD1|RAN|RIT1|SDF2|SNU13|SRI|STX4|SUMO1|TMEM147|UBE2I|VTI1B|YWHAE	124
aCD3-stimulated	2	Publication	PAL_PRMT5_TARGETS_UP	3.39041e-05	0.00207599	52	AMD1|ANP32B|ANP32E|APEX1|AURKAIP1|CALM3|CETN2|CETN3|CFDP1|CHRAC1|COPS3|CSTF3|CUEDC2|ECHS1|EIF1AX|ELOF1|EMC6|EMP3|ERH|FMR1|GSTZ1|H2AFV|HAT1|HAUS6|HNRNPA1|ID2|ILF3|LAGE3|LSM2|LSM3|MRPL18|MRPL20|MRPL48|MRPS21|NDUFA13|NDUFB8|NFYC|NOP58|NUP85|NUP88|PPA2|PRELID1|PSMD6|RXYLT1|SERF2|SET|SLBP|SLIRP|SPCS2|STRAP|TUFM|UBE2E3	163
aCD3-stimulated	2	Publication	BURTON_ADIPOGENESIS_5	1.01606e-06	0.00010948	40	ACADM|ATP5MD|BCAP31|CBR3|COQ9|COX17|CYC1|DBI|DNAJB9|ECHS1|ETFB|FDX1|GINM1|GPI|GRPEL1|JAGN1|MDH2|MGST3|MPC2|MRPL18|MRPL20|MRPL34|MRPS26|MRPS34|MTX2|NDUFA8|NDUFAB1|NDUFB10|PLA2G12A|PPIF|PRDX3|PRELID3B|PSMA1|RPP14|TALDO1|TIMM17A|TIMM9|UQCR11|UQCRH|XBP1	102
aCD3-stimulated	2	Publication	IVANOVA_HEMATOPOIESIS_INTERMEDIATE_PROGENITOR	0.000643689	0.0226473	36	ABI3|APEX1|APIP|BLOC1S2|C12orf10|C7orf50|CCNQ|CEBPZ|CHCHD4|COMMD10|DBI|DDX52|DESI2|DNLZ|EIF6|ENOPH1|ERP44|GMPPA|GTPBP8|ISG20L2|MDH1|MFSD10|MRPS35|MTG1|NPC2|PARL|PSMA3|SCO1|SNUPN|SURF6|TRAPPC13|TRMT6|TXNDC15|WDR77|YDJC|ZNF706	114
aCD3-stimulated	2	Publication	RAMPON_ENRICHED_LEARNING_ENVIRONMENT_LATE_UP	0.000222906	0.009688	9	BTF3|CALM3|CLPP|DNPEP|POLR2C|PSMB3|TBCA|XBP1|XPNPEP1	14
aCD3-stimulated	2	Publication	BURTON_ADIPOGENESIS_6	2.75476e-06	0.000273993	50	ACAA2|ACADS|ATP5F1D|ATP5PO|C11orf54|C6orf136|C9orf16|CBR1|CDIP1|COQ5|COX5B|COX7A2|COX7B|DECR1|DGAT1|DLST|GRHPR|HADH|HIBCH|IMPDH1|LDHB|LIAS|MRPL51|NDUFA5|NDUFA9|NDUFB2|NDUFB3|NDUFB5|NDUFB6|NDUFB7|NDUFB8|NDUFB9|NDUFC1|NDUFS3|PLA2G12A|QDPR|REEP6|SAMM50|SDHB|SDHC|SLC25A1|SPCS3|SUCLG1|TANK|TUFM|UNC119|UQCR10|UQCRC1|UQCRC2|UQCRQ	143
aCD3-stimulated	2	Publication	PELLICCIOTTA_HDAC_IN_ANTIGEN_PRESENTATION_UP	0.000218291	0.00956779	23	BCAP31|COPE|COPZ1|DDIT3|KDELR2|PSMB1|PSMB3|PSMB4|PSMB7|PSMD10|PSMD13|PSMD4|PSMD6|PSMD9|SAR1A|SEC22B|SELENOS|SIL1|TBCB|TMED9|TRAPPC1|TRAPPC3|TRAPPC4	59
aCD3-stimulated	2	Publication	GAVIN_FOXP3_TARGETS_CLUSTER_T7	0.000427636	0.016144	30	ALG5|AMD1|ANXA6|CCDC22|CHCHD2|DCTN3|DDX54|EIF3M|FIS1|GDI2|GUK1|LRPAP1|MDH1|MRPL46|MTF2|MTMR9|NDUFA9|PDRG1|PSMB8|RAC2|RAP1GDS1|RPL18|RPS7|RTCB|SAMSN1|SAR1A|SNRPB|STRAP|SUPT4H1|USE1	88
aCD3-stimulated	2	Publication	STEIN_ESRRA_TARGETS_UP	2.48756e-08	3.89869e-06	103	ABCB7|ACAA2|ACADM|AHCYL1|ALDOC|ANXA6|ATP5F1C|ATP5MC1|ATP5MG|ATP5MPL|ATP5PF|ATP5PO|CASP9|CFLAR|CIAPIN1|CKB|CMC2|COQ9|COX5A|COX5B|COX7B|CTSL|DDIT3|DECR1|DFFA|DGAT1|DHDDS|DLST|ECI1|ECSIT|EIF3K|ELP5|EMC3|EPOR|FAM162A|FAM50B|FBXL15|FDX1|GM2A|GPI|GRPEL1|GTPBP8|HMOX2|HTATIP2|ILVBL|IMMT|JMJD6|MDH1|MDH2|MGST3|MPC2|MRPL2|MRPL34|MRPL35|MRPS11|MRPS22|MRPS30|MTX2|NDUFA8|NDUFA9|NDUFB5|NDUFS3|NDUFS4|NDUFS7|NDUF…	331
aCD3-stimulated	2	Publication	WONG_MITOCHONDRIA_GENE_MODULE	2.10493e-24	8.37438e-22	101	ATP5F1C|ATP5MC1|ATP5MC2|ATP5ME|ATP5MF|ATP5MG|ATP5PB|ATP5PD|ATP5PF|ATP5PO|ATP6V1D|ATP6V1E1|ATP6V1F|CLPP|COX17|COX18|COX5A|COX5B|COX6B1|COX6C|COX7A2|COX7A2L|COX7B|COX8A|CYC1|DAP3|DCTN6|DECR1|DIABLO|DUT|ECHS1|ECI1|FIBP|GCDH|GPX4|GSTZ1|HINT2|HSCB|MRPL18|MRPL27|MRPL32|MRPL36|MRPL40|MRPL42|MRPL45|MRPS16|MRPS18A|MRPS18B|MRPS18C|MRPS28|MRPS30|MRPS33|MTX2|NDUFA1|NDUFA12|NDUFA3|NDUFA4|NDUFA5|NDUFA6|NDUFA7|…	201
aCD3-stimulated	2	Publication	LEE_METASTASIS_AND_RNA_PROCESSING_UP	0.000886157	0.0295691	9	ACIN1|COIL|CSTF1|EXOSC8|FBL|GRSF1|HNRNPA2B1|PA2G4|SLBP	16
aCD3-stimulated	2	Publication	GRADE_COLON_AND_RECTAL_CANCER_UP	4.44478e-08	6.21308e-06	85	ABCB8|ABCF1|ACBD6|CAMSAP1|CBWD2|CCDC85B|CEP57L1|CHCHD2|CSTF1|DAP3|DDX1|DDX39A|DDX39B|DEF8|DNAJC2|DNTTIP1|DPM1|DRG1|DUSP18|EIF3E|EIF6|EMC8|EPRS|FBL|GLO1|GSK3B|GTF2F2|GTPBP10|H2AFZ|HM13|HNRNPA1|HNRNPA2B1|KPNA3|LDHB|LY6E|LYAR|MCM5|METTL5|MLST8|MRPL9|NAA10|NIP7|NIT2|NMI|NOB1|NOP56|NPM1|NQO2|PA2G4|PDCD6|PDXK|PFDN2|PMPCB|POLR2D|PPIA|PRKDC|PSMA1|PSMA3|PSMB1|PSMB3|PSMB7|PSMD4|RAB4B|RAN|RFC2|RHEB|SAP18|SE…	261
aCD3-stimulated	2	Publication	MALONEY_RESPONSE_TO_17AAG_DN	1.42751e-06	0.000150675	29	ARF4|ATP5F1C|ATP5ME|CLTA|CLTB|DYNLL1|ELOB|GM2A|GNG10|GTF2A2|HAT1|HNRNPA1|HNRNPM|ILF2|MAD2L1|MDH1|NACA|PA2G4|PDCD5|POLR2L|PRDX3|PSMA7|PTGES3|SNRPB|SNRPG|SRSF3|SSB|SUB1|YWHAE	65
aCD3-stimulated	2	Publication	ALONSO_METASTASIS_UP	0.000256898	0.0108908	47	ACADM|AKT1S1|APEX1|ATP6V0B|BCCIP|BTF3|CDC5L|CHCHD1|CHCHD2|COX6B1|COX8A|CYC1|DAD1|FAIM|GLO1|LAMTOR5|LRPAP1|MAPRE1|MDH1|MFAP1|MMADHC|MMGT1|MRPS22|NDUFAB1|NDUFB11|NDUFB3|NHP2|NPC2|POLR3K|PPP1R8|PRDX5|RAB1A|RAN|RPL10A|SET|SKP1|SRI|SUB1|TMCO1|TMEM199|TMEM258|TUBA4A|UBE2D2|UBL5|VBP1|VKORC1|ZNHIT3	154
aCD3-stimulated	2	Publication	MUELLER_PLURINET	0.00119569	0.0361645	69	ANP32A|APEX1|BCCIP|BRIX1|CASP9|CEBPZ|COIL|COPS3|COPS6|EWSR1|EXOSC7|EXOSC8|EXOSC9|FBL|FKBP3|FUBP1|FUS|GEMIN2|GEMIN7|GNL3|HAUS1|HIST1H2BC|HPRT1|KPNB1|LSM1|LSM3|LSM4|LSM7|MCM5|MRM3|NOP56|NOP58|NPM1|NTHL1|NUP153|PA2G4|PELP1|PLSCR1|POLR1C|POP5|PPAN|PPID|PSMA3|RAD9A|RCHY1|RFC2|RFC4|RMND5B|RPA3|SEPHS1|SET|SMN1|SMNDC1|SNRPB|SNRPC|SOCS1|SP1|SRSF3|SSB|STXBP2|SUMO1|TARBP2|TCERG1|TDP2|TP53|UNC119|UNG|VAMP8|W…	261
aCD3-stimulated	2	Publication	WANG_TUMOR_INVASIVENESS_UP	0.000624132	0.0221097	79	ABCF1|ABHD8|AIMP1|AMD1|APH1A|ATP1A1|ATP5ME|ATP5PB|ATP5PD|BAG1|BLOC1S1|BRD7|CDC42|CLTA|COX7A2|COX8A|DBI|DDX1|DEDD|DPY30|EIF5B|ELAVL1|ENY2|FKBP3|GPN3|H2AFZ|HEBP1|HINT1|HNRNPA2B1|HNRNPR|IFITM3|KIFAP3|KPNB1|MRPL57|NACA|NDUFB7|NDUFB8|NDUFC2|NDUFS4|NDUFS6|NEDD8|NELFE|NFKBIA|NHP2|NKAPD1|NPC2|NUDCD2|NUDT5|PAF1|PCBP1|POLR1C|PPAN|PRDX5|PSMA7|PSMB4|PSMC5|RALY|RBM10|RBX1|RFC1|RPL27|RPS5|RPS7|S100A6|SAMD4B|SA…	300
aCD3-stimulated	2	Publication	MOOTHA_HUMAN_MITODB_6_2002	3.01792e-25	1.41897e-22	155	ABCB7|ABCB8|ACAA2|ACADM|ACADS|ARG2|ATP5F1C|ATP5F1D|ATP5MC1|ATP5MC2|ATP5ME|ATP5MF|ATP5MG|ATP5PB|ATP5PD|ATP5PF|ATP5PO|BAD|BAX|BCKDK|CLPP|CLPX|CNOT7|COX17|COX5A|COX5B|COX6B1|COX6C|COX7A2|COX7A2L|COX7B|COX8A|CYB5R3|CYC1|DAP3|DECR1|DIABLO|DLST|DUT|ECHS1|ECI1|EMC8|ETFA|ETFB|FARSA|FDX1|FIBP|FPGS|GCDH|GPX4|HADH|HSPA1L|IDH3G|IMMT|LYPLA2|MDH2|MRPL16|MRPL18|MRPL2|MRPL20|MRPL24|MRPL33|MRPL34|MRPL35|MRPL42|MR…	374
aCD3-stimulated	2	Publication	MOOTHA_PGC	3.4399e-13	9.36377e-11	123	ABCA2|ABCF1|ACADM|ACADS|ACOT13|ANKRD40|ATP1A1|ATP5F1C|ATP5MG|ATP5MPL|ATP5PO|ATP6V1D|AURKAIP1|C9orf16|CLPP|CMC2|CNOT7|COMT|COPS3|COX5B|COX7A2|COX7B|COX8A|CYC1|DBI|DFFA|DGAT1|DNAJB9|EMC2|ETFB|FAM162A|FDX1|GCDH|GLRX5|GPI|GPX4|GRPEL1|GRSF1|GUK1|ID2|IDH3G|IFI16|IFRD1|JMJD6|LDHB|LSM1|LSM8|MAP2K3|MDH2|MPC2|MRPL18|MRPL20|MRPL34|MRPL40|MRPL46|MRPL58|MRPS18A|MRPS18B|MRPS2|MRPS34|MTX2|NDUFA5|NDUFA6|NDUFA8|N…	355
aCD3-stimulated	2	Publication	LEE_LIVER_CANCER_SURVIVAL_DN	7.39441e-05	0.00378653	48	ACTL6A|ATP5F1C|CD2AP|DBNDD2|DUSP18|DYNLL1|DYNLT1|EIF4A3|FBL|HDDC2|HNRNPA1|ITGB1BP1|JPT1|KHDRBS1|KIF5B|KRT10|LSM8|LXN|LYAR|MAPRE1|METTL5|MFSD10|MRPL42|NOP56|NPM1|PDCD5|PLP2|RALA|RAN|RBX1|RCC2|RPL17|RPL27|RPS5|RPS7|RPSA|RWDD1|S100A6|SERPINH1|SET|SLBP|SNRPB2|SNRPG|SUMO2|SUZ12|TPRKB|UBE2D1|YWHAH	151
aCD3-stimulated	2	Publication	MOOTHA_MITOCHONDRIA	3.96627e-23	1.46525e-20	155	ABCB7|ABCB8|ACAA2|ACADM|ACADS|ARG2|ATP5F1C|ATP5F1D|ATP5MC1|ATP5MC2|ATP5ME|ATP5MF|ATP5MG|ATP5MPL|ATP5PB|ATP5PD|ATP5PF|ATP5PO|ATPAF2|BAX|BCKDK|CLPX|CNOT7|COX17|COX5A|COX5B|COX6B1|COX6C|COX7A2|COX7B|COX8A|CYB5R3|CYC1|CYP20A1|DAP3|DCTN6|DECR1|DIABLO|DUT|ECHS1|ECI1|EMC8|ETFA|ETFB|FARSA|FDX1|FIBP|FPGS|GCDH|GPX4|HADH|HTRA2|IMMT|LGALS3|LYPLA2|MDH2|MRPL16|MRPL18|MRPL2|MRPL20|MRPL24|MRPL28|MRPL33|MRPL34|MR…	389
aCD3-stimulated	2	Publication	HSIAO_HOUSEKEEPING_GENES	1.26472e-08	2.0441e-06	101	AGPAT1|ALDOA|ANP32B|AP3S1|APEX1|ARF4|ATF4|ATP5F1C|ATP5MC1|ATP5MC2|ATP5PB|ATP6V1F|BCAP31|BUD31|CAPNS1|CETN2|CLTA|COMT|COPS6|COX6B1|COX6C|COX7A2|COX8A|CSNK2B|CYB5R3|DCTN2|DDX39B|DSTN|DYNLL1|ECHS1|EIF3E|EIF4A3|ERH|ESD|FBL|FUS|GDI2|GPS1|GPX1|GPX4|GSTP1|H2AFZ|HINT1|HLA-DQB1|HNRNPA1|IFITM3|ILK|ISG20|LDHB|LGALS3|LTA4H|MDH1|MLF2|MORF4L2|NACA|NDUFA12|NDUFA4|NEDD8|NFKBIA|NPC2|NPM1|PDLIM1|PLP2|POLR2L|PPIA|P…	319
aCD3-stimulated	2	Publication	MILI_PSEUDOPODIA_HAPTOTAXIS_UP	6.89332e-08	9.38217e-06	132	ABCB7|ACTR6|AP4S1|ARL5A|ARMCX3|ATP6V1D|BORCS7|BTF3L4|C1D|C9orf85|CACYBP|CCDC90B|CCNC|CD2AP|CDC5L|CDV3|CENPQ|CETN3|CFAP97|CFDP1|CHMP2B|CNOT7|COMMD8|COPS2|CSNK1G3|CXorf56|CYB5R3|CYB5R4|DNAJB4|EIF3E|EIF5B|EMC2|ERGIC2|ESF1|EXOSC9|FBXW2|FKBP3|FRG1|FXR1|GDI2|GMFB|GTF3C6|HIBCH|HNRNPA3|HNRNPR|IFIT2|IFT74|IRAK1BP1|KIAA1143|KIF5B|KPNA3|KRR1|LIMS1|MBIP|METAP2|MFAP1|MRPL47|MRPL57|MRPS14|MRPS18C|MRPS22|MRRF|M…	460
aCD3-stimulated	2	Publication	JISON_SICKLE_CELL_DISEASE_UP	0.000952382	0.0307857	41	ATP6V1D|BLOC1S1|BLVRB|CCRL2|CDS2|COX17|CTSL|DDIT3|DYNLT1|EIF4A3|EMP3|GM2A|GNG5|GNPDA1|GPX1|GTF2B|HTATIP2|IFI44|IFIT2|LY6E|MKNK1|NDUFAF3|NDUFB7|PLEK|PLIN3|PSMA3|PSMB8|PSMB9|RIT1|RNF24|RRP7A|SPTLC2|TALDO1|TIMM17A|TMED1|UBE2L3|UBE2L6|VAMP5|VAMP8|WSB2|YWHAH	137
aCD3-stimulated	2	Publication	CHIANG_LIVER_CANCER_SUBCLASS_UNANNOTATED_DN	3.49652e-08	5.14366e-06	64	ACTR6|ALDOA|ARPC1A|ATF1|ATG3|ATP1A1|BAX|C1GALT1C1|CHCHD2|CLNS1A|CMAS|COPS3|DAD1|DBI|DCTN3|DNAJB9|DPM1|EMC4|FARSA|FKBP11|FUNDC1|H2AFZ|HAT1|HAUS1|HIKESHI|HNRNPA0|ILF2|LAMTOR5|LSM2|MAD2L1|MAD2L2|MAPRE1|MMGT1|MRPL42|MRPL44|NDUFA4|NEU1|NFYC|NUP37|OSTC|PPP2R3C|PSMD10|PSMD8|RAN|RFC4|RNF141|RPA3|RPL7A|SCAMP3|SEC11A|SELENOT|SF3B6|SNRPD2|STOML2|TMEM251|TPRKB|UBE2E3|UQCRFS1|UXT|VBP1|WDR61|WDR83OS|WDSUB1|ZNH…	178
aCD3-stimulated	2	Publication	STEIN_ESRRA_TARGETS	3.34042e-05	0.00207599	117	ABCB7|ACAA2|ACADM|AHCYL1|ALDOC|ANXA6|ASPSCR1|ATP5F1C|ATP5MC1|ATP5MG|ATP5MPL|ATP5PF|ATP5PO|CASP9|CFLAR|CIAPIN1|CKB|CMC2|COQ9|COX5A|COX5B|COX7B|CTSL|DDIT3|DECR1|DFFA|DGAT1|DHDDS|DLST|ECI1|ECSIT|EIF3K|ELP5|EMC3|EPOR|EXOSC2|FAM162A|FAM50B|FBXL15|FDX1|GM2A|GNPDA1|GPI|GRPEL1|GTF2B|GTPBP8|HMOX2|HPF1|HTATIP2|ILVBL|IMMT|INTS12|JMJD6|LIN37|MDH1|MDH2|MGST3|MPC2|MRPL2|MRPL34|MRPL35|MRPS11|MRPS22|MRPS30|MTX2|…	444
aCD3-stimulated	2	Publication	DANG_MYC_TARGETS_UP	0.00136084	0.0409202	34	APEX1|BAX|CEBPZ|DBI|DDX18|DPY30|EXOSC8|GNL3|H2AFZ|HNRNPA1|HNRNPA2B1|ID2|LTA4H|NPM1|PA2G4|PPIA|PPID|PRDX3|PRPS2|PSMB1|RFC2|RPL26|RPL27|RPS17|RPS5|SHMT1|SLC25A3|SMN1|SNRPB|SNRPD3|SURF6|TOP1|TP53|UXT	110
aCD3-stimulated	2	Publication	WONG_EMBRYONIC_STEM_CELL_CORE	5.7132e-11	1.40708e-08	104	ABCB7|ALDOC|ANP32E|APEX1|ATP5PF|ATP5PO|BANF1|BAX|BRIX1|BTF3|CCNC|CLPP|COX5B|DAP3|DBF4|DDX18|ECHS1|EIF3A|EIF3I|EIF3K|EIF4EBP1|EIF6|EMC8|ETFA|EXOSC7|FARSA|FBL|GEMIN2|GLO1|GNL3|GNPDA1|GSPT2|HADH|HAT1|HAUS1|HNRNPA1|JPT1|KPNA6|LBHD1|LSM10|LSM2|LSM4|LYPLA1|MAD2L1|MAPK13|MCM5|MID1IP1|MRPL16|MRPS18B|MRPS2|MRPS28|MRPS30|MTF2|NASP|NDC80|NDUFA11|NDUFA9|NDUFAB1|NDUFB10|NDUFB7|NDUFB8|NHP2|NIFK|NIP7|NME4|NOP10…	304
aCD3-stimulated	2	Publication	YAO_TEMPORAL_RESPONSE_TO_PROGESTERONE_CLUSTER_7	0.00097283	0.0310585	21	ANKRD40|ANP32B|ARL8B|ATP1A1|BRIX1|CDV3|COPS3|DDA1|EMC8|HNRNPA2B1|ITGB1BP1|JAGN1|KIF5B|MAGOH|MGAT2|MRPL43|MRPS26|MTERF3|PPM1G|TM2D2|WSB2	57
aCD3-stimulated	2	Publication	YAO_TEMPORAL_RESPONSE_TO_PROGESTERONE_CLUSTER_10	0.00173113	0.0491946	23	AP4S1|ATF1|CACYBP|COX17|DAD1|DYNLL1|EDF1|HNRNPA3|HNRNPR|MPC2|MRPL40|OSTC|POLR2F|POLR2L|RALA|RRBP1|SARNP|SSB|SSRP1|SUMO1|TMEM11|TRIR|VDAC2	67
aCD3-stimulated	2	Publication	YAO_TEMPORAL_RESPONSE_TO_PROGESTERONE_CLUSTER_13	1.9709e-29	3.39783e-26	93	ARMCX2|ATP5MD|ATP5MPL|ATP5PF|ATP5PO|BUD31|C1D|CCZ1|CD320|CETN3|CHMP2A|CHRAC1|COA3|COA6|COMMD1|COX16|COX5B|COX7B|CSRP1|CUEDC2|DAP3|DBI|DYNLRB1|EIF4EBP1|ELOB|ELOF1|EMC6|ESD|ETFB|FAM3C|FIBP|FKBP3|GPN1|GPX4|GTF2A2|GUK1|H2AFZ|HDDC2|HNRNPA1|IFNGR2|ILVBL|LAGE3|LAMTOR5|LSM3|LSM8|LYRM2|MIEN1|MRPL18|MRPL27|MRPL28|MRPL35|MRPL45|MRPS18A|MRPS33|MTMR9|NDUFA13|NDUFA2|NDUFA3|NDUFA5|NDUFA9|NDUFB11|NDUFB5|NDUFB8|N…	158
aCD3-stimulated	2	Publication	YAO_TEMPORAL_RESPONSE_TO_PROGESTERONE_CLUSTER_14	2.18147e-05	0.00148297	44	APEX1|ARHGDIA|BANF1|BAX|C6orf136|C9orf16|DDX41|DNAJC2|FBL|FKBP11|GATAD2A|GGA1|GORASP2|GPS1|HNRNPA3|HTRA2|LBHD1|METAP1|MORF4L2|MRPL20|MRPS10|MRPS18B|NHP2|NUBP1|PRELID3B|PSMB3|PSMD6|RGS19|RWDD1|SEC13|SEC61B|SERPINH1|SMARCA4|SNRPA1|SNRPD3|SPCS3|TANK|TBCB|TCERG1|TMEM147|TMEM167A|UBE2N|UQCC2|WDR74	129
aCD3-stimulated	2	Publication	YAO_TEMPORAL_RESPONSE_TO_PROGESTERONE_CLUSTER_17	1.22184e-24	5.26614e-22	92	ABRACL|ALG5|ARF4|AURKAIP1|BAG1|C11orf54|C8orf82|CCDC12|CKB|CNIH1|COPE|COPS5|COPS6|CSNK2B|DCTN2|DDX1|DDX54|DLGAP4|DRAP1|EI24|EIF1AX|EIF4A3|EIF4E2|ERH|FAM162A|GCLM|GNG10|GRPEL1|GSTP1|KRT10|KRTCAP2|LAMTOR1|LIAS|LRPAP1|LSM4|LSM7|LYPLA1|MARCKSL1|MDH2|MRPL16|MRPL18|MRPL2|MRPL21|MRPL34|MRPL36|MRPL51|MRPL58|MRPS11|MRPS14|MRPS22|MRPS34|MRPS7|MTIF2|NAA10|NDUFA11|NDUFAB1|NDUFB6|NDUFB7|NDUFB9|NDUFS3|NDUFS6|P…	173
aCD3-stimulated	2	Publication	KIM_ALL_DISORDERS_CALB1_CORR_UP	0.000343198	0.013654	106	ACTR1B|ALDOA|ANXA6|AP2S1|ARPC1A|ATP5F1C|ATP6V0B|ATP6V0C|ATP6V1D|ATP6V1E1|ATP6V1F|BAP1|CDK5|CETN2|CLTB|CNIH1|COPS3|COX7A2|COX7A2L|COX8A|CYC1|DCTN3|DDX1|DRG1|DSTN|FAM131A|FAM49A|FIBP|GMFB|GPX4|GRINA|H2AFZ|HINT1|HMCES|HNRNPA0|HNRNPA3|HNRNPR|HPRT1|KIFAP3|MDH1|MGST3|MLLT11|MOB4|MORF4L2|MPC2|MTMR9|NAPA|NDUFA5|NDUFAB1|NDUFS3|NDUFV1|NFE2L1|NPTN|OAT|PCMT1|PFDN1|PGRMC1|PISD|PPID|PPP1R7|PSMA3|PSMB4|PSMB6|PS…	417
aCD3-stimulated	2	Publication	KIM_ALL_DISORDERS_DURATION_CORR_DN	2.28599e-09	4.37894e-07	52	ACD|ATP5MC1|ATP6V0B|BCAP31|C9orf16|CHMP2A|CKB|CLTA|COX8A|CREB3|CTDNEP1|DCTN2|DCXR|ECI1|ECSIT|EIF6|ETFB|EXOC3|GNPDA1|GPX1|GRHPR|HDGF|MARCKSL1|NDUFA1|NDUFA7|NDUFAF3|NDUFB1|NDUFC1|NDUFS7|NDUFS8|NELFE|NTHL1|NUDC|PEF1|PFDN1|PIN1|PPIA|PUF60|RBM10|RNH1|SAC3D1|SLC25A11|SPAG7|SUCLG1|SUMO3|TALDO1|TMEM147|TRAPPC12|TUBA4A|TUFM|UQCRQ|VPS51	125
aCD3-stimulated	2	Publication	CHICAS_RB1_TARGETS_LOW_SERUM	3.42552e-08	5.14366e-06	33	ATP5MC2|ATP5ME|ATP5MF|ATP5MG|ATP5MPL|COPS9|COX5B|COX6B1|EIF4EBP1|ELOB|LSM7|MCM5|MT1F|MT1X|MTHFD2L|NDUFA1|NDUFA3|NDUFB1|NDUFB2|NDUFB4|OST4|PET100|POLR2L|RAB27A|RNF145|ROMO1|RPA3|SNRPB|SNRPG|TMEM258|UQCC2|UQCR11|ZYX	69
aCD3-stimulated	2	Publication	LU_EZH2_TARGETS_UP	0.000526222	0.0191664	62	ALKBH2|C1orf50|C8orf82|CBR1|CCDC107|CCDC32|CD68|DDIT3|ELOB|EMC6|ETFB|GFOD2|HNRNPA3|HSCB|IFT43|ISG15|KRTCAP2|LSM7|MFSD3|MIEN1|MPG|NCAPH2|NDUFA8|NENF|PARD6A|PCNX3|PEX16|PHF5A|PLEKHJ1|POLR2C|PSMB10|PSMB7|PSMB8|PSMB9|PSMD4|RCC1L|RGS19|RMND5B|RPS19BP1|RPUSD1|S100A6|SDHC|SERF2|SKA2|SLC25A26|STK19|STUB1|STYXL1|SURF2|TESK1|THOC3|TMEM141|TMEM216|TRAPPC12|TRAPPC5|TSPAN17|UBE2L6|UQCR10|VOPP1|WDR74|ZMAT5|ZNH…	223
aCD3-stimulated	2	Publication	LI_DCP2_BOUND_MRNA	8.58937e-10	1.85101e-07	41	AP2S1|APRT|BAZ1A|C12orf10|CHMP2A|CUEDC2|CYC1|DCXR|EDF1|ELOB|ETFB|HMOX2|IDH3G|JMJD6|LSM3|MAP2K2|MRPS11|NAA10|NDUFA13|NDUFB7|NDUFS7|NDUFS8|NME6|NOL7|NOP56|NQO2|PDXK|POLR2L|PPIB|PPP1R7|PRPF40A|PSMC5|RFC2|RPS5|RPSA|SPEN|TACO1|TRAPPC2L|UFC1|UQCRC1|WDR74	86
aCD3-stimulated	2	Publication	BILANGES_RAPAMYCIN_SENSITIVE_VIA_TSC1_AND_TSC2	4.89076e-07	5.88256e-05	27	ACBD6|AIMP1|BLVRB|BTF3|CNIH1|EIF3E|EIF3K|FXR1|GTPBP6|GYG1|HNRNPA1|KDELR1|MRPL30|NAA10|NSA2|POLR1C|PPIB|PPM1G|PRCP|PRDX3|RPL10A|RPS26|RTRAF|SERPINB6|SLC25A3|SSR4|UQCRFS1	56
aCD3-stimulated	2	Publication	BOUDOUKHA_BOUND_BY_IGF2BP2	3.45195e-05	0.00207599	30	ABRACL|ATP5MF|ATP6V0C|CCND3|CHCHD4|COX8A|DYNLL1|EMC6|GID8|HIGD2A|LSM10|LXN|NACA|NAPG|NDUFA1|PCBP1|ROMO1|RRP8|S100A6|SDF2|SEC61B|SRSF10|TMEM147|UAP1|UBE2D2|VAMP8|VBP1|VPS29|VTI1B|XPO1	78
aCD3-stimulated	2	Publication	PECE_MAMMARY_STEM_CELL_UP	1.04079e-08	1.73644e-06	41	ATP5ME|ATP5MG|C9orf16|CLTB|COX6C|COX7A2|DYNLL1|EDF1|EIF3K|EPS8L2|HINT1|IL4R|LAMTOR2|MT1F|MT1X|NACA|NDUFA11|NDUFA6|NDUFAF8|NDUFB2|NDUFS5|PET100|PPIA|RALA|RPL10A|RPL24|RPL7A|RPS19BP1|RPS26|RPS7|RPSA|SEC61G|SELENOH|SMARCA4|TALDO1|TBCA|TIMM8B|TRAPPC5|TUBA4A|UBL5|UQCR11	92
aCD3-stimulated	3	REACTOME	REACTOME_DEFENSINS	1.42247e-05	0.007357	3	CCR2|CCR6|CD4	4
aCD3-stimulated	3	REACTOME	REACTOME_SIGNALING_BY_GPCR	5.23643e-07	0.000891988	18	ADGRE1|ADORA2A|APP|ARHGEF11|CAMK4|CCR2|CCR4|CCR6|CXCR5|F2RL1|GNG7|GPC2|GPR150|NET1|OR52N4|RASGRF2|SSTR3|VIPR1	291
aCD3-stimulated	3	REACTOME	REACTOME_PEPTIDE_LIGAND_BINDING_RECEPTORS	1.75441e-05	0.00824894	7	APP|CCR2|CCR4|CCR6|CXCR5|F2RL1|SSTR3	54
aCD3-stimulated	3	REACTOME	REACTOME_GPCR_LIGAND_BINDING	1.63052e-06	0.00168661	11	ADGRE1|ADORA2A|APP|CCR2|CCR4|CCR6|CXCR5|F2RL1|GNG7|SSTR3|VIPR1	116
aCD3-stimulated	3	REACTOME	REACTOME_CLASS_A_1_RHODOPSIN_LIKE_RECEPTORS	5.1471e-05	0.0177472	8	ADORA2A|APP|CCR2|CCR4|CCR6|CXCR5|F2RL1|SSTR3	86
aCD3-stimulated	3	REACTOME	REACTOME_O_GLYCOSYLATION_OF_TSR_DOMAIN_CONTAINING_PROTEINS	0.000190268	0.0468603	3	ADAMTSL5|CFP|SPON1	8
aCD3-stimulated	3	REACTOME	REACTOME_ANTIMICROBIAL_PEPTIDES	6.50837e-05	0.0198007	4	CCR2|CCR6|CD4|CLU	15
aCD3-stimulated	3	Publication	VECCHI_GASTRIC_CANCER_EARLY_DN	3.82265e-11	1.97708e-07	16	ADTRP|BEND5|BEX1|CCR2|CLU|GCNT2|GNG7|GREM2|IL6R|KIAA1324|KIF5C|MAL|NR3C2|RGMB|RIMS3|SPINK2	120
aCD3-stimulated	3	Publication	TAKEDA_TARGETS_OF_NUP98_HOXA9_FUSION_8D_UP	0.000177045	0.0457838	7	IFIT1|KRT18|LGALS3BP|OAS3|RBM11|SLC40A1|SPINK2	77
aCD3-stimulated	3	Publication	TAKEDA_TARGETS_OF_NUP98_HOXA9_FUSION_10D_UP	3.35261e-05	0.0133382	9	BTLA|CCR6|CFP|IFIT1|KRT18|LGALS3BP|OAS3|RETREG1|SPINK2	105
aCD3-stimulated	3	Publication	TAKEDA_TARGETS_OF_NUP98_HOXA9_FUSION_16D_UP	2.45558e-05	0.0105836	9	ABCD2|BTLA|CCR2|CCR6|CFP|IFIT1|NET1|OAS3|SPINK2	101
aCD3-stimulated	3	Publication	SABATES_COLORECTAL_ADENOMA_DN	3.65311e-08	9.44695e-05	10	BEND5|CLU|GCNT2|GREM2|IL6R|KIF5C|SIT1|SPINK2|SYNE3|TNFRSF13C	63
aCD3-stimulated	3	Publication	JAATINEN_HEMATOPOIETIC_STEM_CELL_DN	5.92796e-05	0.0191621	11	ACSL6|ADTRP|CAMK4|CD28|CD5|FBLN7|LRRN3|MAL|RASGRF2|THEMIS|TRABD2A	169
aCD3-stimulated	3	Publication	SMID_BREAST_CANCER_NORMAL_LIKE_UP	3.9312e-05	0.014523	15	CCR2|CCR6|CD4|CD40LG|CLU|CXCR5|DPP4|IL6R|LRRN3|LY96|LYL1|NR3C2|NT5E|SIT1|SYNE3	289
aCD3-stimulated	3	Publication	LEE_EARLY_T_LYMPHOCYTE_DN	0.000111071	0.0302347	6	AGMAT|ANK3|BTLA|IL6R|LRRN3|TRABD2A	50
aCD3-stimulated	3	Publication	MIKKELSEN_MCV6_HCP_WITH_H3K27ME3	6.8986e-07	0.000891988	9	ADORA2A|AK5|BEX1|FAM184A|FAR2|KDF1|LTK|OAF|SPON1	66
aCD3-stimulated	3	Publication	KUROZUMI_RESPONSE_TO_ONCOCYTIC_VIRUS	0.000100623	0.0289122	5	CCR4|CCR6|CD40LG|CXCR5|IL6R	31
aCD3-stimulated	3	Publication	MARTENS_TRETINOIN_RESPONSE_UP	5.11472e-06	0.00330667	13	AXIN2|CD5|CHST15|CRIP2|CXCR5|EPHX2|FAM241B|LRFN3|PADI4|PCSK1N|PTP4A3|SSTR3|TRIM46	184
aCD3-stimulated	3	Publication	NABA_ECM_GLYCOPROTEINS	1.37327e-05	0.007357	6	COLQ|FBLN7|GAS6|SNED1|SPON1|ZP3	35
aCD3-stimulated	3	Publication	NABA_CORE_MATRISOME	3.68053e-06	0.00271939	7	COLQ|FBLN7|GAS6|HAPLN3|SNED1|SPON1|ZP3	43
aCD3-stimulated	3	Publication	HOLLERN_SQUAMOUS_BREAST_TUMOR	3.12154e-06	0.00269077	7	ADTRP|ATG9B|AXIN2|ELOVL4|MAL|PADI4|SLC40A1	42
aCD3-stimulated	4	REACTOME	REACTOME_REGULATION_OF_TLR_BY_ENDOGENOUS_LIGAND	0.00016225	0.0262236	4	CD14|S100A8|S100A9|TLR1	7
aCD3-stimulated	4	Publication	NAKAMURA_TUMOR_ZONE_PERIPHERAL_VS_CENTRAL_DN	8.9267e-05	0.016554	39	ACYP2|AQP3|ATG14|BNIP3L|C1RL|CCNG2|CITED2|CLK1|CXCL16|CXCL5|DPYD|DUSP1|FAM118A|GABPB1-IT1|GATAD1|GOLGA8A|IGFBP3|KIZ|LPAR6|MARF1|MEGF6|MXI1|NATD1|NDRG1|NMRK1|NPHP3|NXPH4|ORAI3|PDK1|PRAG1|S100A8|S100A9|SGSM2|SMIM14|SORL1|SYTL1|TIMP1|ZBTB20|ZNF496	430
aCD3-stimulated	4	Publication	SCHUETZ_BREAST_CANCER_DUCTAL_INVASIVE_UP	0.00034051	0.0462941	19	AKT3|CLEC4A|CPQ|CTSK|DPYD|EFEMP2|GLIPR1|GRK5|HLA-DPB1|IGFBP3|LDLRAD4|PECAM1|PMEPA1|RCBTB2|RGS2|SERPINF1|SMAD7|TYROBP|XYLT1	165
aCD3-stimulated	4	Publication	SENGUPTA_NASOPHARYNGEAL_CARCINOMA_DN	0.000253375	0.0364015	15	ABLIM1|AGBL2|AK9|AQP3|CAPS|CLIC3|CR1|CR2|EFHC1|MUC20|S100A9|SLC16A5|TMEM154|TSGA10|VWA5A	111
aCD3-stimulated	4	Publication	KOBAYASHI_EGFR_SIGNALING_6HR_UP	0.00016225	0.0262236	4	AQP3|CCNG2|CEP68|KLHL24	7
aCD3-stimulated	4	Publication	ZHOU_INFLAMMATORY_RESPONSE_LIVE_DN	8.96195e-05	0.016554	29	AGBL2|ARHGAP12|AVPI1|C1QTNF3|CALHM2|CEP68|CXCR4|CYTH4|DIP2A|FAM214A|FBXO32|FRAT1|FRAT2|KIAA1324L|KIZ|KLF12|LDLRAP1|LPAR6|NDRG2|ORAI3|PWWP2B|RCBTB2|RWDD2A|SCML4|SNAI3|SNX18|TLR1|TMEM107|TRPS1	283
aCD3-stimulated	4	Publication	HOOI_ST7_TARGETS_DN	1.51983e-05	0.00655045	11	ANKRD36B|CCNG2|CSGALNACT1|CXCL16|CXCR4|MGAT5|NDRG1|PDK1|TP53INP1|TRIB2|VWA5A	49
aCD3-stimulated	4	Publication	CASORELLI_ACUTE_PROMYELOCYTIC_LEUKEMIA_UP	3.67944e-05	0.0105523	18	ADA2|ATP2B4|AUTS2|CITED2|DUSP1|FCMR|GLIPR1|IRS2|KLF2|MYLIP|NLRP1|PDE3B|RGS2|SMURF2|SORL1|TIMP1|TSC22D3|ZBTB18	128
aCD3-stimulated	4	Publication	BASAKI_YBX1_TARGETS_DN	5.66542e-05	0.0127398	28	AMN1|ANKRD36B|ATM|BAZ2B|CARD8|CDK19|DBP|FAM214A|FAM228B|FAM43A|GOLGA8A|KLHL24|MGAT4A|MINDY2|MXI1|NDRG1|PDK1|PITPNC1|PLEKHA1|SBF2|SLC22A18|STMN3|TARSL2|TP53INP1|TSC22D3|TTLL3|ZBTB18|ZBTB20	262
aCD3-stimulated	4	Publication	ODONNELL_TFRC_TARGETS_UP	7.25956e-07	0.000749217	26	ACACB|AK1|BTD|C1RL|CAPS|CDC14A|DUSP1|FCMR|GLIPR1|HAGHL|KLHL22|MXD4|MYLIP|RBM43|RCBTB2|RGS2|RNF144B|SYNE1|SYTL1|TP53INP1|TSC22D1|TSC22D3|TSGA10|YPEL2|ZBP1|ZBTB20	185
aCD3-stimulated	4	Publication	ODONNELL_TARGETS_OF_MYC_AND_TFRC_UP	0.000202255	0.0298876	11	AK1|C1RL|FCMR|GLIPR1|MXD4|RCBTB2|SYTL1|TP53INP1|TSC22D3|YPEL2|ZBP1	64
aCD3-stimulated	4	Publication	SENESE_HDAC1_TARGETS_DN	1.28467e-05	0.00655045	19	BAZ2B|BNIP3L|BTBD2|CCNG2|EFEMP2|GSN|GSTM4|KLHL22|LDLRAD4|NLRP1|NMT2|PRAG1|SESN3|SMIM14|SOX12|STMN3|UTRN|YPEL2|ZNF404	130
aCD3-stimulated	4	Publication	ZHOU_INFLAMMATORY_RESPONSE_FIMA_DN	1.45015e-05	0.00655045	23	ACACB|ARHGAP12|AVPI1|CALHM2|CITED2|CXCR4|CYTH4|FBXO32|FGD3|FRAT2|KIZ|LDLRAP1|LPAR6|NDRG2|ORAI3|RCBTB2|RNF166|SGSM2|SNX18|SUSD3|TLR1|TMEM107|ZNF540	179
aCD3-stimulated	4	Publication	KINSEY_TARGETS_OF_EWSR1_FLII_FUSION_DN	4.89584e-05	0.0115097	23	BCL9L|FBXL20|GAB2|GSN|IL11RA|KLF2|KLHL24|LPAR6|LTBP3|MTURN|MXD4|MYLIP|NLRP1|ORAI3|PBXIP1|SGSH|SIDT2|SMOX|TECPR1|THBS3|TP53INP1|YPEL2|YPEL3	193
aCD3-stimulated	4	Publication	ELVIDGE_HYPOXIA_UP	4.6302e-05	0.0114035	16	ATG14|BNIP3L|CCNG2|CITED2|CSGALNACT1|CXCR4|DUSP1|IGFBP3|KLHL24|MXI1|NDRG1|ORAI3|PDK1|SFXN3|SORL1|YPEL1	107
aCD3-stimulated	4	Publication	ELVIDGE_HYPOXIA_BY_DMOG_UP	2.64759e-05	0.0086428	14	ATG14|BNIP3L|CCNG2|CITED2|CSGALNACT1|CXCR4|IGFBP3|KLHL24|MGAT5|MXI1|NDRG1|PDK1|SFXN3|YPEL1	81
aCD3-stimulated	4	Publication	GOZGIT_ESR1_TARGETS_DN	4.02229e-05	0.0105523	37	ABLIM1|CCPG1|COL18A1|CTSF|CXCL16|CXCR4|DIP2A|DPYD|EPHA4|EVL|FBP1|FBXO32|GSN|IGF1R|ITGA6|LPAR6|MTSS1|MUC20|PLEKHB1|PMEPA1|PYCARD|RNF144B|RPS6KA2|SESN3|SGSM2|SMIM14|SMURF2|STMN3|SYTL1|TIMP1|TRANK1|TRIB2|TRPS1|TSC22D3|ULK1|UTRN|YPEL2	385
aCD3-stimulated	4	Publication	PEREZ_TP63_TARGETS	7.1454e-08	0.000123187	27	AQP3|AUTS2|CAPN3|CLIC3|COL18A1|EPHA4|FAM43A|FOXO3|GKAP1|GRK5|IGF1R|IGFBP3|KDM7A|KMT5C|MEGF6|MYLIP|NDRG1|NLRP1|PLCD1|RASGRP2|SERINC5|SMAD7|TMEM63A|TNRC6C|TSC22D3|ULK1|ZNF548	176
aCD3-stimulated	4	Publication	PEREZ_TP53_AND_TP63_TARGETS	4.66288e-06	0.00301455	17	AQP3|AUTS2|CAPN3|COL18A1|FAM43A|GRK5|IGF1R|IGFBP3|MEGF6|MYLIP|NLRP1|PLCD1|SERINC5|SMAD7|TNRC6C|TSC22D3|ULK1	100
aCD3-stimulated	4	Publication	BENPORATH_ES_WITH_H3K27ME3	3.73889e-05	0.0105523	28	ANXA2R|AZIN2|CBX8|CNNM2|CR2|CXCL16|EPHA4|FBP1|FRAT1|FXYD7|GAB3|GKAP1|GRK5|GSN|HS3ST3B1|IGFBP3|KCNA3|KCNQ1|NBPF11|NDRG1|NRGN|NXPH4|RPS6KA2|SHISAL2A|SYNE1|UCN|VASH1|XYLT1	256
aCD3-stimulated	4	Publication	TARTE_PLASMA_CELL_VS_PLASMABLAST_UP	0.000358036	0.0462941	20	AK1|CR1|DUSP1|FBP1|GAA|ITIH4|KCNQ1|LTC4S|MX2|QPCT|RGS2|S100A8|S100A9|SGSH|SMPD1|SORL1|TBXA2R|TLR1|TPM1|TSC22D3	179
aCD3-stimulated	4	Publication	CHEOK_RESPONSE_TO_HD_MTX_UP	0.000345269	0.0462941	5	ABLIM1|ATM|S100A8|S100A9|TYROBP	14
aCD3-stimulated	4	Publication	MANALO_HYPOXIA_UP	8.69162e-07	0.000749217	19	B3GALT4|BNIP3L|CCNG2|CDK19|COL18A1|CXCR4|GRK5|IGFBP3|MTSS1|MXI1|NDRG1|NINJ2|NMRK1|PPP1R13L|RPS6KA2|SPSB1|TPM1|TRIB2|TSGA10	109
aCD3-stimulated	4	Publication	VERHAAK_AML_WITH_NPM1_MUTATED_DN	3.54123e-06	0.00261647	22	ABCB1|ABLIM1|C2CD2|CSGALNACT1|EVL|FCMR|GSN|HLA-DPB1|ITGA6|LDLRAD4|LPAR6|MST1|MYH11|PDE3B|RPS6KA2|SERINC5|SERPINF1|SMAGP|SORL1|TRIB2|XYLT1|YPEL1	153
aCD3-stimulated	4	Publication	BROWNE_HCMV_INFECTION_48HR_DN	6.48341e-05	0.0134129	28	ACACB|AKT3|BICRAL|BTBD2|CDC14B|DUSP1|DYRK2|EFEMP2|FCMR|FOXO3|IGFBP3|LYRM9|MANBA|MYH11|PLA2G6|PLCD1|PRMT2|RASGRP2|RENBP|ROM1|SLC16A5|SLC22A18|SNX29|SPPL2B|STK17A|THBS3|XYLT1|ZFP36L2	264
aCD3-stimulated	4	Publication	MARZEC_IL2_SIGNALING_DN	9.42788e-05	0.0168141	7	ATM|CCNG2|CDKN1B|FOXO3|PDE3B|SESN3|TP53INP1	24
aCD3-stimulated	4	Publication	BOQUEST_STEM_CELL_CULTURED_VS_FRESH_UP	0.000138441	0.0238672	24	ACACB|ANKRD36B|APOLD1|C1QTNF3|CLIC3|CLK1|COL18A1|CPQ|CTSK|DUSP1|GLIPR1|GSN|KLHL24|MTSS1|MX2|MYLIP|NDRG2|NINJ2|PIK3IP1|RGS2|RPS6KA2|SERPINF1|TSC22D3|ZBTB20	220
aCD3-stimulated	4	Publication	RUIZ_TNC_TARGETS_UP	0.000200935	0.0298876	14	ATP2B4|BAZ2B|BNIP3L|C1RL|COL18A1|CSGALNACT1|GSN|KLHL24|LTBP3|PCMTD2|SIDT2|SLC35E2A|TRIB2|ZBTB20	97
aCD3-stimulated	4	Publication	LEE_NAIVE_T_LYMPHOCYTE	0.000186496	0.0292291	6	C1orf162|LDLRAP1|PCED1B|PLEKHA1|SHISAL2A|VSIG1	19
aCD3-stimulated	4	Publication	KOBAYASHI_EGFR_SIGNALING_24HR_UP	2.60804e-05	0.0086428	12	AQP3|CALCOCO1|CCNG2|CDK19|CEP68|DPYD|GSN|KLHL24|MXI1|PBXIP1|PIK3IP1|TSC22D3	61
aCD3-stimulated	4	Publication	WONG_ADULT_TISSUE_STEM_MODULE	6.23516e-05	0.0134129	37	ABCB1|ABCG1|ADRB2|AK1|CAPRIN2|CITED2|CLK1|COL18A1|CPQ|CR2|CTSF|DBP|DUSP1|EMB|EVL|GKAP1|IGFBP3|IL11RA|KLF2|LTBP3|NDRG1|NDRG2|NICN1|PAIP2B|PBX3|PBXIP1|PMEPA1|RGS2|SERPINF1|SKI|SMAD7|SNX30|SORL1|STMN3|TPM1|TSC22D1|ZBTB20	393
aCD3-stimulated	4	Publication	YAO_TEMPORAL_RESPONSE_TO_PROGESTERONE_CLUSTER_0	2.67372e-05	0.0086428	10	ABLIM1|ADRB2|CCNG2|CTSF|DBP|IGFBP3|KLHL24|MXI1|NR1D2|YPEL3	43
aCD3-stimulated	4	Publication	YAO_TEMPORAL_RESPONSE_TO_PROGESTERONE_CLUSTER_1	4.08055e-05	0.0105523	10	C1QTNF3|CITED2|DUSP1|FOXO3|GDPD3|IGF1R|IGFBP3|IRS2|NDRG1|SPSB1	45
aCD3-stimulated	4	Publication	CHICAS_RB1_TARGETS_CONFLUENT	0.000380107	0.0468074	28	AK1|AQP3|ATP2B4|EFEMP2|EPHA4|EVL|GSN|ITGA5|ITGA6|MAP3K7CL|MINDY2|MTSS1|NLRP1|NMT2|PRAG1|RASSF3|SERPINF1|SESN3|SMAGP|SMPD1|SNTB2|STK17A|STMN3|TPM1|TRAM2|UTRN|XYLT1|ZFP36L2	293
aCD3-stimulated	4	Publication	WANG_RESPONSE_TO_GSK3_INHIBITOR_SB216763_UP	1.28068e-08	3.31183e-05	37	ABCA7|ACRBP|ACSF2|ADA2|AMY2B|ANKRD26|BBS2|C14orf93|C1RL|CARF|CXCR4|EFHC1|ERV3-1|GAA|GSTM4|GTF2IRD2|KIAA1109|KLHDC1|LRRC37A2|MANBA|MGAT4A|NAIP|PAN2|PITPNC1|RCBTB2|SCARB2|SENP7|SERINC5|SESN3|SIDT2|SORL1|TLR1|TTLL3|ZC3H6|ZNF404|ZNF429|ZNF577	277
aCD3-stimulated	4	Publication	DUTERTRE_ESTRADIOL_RESPONSE_6HR_DN	0.000389714	0.0468744	9	CCNG2|KAT2B|KLHL24|NPHP3|RNF144B|SESN3|TP53INP1|UTRN|YPEL3	48
aCD3-stimulated	4	Publication	DUTERTRE_ESTRADIOL_RESPONSE_24HR_DN	1.78075e-07	0.000230251	38	ABCG1|APPL2|AQP3|ARHGAP12|BAZ2B|CALCOCO1|CCNG2|CITED2|CLK1|DUSP1|EMB|EPHA4|FBXO32|GSAP|GSTM2|HERC3|IGFBP3|KAT2B|KDM7A|KIAA1109|KLF3|KLHL24|LDLRAD4|MGAT4A|NPHP3|NUAK2|PIK3IP1|PMEPA1|RNF144B|RWDD2A|SESN3|SNTB2|TCP11L2|TP53INP1|TRAM2|TSC22D3|YPEL2|ZBTB37	319
aCD3-stimulated	4	Publication	BAKKER_FOXO3_TARGETS_UP	1.51983e-05	0.00655045	11	C5orf63|CCNG2|CCPG1|CDKN1B|CITED2|CR2|PIK3IP1|RGS2|TCP11L2|TP53INP1|ULK1	49
aCD3-stimulated	4	Publication	LEE_BMP2_TARGETS_UP	4.10038e-11	2.12072e-07	52	ABCB1|ACACB|ADHFE1|APPL2|CALCOCO1|CCNG2|CD14|COL18A1|CPQ|CSAD|CTSF|CYP2D6|DBP|DPYD|EMB|FAM214A|FBXL20|FBXO32|FOXO3|GAA|HAGHL|HVCN1|JMY|KDM7A|KLHL24|MANBA|MTURN|MXD4|MYLIP|NATD1|NDRG2|NR1D2|PBXIP1|PIK3IP1|PLPP6|PYCARD|QPCT|RENBP|RNASEL|SCARB2|SESN3|SNX21|SPOCK2|SUN2|TCP11L2|THBS3|TP53INP1|TRPS1|TSC22D1|VWA5A|YPEL2|YPEL3	402
aCD3-stimulated	4	Publication	TORCHIA_TARGETS_OF_EWSR1_FLI1_FUSION_UP	2.38606e-05	0.0086428	22	AKT3|ATXN7L1|C16orf54|CAMK1D|CASTOR1|GRK5|KDM7A|LPAR6|LTC4S|LYRM9|MGAT5|MST1|MXD4|NDRG2|NOL4L|PBX3|PECAM1|POPDC2|RCBTB2|TSC22D3|UNC5CL|YPEL2	172
aCD3-stimulated	4	Publication	KATSANOU_ELAVL1_TARGETS_UP	0.000349816	0.0462941	12	ABLIM1|CCNG2|CDKL3|EPHA4|FAM210B|GDPD5|KLHL24|MYH11|PLEKHA2|POPDC2|RENBP|SPSB1	79
aCD3-stimulated	4	Publication	MALIK_REPRESSED_BY_ESTROGEN	7.22762e-05	0.0143774	4	CERK|CXCR4|MXD4|NDRG1	6
aCD3-stimulated	4	Publication	NABA_MATRISOME	0.000375631	0.0468074	24	C1QTNF3|C1QTNF6|CLEC4A|COL18A1|CTSF|CTSK|CXCL5|EFEMP2|IGFBP3|IL16|IL24|ITIH4|LTBP3|MEGF6|MST1|MUC20|PIK3IP1|S100A8|S100A9|SERPINF1|SPOCK2|THBS3|TIMP1|VWA5A	235
aCD3-stimulated	5	KEGG	KEGG_STEROID_BIOSYNTHESIS	0.000486431	0.0177171	6	DHCR7|EBP|FDFT1|HSD17B7|MSMO1|TM7SF2	15
aCD3-stimulated	5	KEGG	KEGG_PROTEASOME	1.18123e-07	6.10934e-05	15	POMP|PSMA2|PSMA4|PSMA5|PSMA6|PSMB2|PSMB5|PSMC1|PSMC2|PSMC3|PSMC4|PSMD11|PSMD12|PSMD14|SEM1	41
aCD3-stimulated	5	KEGG	KEGG_SYSTEMIC_LUPUS_ERYTHEMATOSUS	1.82401e-06	0.000314459	20	FCGR2A|FCGR2C|H2AFX|H2AFY|H3F3C|HIST1H2AH|HIST1H2AI|HIST1H2BB|HIST1H2BH|HIST1H2BI|HIST1H3I|HIST1H4B|HIST1H4F|HIST1H4H|HIST2H2AA3|HIST2H2AA4|HIST2H2AB|HIST2H3D|IL10|SNRPD1	82
aCD3-stimulated	5	REACTOME	REACTOME_TRANSLATION	0.00144229	0.0388516	32	EEF1E1|EIF2B3|EIF2S2|EIF3J|EIF4E|ETF1|MRPL1|MRPL11|MRPL12|MRPL13|MRPL14|MRPL15|MRPL17|MRPL19|MRPL22|MRPL23|MRPL37|MRPL39|MRPL4|MRPL52|MRPS12|MRPS15|MRPS17|MRPS23|MRPS36|RPL22L1|RPL26L1|RPL39L|SEC11C|SSR3|TARS|TSFM	245
aCD3-stimulated	5	REACTOME	REACTOME_SIGNALING_BY_WNT	2.25732e-05	0.00162151	35	AGO2|CTBP2|GNB4|GNGT2|H2AFX|HIST1H2BB|HIST1H2BH|HIST1H2BI|HIST1H3I|HIST1H4B|HIST1H4F|HIST1H4H|HIST2H2AA3|HIST2H2AA4|HIST2H3D|PLCB3|PPP2CB|PPP3R1|PSMA2|PSMA4|PSMA5|PSMA6|PSMB2|PSMB5|PSMC1|PSMC2|PSMC3|PSMC4|PSMD11|PSMD12|PSMD14|RUVBL1|SCRIB|SEM1|SOX4	223
aCD3-stimulated	5	REACTOME	REACTOME_CROSS_PRESENTATION_OF_SOLUBLE_EXOGENOUS_ANTIGENS_ENDOSOMES	1.16557e-06	0.00026666	14	PSMA2|PSMA4|PSMA5|PSMA6|PSMB2|PSMB5|PSMC1|PSMC2|PSMC3|PSMC4|PSMD11|PSMD12|PSMD14|SEM1	42
aCD3-stimulated	5	REACTOME	REACTOME_ANTIGEN_PROCESSING_CROSS_PRESENTATION	0.000181383	0.00841954	16	CALR|PSMA2|PSMA4|PSMA5|PSMA6|PSMB2|PSMB5|PSMC1|PSMC2|PSMC3|PSMC4|PSMD11|PSMD12|PSMD14|SEM1|TAP2	78
aCD3-stimulated	5	REACTOME	REACTOME_MEIOSIS	0.000383003	0.0152376	16	BLM|BRCA1|CDK2|CDK4|H2AFX|HIST1H2BB|HIST1H2BH|HIST1H2BI|HIST1H3I|HIST1H4B|HIST1H4F|HIST1H4H|HIST2H2AA3|HIST2H2AA4|HIST2H3D|LMNB1	83
aCD3-stimulated	5	REACTOME	REACTOME_ORC1_REMOVAL_FROM_CHROMATIN	5.80961e-05	0.00357706	15	CDK2|PSMA2|PSMA4|PSMA5|PSMA6|PSMB2|PSMB5|PSMC1|PSMC2|PSMC3|PSMC4|PSMD11|PSMD12|PSMD14|SEM1	64
aCD3-stimulated	5	REACTOME	REACTOME_MITOCHONDRIAL_PROTEIN_IMPORT	0.00192709	0.0483829	12	CHCHD3|COA4|FXN|HSPD1|MTX1|PAM16|TIMM10|TIMM13|TIMM23|TIMM50|TOMM40|VDAC1	62
aCD3-stimulated	5	REACTOME	REACTOME_SIGNALING_BY_NOTCH4	0.000145045	0.0070523	15	PSMA2|PSMA4|PSMA5|PSMA6|PSMB2|PSMB5|PSMC1|PSMC2|PSMC3|PSMC4|PSMD11|PSMD12|PSMD14|RBPJ|SEM1	69
aCD3-stimulated	5	REACTOME	REACTOME_DOWNSTREAM_SIGNALING_EVENTS_OF_B_CELL_RECEPTOR_BCR	3.9021e-07	0.000126135	20	FKBP1A|HRAS|NFKBIB|NFKBIE|PPP3R1|PSMA2|PSMA4|PSMA5|PSMA6|PSMB2|PSMB5|PSMC1|PSMC2|PSMC3|PSMC4|PSMD11|PSMD12|PSMD14|REL|SEM1	75
aCD3-stimulated	5	REACTOME	REACTOME_ACTIVATION_OF_NF_KAPPAB_IN_B_CELLS	1.48078e-06	0.000306343	17	NFKBIB|NFKBIE|PSMA2|PSMA4|PSMA5|PSMA6|PSMB2|PSMB5|PSMC1|PSMC2|PSMC3|PSMC4|PSMD11|PSMD12|PSMD14|REL|SEM1	61
aCD3-stimulated	5	REACTOME	REACTOME_SIGNALING_BY_THE_B_CELL_RECEPTOR_BCR	3.5421e-07	0.000122132	24	CD79A|FKBP1A|HRAS|LYN|NFKBIB|NFKBIE|PLCG2|PPP3R1|PSMA2|PSMA4|PSMA5|PSMA6|PSMB2|PSMB5|PSMC1|PSMC2|PSMC3|PSMC4|PSMD11|PSMD12|PSMD14|PTPN6|REL|SEM1	102
aCD3-stimulated	5	REACTOME	REACTOME_CDK_MEDIATED_PHOSPHORYLATION_AND_REMOVAL_OF_CDC6	6.28222e-07	0.000180509	18	ANAPC10|ANAPC15|CDK2|PSMA2|PSMA4|PSMA5|PSMA6|PSMB2|PSMB5|PSMC1|PSMC2|PSMC3|PSMC4|PSMD11|PSMD12|PSMD14|SEM1|UBE2E1	64
aCD3-stimulated	5	REACTOME	REACTOME_METABOLISM_OF_AMINO_ACIDS_AND_DERIVATIVES	0.000131086	0.00645691	34	ACAT1|BCAT2|EEF1E1|ETHE1|GLS|GOT1|HSD17B10|MPST|ODC1|PAOX|PCBD1|PSMA2|PSMA4|PSMA5|PSMA6|PSMB2|PSMB5|PSMC1|PSMC2|PSMC3|PSMC4|PSMD11|PSMD12|PSMD14|PSPH|PYCR3|RPL22L1|RPL26L1|RPL39L|SEM1|SLC7A5|SMS|SQOR|SRM	233
aCD3-stimulated	5	REACTOME	REACTOME_REGULATION_OF_APOPTOSIS	5.2884e-06	0.000621627	14	PSMA2|PSMA4|PSMA5|PSMA6|PSMB2|PSMB5|PSMC1|PSMC2|PSMC3|PSMC4|PSMD11|PSMD12|PSMD14|SEM1	47
aCD3-stimulated	5	REACTOME	REACTOME_METABOLISM_OF_POLYAMINES	3.46301e-08	2.23884e-05	18	ODC1|PAOX|PSMA2|PSMA4|PSMA5|PSMA6|PSMB2|PSMB5|PSMC1|PSMC2|PSMC3|PSMC4|PSMD11|PSMD12|PSMD14|SEM1|SMS|SRM	54
aCD3-stimulated	5	REACTOME	REACTOME_CELL_CYCLE_MITOTIC	1.72737e-06	0.000314459	64	ANAPC10|ANAPC15|CDK2|CDK4|CDK7|CENPH|CENPK|CENPO|CENPS|CKS1B|DSN1|ENSA|FKBPL|H2AFX|HAUS2|HDAC8|HIST1H2BB|HIST1H2BH|HIST1H2BI|HIST1H3I|HIST1H4B|HIST1H4F|HIST1H4H|HIST2H2AA3|HIST2H2AA4|HIST2H3D|HSP90AA1|HSP90AB1|KMT5A|LMNB1|LYN|MASTL|MNAT1|NUP35|PCNA|PLK1|PMF1|POLD2|PPME1|PPP2CB|PPP2R2A|PRIM2|PSMA2|PSMA4|PSMA5|PSMA6|PSMB2|PSMB5|PSMC1|PSMC2|PSMC3|PSMC4|PSMD11|PSMD12|PSMD14|SEM1|SMC2|SPDL1|TUBA1A|TUB…	469
aCD3-stimulated	5	REACTOME	REACTOME_CELL_CYCLE_CHECKPOINTS	1.79581e-06	0.000314459	41	ANAPC10|ANAPC15|BLM|BRCA1|CDK2|CENPH|CENPK|CENPO|CENPS|CHEK2|DSN1|H2AFX|HIST1H2BB|HIST1H2BH|HIST1H2BI|HIST1H4B|HIST1H4F|HIST1H4H|PIAS4|PLK1|PMF1|PPP2CB|PSMA2|PSMA4|PSMA5|PSMA6|PSMB2|PSMB5|PSMC1|PSMC2|PSMC3|PSMC4|PSMD11|PSMD12|PSMD14|RNF8|SEM1|SPDL1|UBE2E1|YWHAG|ZWILCH	252
aCD3-stimulated	5	REACTOME	REACTOME_ABC_FAMILY_PROTEINS_MEDIATED_TRANSPORT	0.000513867	0.0183291	15	EIF2S2|PSMA2|PSMA4|PSMA5|PSMA6|PSMB2|PSMB5|PSMC1|PSMC2|PSMC3|PSMC4|PSMD11|PSMD12|PSMD14|SEM1	77
aCD3-stimulated	5	REACTOME	REACTOME_FANCONI_ANEMIA_PATHWAY	0.00107123	0.0307799	9	CENPS|CENPX|ERCC1|FAAP20|FAAP24|SLX1A|SLX1B|SLX4|UBE2T	36
aCD3-stimulated	5	REACTOME	REACTOME_MITOTIC_G1_G1_S_PHASES	5.89516e-05	0.00358703	24	CDK2|CDK4|CDK7|CKS1B|LYN|MNAT1|PCNA|PPP2CB|PPP2R2A|PRIM2|PSMA2|PSMA4|PSMA5|PSMA6|PSMB2|PSMB5|PSMC1|PSMC2|PSMC3|PSMC4|PSMD11|PSMD12|PSMD14|SEM1	135
aCD3-stimulated	5	REACTOME	REACTOME_REGULATION_OF_MITOTIC_CELL_CYCLE	3.36118e-06	0.000424001	19	ANAPC10|ANAPC15|CDK2|PLK1|PSMA2|PSMA4|PSMA5|PSMA6|PSMB2|PSMB5|PSMC1|PSMC2|PSMC3|PSMC4|PSMD11|PSMD12|PSMD14|SEM1|UBE2E1	78
aCD3-stimulated	5	REACTOME	REACTOME_MITOTIC_G2_G2_M_PHASES	3.65606e-05	0.00242425	29	CDK2|CDK7|FKBPL|HAUS2|HSP90AA1|HSP90AB1|MNAT1|PLK1|PPME1|PPP2CB|PPP2R2A|PSMA2|PSMA4|PSMA5|PSMA6|PSMB2|PSMB5|PSMC1|PSMC2|PSMC3|PSMC4|PSMD11|PSMD12|PSMD14|SEM1|TUBA1A|TUBB|TUBB4B|YWHAG	174
aCD3-stimulated	5	REACTOME	REACTOME_DNA_REPAIR	6.9064e-05	0.00405908	42	ASCC1|BLM|BRCA1|CDK2|CDK7|CENPS|CENPX|CHEK2|ERCC1|ERCC2|FAAP20|FAAP24|GTF2H4|GTF2H5|H2AFX|HIST1H2BB|HIST1H2BH|HIST1H2BI|HIST1H4B|HIST1H4F|HIST1H4H|HIST2H2AA3|HIST2H2AA4|INO80C|MNAT1|OGG1|PAXIP1|PCNA|PIAS4|POLD2|POLR2E|POLR2H|PRPF19|RAD18|RNF8|RUVBL1|SLX1A|SLX1B|SLX4|UBE2T|XRCC3|XRCC4	302
aCD3-stimulated	5	REACTOME	REACTOME_CHROMOSOME_MAINTENANCE	8.43507e-06	0.000872524	20	CENPH|CENPK|CENPO|CENPS|CENPX|H2AFX|HIST1H2BB|HIST1H2BH|HIST1H2BI|HIST1H4B|HIST1H4F|HIST1H4H|HIST2H2AA3|HIST2H2AA4|MIS18A|PCNA|POLD2|PRIM2|RUVBL1|RUVBL2	90
aCD3-stimulated	5	REACTOME	REACTOME_ASSEMBLY_OF_THE_PRE_REPLICATIVE_COMPLEX	0.000129863	0.00645691	14	PSMA2|PSMA4|PSMA5|PSMA6|PSMB2|PSMB5|PSMC1|PSMC2|PSMC3|PSMC4|PSMD11|PSMD12|PSMD14|SEM1	61
aCD3-stimulated	5	REACTOME	REACTOME_REGULATION_OF_MRNA_STABILITY_BY_PROTEINS_THAT_BIND_AU_RICH_ELEMENTS	1.97359e-05	0.00153274	18	EXOSC3|EXOSC4|HSPB1|PRKCD|PSMA2|PSMA4|PSMA5|PSMA6|PSMB2|PSMB5|PSMC1|PSMC2|PSMC3|PSMC4|PSMD11|PSMD12|PSMD14|SEM1	80
aCD3-stimulated	5	REACTOME	REACTOME_MEIOTIC_RECOMBINATION	2.06949e-05	0.00155121	15	BLM|BRCA1|CDK2|CDK4|H2AFX|HIST1H2BB|HIST1H2BH|HIST1H2BI|HIST1H3I|HIST1H4B|HIST1H4F|HIST1H4H|HIST2H2AA3|HIST2H2AA4|HIST2H3D	59
aCD3-stimulated	5	REACTOME	REACTOME_SIGNALING_BY_NOTCH	7.65591e-05	0.0043996	29	AGO2|H2AFX|HDAC8|HIST1H2BB|HIST1H2BH|HIST1H2BI|HIST1H3I|HIST1H4B|HIST1H4F|HIST1H4H|HIST2H2AA3|HIST2H2AA4|HIST2H3D|PSMA2|PSMA4|PSMA5|PSMA6|PSMB2|PSMB5|PSMC1|PSMC2|PSMC3|PSMC4|PSMD11|PSMD12|PSMD14|RBPJ|SEM1|YBX1	181
aCD3-stimulated	5	REACTOME	REACTOME_DNA_REPLICATION	0.0001459	0.0070523	21	ANAPC10|ANAPC15|CDK2|PCNA|POLD2|PRIM2|PSMA2|PSMA4|PSMA5|PSMA6|PSMB2|PSMB5|PSMC1|PSMC2|PSMC3|PSMC4|PSMD11|PSMD12|PSMD14|SEM1|UBE2E1	117
aCD3-stimulated	5	REACTOME	REACTOME_HIV_INFECTION	0.000744036	0.0239016	30	APOBEC3G|CDK7|CHMP4B|ELOC|ERCC2|GTF2H4|GTF2H5|HMGA1|MNAT1|NUP35|POLR2E|POLR2H|PSMA2|PSMA4|PSMA5|PSMA6|PSMB2|PSMB5|PSMC1|PSMC2|PSMC3|PSMC4|PSMD11|PSMD12|PSMD14|RANBP1|SEM1|SLC25A5|VPS37C|XRCC4	216
aCD3-stimulated	5	REACTOME	REACTOME_HOST_INTERACTIONS_OF_HIV_FACTORS	0.000709842	0.0232361	20	APOBEC3G|ELOC|HMGA1|NUP35|PSMA2|PSMA4|PSMA5|PSMA6|PSMB2|PSMB5|PSMC1|PSMC2|PSMC3|PSMC4|PSMD11|PSMD12|PSMD14|RANBP1|SEM1|SLC25A5	122
aCD3-stimulated	5	REACTOME	REACTOME_TELOMERE_MAINTENANCE	0.000370439	0.0149681	14	H2AFX|HIST1H2BB|HIST1H2BH|HIST1H2BI|HIST1H4B|HIST1H4F|HIST1H4H|HIST2H2AA3|HIST2H2AA4|PCNA|POLD2|PRIM2|RUVBL1|RUVBL2	67
aCD3-stimulated	5	REACTOME	REACTOME_G2_M_CHECKPOINTS	2.45151e-06	0.000362264	28	BLM|BRCA1|CDK2|CHEK2|H2AFX|HIST1H2BB|HIST1H2BH|HIST1H2BI|HIST1H4B|HIST1H4F|HIST1H4H|PIAS4|PSMA2|PSMA4|PSMA5|PSMA6|PSMB2|PSMB5|PSMC1|PSMC2|PSMC3|PSMC4|PSMD11|PSMD12|PSMD14|RNF8|SEM1|YWHAG	144
aCD3-stimulated	5	REACTOME	REACTOME_S_PHASE	0.000123682	0.00633349	25	ANAPC10|ANAPC15|CDK2|CDK4|CDK7|CKS1B|MNAT1|PCNA|POLD2|PRIM2|PSMA2|PSMA4|PSMA5|PSMA6|PSMB2|PSMB5|PSMC1|PSMC2|PSMC3|PSMC4|PSMD11|PSMD12|PSMD14|SEM1|UBE2E1	150
aCD3-stimulated	5	REACTOME	REACTOME_CHOLESTEROL_BIOSYNTHESIS	6.18941e-06	0.00071137	10	DHCR7|EBP|FDFT1|FDPS|HSD17B7|IDI1|MSMO1|MVD|PMVK|TM7SF2	25
aCD3-stimulated	5	REACTOME	REACTOME_VIF_MEDIATED_DEGRADATION_OF_APOBEC3G	2.00502e-07	8.64163e-05	16	APOBEC3G|ELOC|PSMA2|PSMA4|PSMA5|PSMA6|PSMB2|PSMB5|PSMC1|PSMC2|PSMC3|PSMC4|PSMD11|PSMD12|PSMD14|SEM1	48
aCD3-stimulated	5	REACTOME	REACTOME_CELLULAR_RESPONSE_TO_HYPOXIA	1.1193e-05	0.00105255	16	ELOC|HIGD1A|PSMA2|PSMA4|PSMA5|PSMA6|PSMB2|PSMB5|PSMC1|PSMC2|PSMC3|PSMC4|PSMD11|PSMD12|PSMD14|SEM1	63
aCD3-stimulated	5	REACTOME	REACTOME_REPRODUCTION	0.000856415	0.0269497	16	BLM|BRCA1|CDK2|CDK4|H2AFX|HIST1H2BB|HIST1H2BH|HIST1H2BI|HIST1H3I|HIST1H4B|HIST1H4F|HIST1H4H|HIST2H2AA3|HIST2H2AA4|HIST2H3D|LMNB1	89
aCD3-stimulated	5	REACTOME	REACTOME_APC_C:CDH1_MEDIATED_DEGRADATION_OF_CDC20_AND_OTHER_APC_C:CDH1_TARGETED_PROTEINS_IN_LATE_MITOSIS_EARLY_G1	1.03521e-06	0.000254957	18	ANAPC10|ANAPC15|PLK1|PSMA2|PSMA4|PSMA5|PSMA6|PSMB2|PSMB5|PSMC1|PSMC2|PSMC3|PSMC4|PSMD11|PSMD12|PSMD14|SEM1|UBE2E1	66
aCD3-stimulated	5	REACTOME	REACTOME_ACTIVATION_OF_APC_C_AND_APC_C:CDC20_MEDIATED_DEGRADATION_OF_MITOTIC_PROTEINS	1.66828e-06	0.000314459	18	ANAPC10|ANAPC15|PLK1|PSMA2|PSMA4|PSMA5|PSMA6|PSMB2|PSMB5|PSMC1|PSMC2|PSMC3|PSMC4|PSMD11|PSMD12|PSMD14|SEM1|UBE2E1	68
aCD3-stimulated	5	REACTOME	REACTOME_SCF_SKP2_MEDIATED_DEGRADATION_OF_P27_P21	1.15202e-07	6.10934e-05	17	CDK2|CDK4|CKS1B|PSMA2|PSMA4|PSMA5|PSMA6|PSMB2|PSMB5|PSMC1|PSMC2|PSMC3|PSMC4|PSMD11|PSMD12|PSMD14|SEM1	52
aCD3-stimulated	5	REACTOME	REACTOME_DEGRADATION_OF_BETA_CATENIN_BY_THE_DESTRUCTION_COMPLEX	9.4147e-05	0.00518009	16	CTBP2|PPP2CB|PSMA2|PSMA4|PSMA5|PSMA6|PSMB2|PSMB5|PSMC1|PSMC2|PSMC3|PSMC4|PSMD11|PSMD12|PSMD14|SEM1	74
aCD3-stimulated	5	REACTOME	REACTOME_TCF_DEPENDENT_SIGNALING_IN_RESPONSE_TO_WNT	1.98557e-05	0.00153274	28	H2AFX|HIST1H2BB|HIST1H2BH|HIST1H2BI|HIST1H3I|HIST1H4B|HIST1H4F|HIST1H4H|HIST2H2AA3|HIST2H2AA4|HIST2H3D|PPP2CB|PSMA2|PSMA4|PSMA5|PSMA6|PSMB2|PSMB5|PSMC1|PSMC2|PSMC3|PSMC4|PSMD11|PSMD12|PSMD14|RUVBL1|SEM1|SOX4	160
aCD3-stimulated	5	REACTOME	REACTOME_GENE_SILENCING_BY_RNA	0.00199165	0.0492862	17	AGO2|DGCR8|H2AFX|HIST1H2BB|HIST1H2BH|HIST1H2BI|HIST1H3I|HIST1H4B|HIST1H4F|HIST1H4H|HIST2H2AA3|HIST2H2AA4|HIST2H3D|HSP90AA1|NUP35|POLR2E|POLR2H	105
aCD3-stimulated	5	REACTOME	REACTOME_EPIGENETIC_REGULATION_OF_GENE_EXPRESSION	1.37635e-05	0.00118641	24	CDK7|DNMT3A|EED|ERCC2|GTF2H4|GTF2H5|H2AFX|HIST1H2BB|HIST1H2BH|HIST1H2BI|HIST1H3I|HIST1H4B|HIST1H4F|HIST1H4H|HIST2H2AA3|HIST2H2AA4|HIST2H3D|JARID2|MBD3|MNAT1|PHF19|POLR2E|POLR2H|TWISTNB	124
aCD3-stimulated	5	REACTOME	REACTOME_PRC2_METHYLATES_HISTONES_AND_DNA	3.81804e-06	0.000467706	15	DNMT3A|EED|H2AFX|HIST1H2BB|HIST1H2BH|HIST1H2BI|HIST1H3I|HIST1H4B|HIST1H4F|HIST1H4H|HIST2H2AA3|HIST2H2AA4|HIST2H3D|JARID2|PHF19	52
aCD3-stimulated	5	REACTOME	REACTOME_CELLULAR_RESPONSES_TO_STRESS	2.92521e-06	0.000398136	52	ANAPC10|ANAPC15|ATOX1|CAMK2D|CBX6|CDK2|CDK4|CYCS|DNAJA1|EED|ELOC|ERF|H2AFX|HIGD1A|HIST1H1B|HIST1H2BB|HIST1H2BH|HIST1H2BI|HIST1H3I|HIST1H4B|HIST1H4F|HIST1H4H|HIST2H2AA3|HIST2H2AA4|HIST2H3D|HMGA1|HSP90AA1|HSP90AB1|HSPB1|LMNB1|MAPKAPK3|NUP35|PRDX1|PSMA2|PSMA4|PSMA5|PSMA6|PSMB2|PSMB5|PSMC1|PSMC2|PSMC3|PSMC4|PSMD11|PSMD12|PSMD14|SEM1|STIP1|TUBA1A|TUBB4B|TXN|UBE2E1	359
aCD3-stimulated	5	REACTOME	REACTOME_CONDENSATION_OF_PROPHASE_CHROMOSOMES	2.43593e-05	0.00172584	14	H2AFX|HIST1H2BB|HIST1H2BH|HIST1H2BI|HIST1H3I|HIST1H4B|HIST1H4F|HIST1H4H|HIST2H2AA3|HIST2H2AA4|HIST2H3D|KMT5A|PLK1|SMC2	53
aCD3-stimulated	5	REACTOME	REACTOME_MITOTIC_METAPHASE_AND_ANAPHASE	2.21754e-06	0.00034755	32	ANAPC10|ANAPC15|CENPH|CENPK|CENPO|CENPS|DSN1|HDAC8|LMNB1|PLK1|PMF1|PPP2CB|PPP2R2A|PSMA2|PSMA4|PSMA5|PSMA6|PSMB2|PSMB5|PSMC1|PSMC2|PSMC3|PSMC4|PSMD11|PSMD12|PSMD14|SEM1|SPDL1|TUBA1A|TUBB4B|UBE2E1|ZWILCH	176
aCD3-stimulated	5	REACTOME	REACTOME_OXIDATIVE_STRESS_INDUCED_SENESCENCE	0.00156639	0.0413336	16	CBX6|CDK4|EED|H2AFX|HIST1H2BB|HIST1H2BH|HIST1H2BI|HIST1H3I|HIST1H4B|HIST1H4F|HIST1H4H|HIST2H2AA3|HIST2H2AA4|HIST2H3D|MAPKAPK3|TXN	94
aCD3-stimulated	5	REACTOME	REACTOME_SENESCENCE_ASSOCIATED_SECRETORY_PHENOTYPE_SASP	0.00044088	0.0162874	16	ANAPC10|ANAPC15|CDK2|CDK4|H2AFX|HIST1H2BB|HIST1H2BH|HIST1H2BI|HIST1H3I|HIST1H4B|HIST1H4F|HIST1H4H|HIST2H2AA3|HIST2H2AA4|HIST2H3D|UBE2E1	84
aCD3-stimulated	5	REACTOME	REACTOME_CELLULAR_SENESCENCE	0.000627776	0.0213328	24	ANAPC10|ANAPC15|CBX6|CDK2|CDK4|EED|ERF|H2AFX|HIST1H1B|HIST1H2BB|HIST1H2BH|HIST1H2BI|HIST1H3I|HIST1H4B|HIST1H4F|HIST1H4H|HIST2H2AA3|HIST2H2AA4|HIST2H3D|HMGA1|LMNB1|MAPKAPK3|TXN|UBE2E1	157
aCD3-stimulated	5	REACTOME	REACTOME_DNA_DAMAGE_TELOMERE_STRESS_INDUCED_SENESCENCE	0.000574258	0.0199333	13	CDK2|H2AFX|HIST1H1B|HIST1H2BB|HIST1H2BH|HIST1H2BI|HIST1H4B|HIST1H4F|HIST1H4H|HIST2H2AA3|HIST2H2AA4|HMGA1|LMNB1	62
aCD3-stimulated	5	REACTOME	REACTOME_FCERI_MEDIATED_NF_KB_ACTIVATION	0.000239286	0.0106689	15	LYN|PSMA2|PSMA4|PSMA5|PSMA6|PSMB2|PSMB5|PSMC1|PSMC2|PSMC3|PSMC4|PSMD11|PSMD12|PSMD14|SEM1	72
aCD3-stimulated	5	REACTOME	REACTOME_HDACS_DEACETYLATE_HISTONES	0.000328111	0.0134682	15	HDAC8|HIST1H2AH|HIST1H2AI|HIST1H2BB|HIST1H2BH|HIST1H2BI|HIST1H3I|HIST1H4B|HIST1H4F|HIST1H4H|HIST2H2AA3|HIST2H2AA4|HIST2H2AB|HIST2H3D|MBD3	74
aCD3-stimulated	5	REACTOME	REACTOME_RMTS_METHYLATE_HISTONE_ARGININES	0.000187388	0.00850149	14	CDK4|DNMT3A|H2AFX|HIST1H2AH|HIST1H2AI|HIST1H3I|HIST1H4B|HIST1H4F|HIST1H4H|HIST2H2AA3|HIST2H2AA4|HIST2H2AB|HIST2H3D|PRMT1	63
aCD3-stimulated	5	REACTOME	REACTOME_SIGNALING_BY_ROBO_RECEPTORS	0.000583248	0.0201104	22	ELOC|ETF1|MAGOHB|PAK4|PSMA2|PSMA4|PSMA5|PSMA6|PSMB2|PSMB5|PSMC1|PSMC2|PSMC3|PSMC4|PSMD11|PSMD12|PSMD14|RPL22L1|RPL26L1|RPL39L|SEM1|VASP	138
aCD3-stimulated	5	REACTOME	REACTOME_BETA_CATENIN_INDEPENDENT_WNT_SIGNALING	0.000117201	0.00627633	20	AGO2|GNB4|GNGT2|PLCB3|PPP3R1|PSMA2|PSMA4|PSMA5|PSMA6|PSMB2|PSMB5|PSMC1|PSMC2|PSMC3|PSMC4|PSMD11|PSMD12|PSMD14|SCRIB|SEM1	107
aCD3-stimulated	5	REACTOME	REACTOME_PCP_CE_PATHWAY	0.000121812	0.0063001	15	PSMA2|PSMA4|PSMA5|PSMA6|PSMB2|PSMB5|PSMC1|PSMC2|PSMC3|PSMC4|PSMD11|PSMD12|PSMD14|SCRIB|SEM1	68
aCD3-stimulated	5	REACTOME	REACTOME_SIRT1_NEGATIVELY_REGULATES_RRNA_EXPRESSION	0.000683404	0.0229517	11	H2AFX|HIST1H2BB|HIST1H2BH|HIST1H2BI|HIST1H3I|HIST1H4B|HIST1H4F|HIST1H4H|HIST2H2AA3|HIST2H2AA4|HIST2H3D	48
aCD3-stimulated	5	REACTOME	REACTOME_ERCC6_CSB_AND_EHMT2_G9A_POSITIVELY_REGULATE_RRNA_EXPRESSION	0.000754455	0.0240867	12	H2AFX|HIST1H2BB|HIST1H2BH|HIST1H2BI|HIST1H3I|HIST1H4B|HIST1H4F|HIST1H4H|HIST2H2AA3|HIST2H2AA4|HIST2H3D|MBD3	56
aCD3-stimulated	5	REACTOME	REACTOME_SYNTHESIS_OF_DOLICHYL_PHOSPHATE	0.000417563	0.0162874	4	DOLPP1|MVD|NUS1|SRD5A3	6
aCD3-stimulated	5	REACTOME	REACTOME_INTERLEUKIN_1_FAMILY_SIGNALING	0.000492429	0.0178101	19	IL1RN|NFKBIB|NKIRAS1|PSMA2|PSMA4|PSMA5|PSMA6|PSMB2|PSMB5|PSMC1|PSMC2|PSMC3|PSMC4|PSMD11|PSMD12|PSMD14|PTPN6|PTPN7|SEM1	110
aCD3-stimulated	5	REACTOME	REACTOME_OTHER_INTERLEUKIN_SIGNALING	0.001333	0.0360957	25	CAMK2D|DUSP10|DUSP2|HRAS|PEA15|PHB|PPP2CB|PSMA2|PSMA4|PSMA5|PSMA6|PSMB2|PSMB5|PSMC1|PSMC2|PSMC3|PSMC4|PSMD11|PSMD12|PSMD14|RAPGEF2|RASGEF1A|SEM1|TRIB3|WDR83	175
aCD3-stimulated	5	REACTOME	REACTOME_AUF1_HNRNP_D0_BINDS_AND_DESTABILIZES_MRNA	1.2374e-06	0.00026666	15	HSPB1|PSMA2|PSMA4|PSMA5|PSMA6|PSMB2|PSMB5|PSMC1|PSMC2|PSMC3|PSMC4|PSMD11|PSMD12|PSMD14|SEM1	48
aCD3-stimulated	5	REACTOME	REACTOME_ASYMMETRIC_LOCALIZATION_OF_PCP_PROTEINS	1.66102e-06	0.000314459	15	PSMA2|PSMA4|PSMA5|PSMA6|PSMB2|PSMB5|PSMC1|PSMC2|PSMC3|PSMC4|PSMD11|PSMD12|PSMD14|SCRIB|SEM1	49
aCD3-stimulated	5	REACTOME	REACTOME_DEGRADATION_OF_AXIN	9.07464e-06	0.000902577	14	PSMA2|PSMA4|PSMA5|PSMA6|PSMB2|PSMB5|PSMC1|PSMC2|PSMC3|PSMC4|PSMD11|PSMD12|PSMD14|SEM1	49
aCD3-stimulated	5	REACTOME	REACTOME_DEGRADATION_OF_DVL	1.17441e-05	0.00106591	14	PSMA2|PSMA4|PSMA5|PSMA6|PSMB2|PSMB5|PSMC1|PSMC2|PSMC3|PSMC4|PSMD11|PSMD12|PSMD14|SEM1	50
aCD3-stimulated	5	REACTOME	REACTOME_POSITIVE_EPIGENETIC_REGULATION_OF_RRNA_EXPRESSION	0.00149411	0.0396283	15	H2AFX|HIST1H2BB|HIST1H2BH|HIST1H2BI|HIST1H3I|HIST1H4B|HIST1H4F|HIST1H4H|HIST2H2AA3|HIST2H2AA4|HIST2H3D|MBD3|POLR2E|POLR2H|TWISTNB	85
aCD3-stimulated	5	REACTOME	REACTOME_NEGATIVE_EPIGENETIC_REGULATION_OF_RRNA_EXPRESSION	2.18091e-05	0.00159612	19	CDK7|ERCC2|GTF2H4|GTF2H5|H2AFX|HIST1H2BB|HIST1H2BH|HIST1H2BI|HIST1H3I|HIST1H4B|HIST1H4F|HIST1H4H|HIST2H2AA3|HIST2H2AA4|HIST2H3D|MNAT1|POLR2E|POLR2H|TWISTNB	88
aCD3-stimulated	5	REACTOME	REACTOME_DNA_METHYLATION	5.12048e-05	0.00319074	12	DNMT3A|H2AFX|HIST1H2BB|HIST1H2BH|HIST1H2BI|HIST1H3I|HIST1H4B|HIST1H4F|HIST1H4H|HIST2H2AA3|HIST2H2AA4|HIST2H3D	43
aCD3-stimulated	5	REACTOME	REACTOME_HEDGEHOG_LIGAND_BIOGENESIS	1.92351e-05	0.00153052	14	PSMA2|PSMA4|PSMA5|PSMA6|PSMB2|PSMB5|PSMC1|PSMC2|PSMC3|PSMC4|PSMD11|PSMD12|PSMD14|SEM1	52
aCD3-stimulated	5	REACTOME	REACTOME_MITOCHONDRIAL_TRANSLATION	1.67826e-05	0.00142295	20	MRPL1|MRPL11|MRPL12|MRPL13|MRPL14|MRPL15|MRPL17|MRPL19|MRPL22|MRPL23|MRPL37|MRPL39|MRPL4|MRPL52|MRPS12|MRPS15|MRPS17|MRPS23|MRPS36|TSFM	94
aCD3-stimulated	5	REACTOME	REACTOME_TRANSCRIPTIONAL_REGULATION_BY_SMALL_RNAS	0.00190102	0.0481964	15	AGO2|H2AFX|HIST1H2BB|HIST1H2BH|HIST1H2BI|HIST1H3I|HIST1H4B|HIST1H4F|HIST1H4H|HIST2H2AA3|HIST2H2AA4|HIST2H3D|NUP35|POLR2E|POLR2H	87
aCD3-stimulated	5	REACTOME	REACTOME_DECTIN_1_MEDIATED_NONCANONICAL_NF_KB_SIGNALING	3.83119e-05	0.00247686	14	PSMA2|PSMA4|PSMA5|PSMA6|PSMB2|PSMB5|PSMC1|PSMC2|PSMC3|PSMC4|PSMD11|PSMD12|PSMD14|SEM1	55
aCD3-stimulated	5	REACTOME	REACTOME_CLEC7A_DECTIN_1_SIGNALING	0.000375249	0.0150449	17	PLCG2|PPP3R1|PRKCD|PSMA2|PSMA4|PSMA5|PSMA6|PSMB2|PSMB5|PSMC1|PSMC2|PSMC3|PSMC4|PSMD11|PSMD12|PSMD14|SEM1	91
aCD3-stimulated	5	REACTOME	REACTOME_DEGRADATION_OF_GLI1_BY_THE_PROTEASOME	1.92351e-05	0.00153052	14	PSMA2|PSMA4|PSMA5|PSMA6|PSMB2|PSMB5|PSMC1|PSMC2|PSMC3|PSMC4|PSMD11|PSMD12|PSMD14|SEM1	52
aCD3-stimulated	5	REACTOME	REACTOME_HEDGEHOG_OFF_STATE	0.00044088	0.0162874	16	PSMA2|PSMA4|PSMA5|PSMA6|PSMB2|PSMB5|PSMC1|PSMC2|PSMC3|PSMC4|PSMD11|PSMD12|PSMD14|SEM1|TUBA1A|TUBB4B	84
aCD3-stimulated	5	REACTOME	REACTOME_ABC_TRANSPORTER_DISORDERS	7.22571e-05	0.00419903	14	PSMA2|PSMA4|PSMA5|PSMA6|PSMB2|PSMB5|PSMC1|PSMC2|PSMC3|PSMC4|PSMD11|PSMD12|PSMD14|SEM1	58
aCD3-stimulated	5	REACTOME	REACTOME_DISORDERS_OF_TRANSMEMBRANE_TRANSPORTERS	0.000620709	0.0212603	19	NUP35|PSMA2|PSMA4|PSMA5|PSMA6|PSMB2|PSMB5|PSMC1|PSMC2|PSMC3|PSMC4|PSMD11|PSMD12|PSMD14|SEM1|SLC27A4|SLC35A2|SLC35C1|SLC39A4	112
aCD3-stimulated	5	REACTOME	REACTOME_ACTIVATION_OF_HOX_GENES_DURING_DIFFERENTIATION	3.97217e-05	0.0025363	18	CNOT9|EED|H2AFX|HIST1H2BB|HIST1H2BH|HIST1H2BI|HIST1H3I|HIST1H4B|HIST1H4F|HIST1H4H|HIST2H2AA3|HIST2H2AA4|HIST2H3D|PAXIP1|POLR2E|POLR2H|RARA|RARG	84
aCD3-stimulated	5	REACTOME	REACTOME_C_TYPE_LECTIN_RECEPTORS_CLRS	0.00043739	0.0162874	19	HRAS|LYN|PLCG2|PPP3R1|PRKCD|PSMA2|PSMA4|PSMA5|PSMA6|PSMB2|PSMB5|PSMC1|PSMC2|PSMC3|PSMC4|PSMD11|PSMD12|PSMD14|SEM1	109
aCD3-stimulated	5	REACTOME	REACTOME_RHO_GTPASES_ACTIVATE_PKNS	0.000920925	0.0280178	13	H2AFX|HIST1H2BB|HIST1H2BH|HIST1H2BI|HIST1H3I|HIST1H4B|HIST1H4F|HIST1H4H|HIST2H2AA3|HIST2H2AA4|HIST2H3D|RHOB|YWHAG	65
aCD3-stimulated	5	REACTOME	REACTOME_ACTIVATED_PKN1_STIMULATES_TRANSCRIPTION_OF_AR_ANDROGEN_RECEPTOR_REGULATED_GENES_KLK2_AND_KLK3	0.000305727	0.0130679	11	H2AFX|HIST1H2BB|HIST1H2BH|HIST1H2BI|HIST1H3I|HIST1H4B|HIST1H4F|HIST1H4H|HIST2H2AA3|HIST2H2AA4|HIST2H3D	44
aCD3-stimulated	5	REACTOME	REACTOME_HEDGEHOG_ON_STATE	4.77377e-05	0.00301097	15	PSMA2|PSMA4|PSMA5|PSMA6|PSMB2|PSMB5|PSMC1|PSMC2|PSMC3|PSMC4|PSMD11|PSMD12|PSMD14|SEM1|SPOPL	63
aCD3-stimulated	5	REACTOME	REACTOME_REGULATION_OF_RAS_BY_GAPS	1.31832e-05	0.00117558	15	HRAS|PSMA2|PSMA4|PSMA5|PSMA6|PSMB2|PSMB5|PSMC1|PSMC2|PSMC3|PSMC4|PSMD11|PSMD12|PSMD14|SEM1	57
aCD3-stimulated	5	REACTOME	REACTOME_TNFR2_NON_CANONICAL_NF_KB_PATHWAY	0.00149411	0.0396283	15	PSMA2|PSMA4|PSMA5|PSMA6|PSMB2|PSMB5|PSMC1|PSMC2|PSMC3|PSMC4|PSMD11|PSMD12|PSMD14|SEM1|TNFRSF17	85
aCD3-stimulated	5	REACTOME	REACTOME_DEFECTIVE_CFTR_CAUSES_CYSTIC_FIBROSIS	3.06457e-05	0.00211333	14	PSMA2|PSMA4|PSMA5|PSMA6|PSMB2|PSMB5|PSMC1|PSMC2|PSMC3|PSMC4|PSMD11|PSMD12|PSMD14|SEM1	54
aCD3-stimulated	5	REACTOME	REACTOME_MAPK_FAMILY_SIGNALING_CASCADES	0.000913394	0.0280178	26	AGO2|CAMK2D|DUSP10|DUSP2|HRAS|HSPB1|PEA15|PHB|PPP2CB|PSMA2|PSMA4|PSMA5|PSMA6|PSMB2|PSMB5|PSMC1|PSMC2|PSMC3|PSMC4|PSMD11|PSMD12|PSMD14|RAPGEF2|RASGEF1A|SEM1|WDR83	180
aCD3-stimulated	5	REACTOME	REACTOME_MAPK6_MAPK4_SIGNALING	9.4147e-05	0.00518009	16	AGO2|HSPB1|PSMA2|PSMA4|PSMA5|PSMA6|PSMB2|PSMB5|PSMC1|PSMC2|PSMC3|PSMC4|PSMD11|PSMD12|PSMD14|SEM1	74
aCD3-stimulated	5	REACTOME	REACTOME_DEUBIQUITINATION	0.00102101	0.0301339	32	ADRM1|BRCA1|FOXO4|HIST1H2AH|HIST1H2AI|HIST1H2BB|HIST1H2BH|HIST1H2BI|HIST2H2AA3|HIST2H2AA4|HIST2H2AB|INO80C|JOSD2|MBD6|PSMA2|PSMA4|PSMA5|PSMA6|PSMB2|PSMB5|PSMC1|PSMC2|PSMC3|PSMC4|PSMD11|PSMD12|PSMD14|RUVBL1|SEM1|UCHL3|USP12|VDAC1	240
aCD3-stimulated	5	REACTOME	REACTOME_UCH_PROTEINASES	2.71159e-08	2.00348e-05	24	ADRM1|HIST1H2AH|HIST1H2AI|HIST2H2AA3|HIST2H2AA4|HIST2H2AB|INO80C|MBD6|PSMA2|PSMA4|PSMA5|PSMA6|PSMB2|PSMB5|PSMC1|PSMC2|PSMC3|PSMC4|PSMD11|PSMD12|PSMD14|RUVBL1|SEM1|UCHL3	90
aCD3-stimulated	5	REACTOME	REACTOME_UB_SPECIFIC_PROCESSING_PROTEASES	0.000171864	0.00808075	27	ADRM1|FOXO4|HIST1H2AH|HIST1H2AI|HIST1H2BB|HIST1H2BH|HIST1H2BI|HIST2H2AA3|HIST2H2AA4|HIST2H2AB|PSMA2|PSMA4|PSMA5|PSMA6|PSMB2|PSMB5|PSMC1|PSMC2|PSMC3|PSMC4|PSMD11|PSMD12|PSMD14|RUVBL1|SEM1|USP12|VDAC1	171
aCD3-stimulated	5	REACTOME	REACTOME_DNA_DOUBLE_STRAND_BREAK_REPAIR	0.00104764	0.0305449	22	BLM|BRCA1|CDK2|CHEK2|ERCC1|H2AFX|HIST1H2BB|HIST1H2BH|HIST1H2BI|HIST1H4B|HIST1H4F|HIST1H4H|PAXIP1|PCNA|PIAS4|POLD2|RNF8|SLX1A|SLX1B|SLX4|XRCC3|XRCC4	144
aCD3-stimulated	5	REACTOME	REACTOME_HOMOLOGY_DIRECTED_REPAIR	0.00132174	0.0360097	19	BLM|BRCA1|CDK2|ERCC1|H2AFX|HIST1H2BB|HIST1H2BH|HIST1H2BI|HIST1H4B|HIST1H4F|HIST1H4H|PCNA|PIAS4|POLD2|RNF8|SLX1A|SLX1B|SLX4|XRCC3	119
aCD3-stimulated	5	REACTOME	REACTOME_NONHOMOLOGOUS_END_JOINING_NHEJ	0.00122883	0.0341694	12	BRCA1|H2AFX|HIST1H2BB|HIST1H2BH|HIST1H2BI|HIST1H4B|HIST1H4F|HIST1H4H|PAXIP1|PIAS4|RNF8|XRCC4	59
aCD3-stimulated	5	REACTOME	REACTOME_MITOTIC_PROPHASE	0.00161673	0.0424454	19	ENSA|H2AFX|HIST1H2BB|HIST1H2BH|HIST1H2BI|HIST1H3I|HIST1H4B|HIST1H4F|HIST1H4H|HIST2H2AA3|HIST2H2AA4|HIST2H3D|KMT5A|LMNB1|MASTL|NUP35|PLK1|PPP2CB|SMC2	121
aCD3-stimulated	5	REACTOME	REACTOME_M_PHASE	6.01651e-07	0.000180509	52	ANAPC10|ANAPC15|CENPH|CENPK|CENPO|CENPS|DSN1|ENSA|H2AFX|HAUS2|HDAC8|HIST1H2BB|HIST1H2BH|HIST1H2BI|HIST1H3I|HIST1H4B|HIST1H4F|HIST1H4H|HIST2H2AA3|HIST2H2AA4|HIST2H3D|HSP90AA1|KMT5A|LMNB1|MASTL|NUP35|PLK1|PMF1|PPP2CB|PPP2R2A|PSMA2|PSMA4|PSMA5|PSMA6|PSMB2|PSMB5|PSMC1|PSMC2|PSMC3|PSMC4|PSMD11|PSMD12|PSMD14|SEM1|SMC2|SPDL1|TUBA1A|TUBB|TUBB4B|UBE2E1|YWHAG|ZWILCH	341
aCD3-stimulated	5	REACTOME	REACTOME_DNA_REPLICATION_PRE_INITIATION	0.000154744	0.00734252	16	CDK2|PRIM2|PSMA2|PSMA4|PSMA5|PSMA6|PSMB2|PSMB5|PSMC1|PSMC2|PSMC3|PSMC4|PSMD11|PSMD12|PSMD14|SEM1	77
aCD3-stimulated	5	REACTOME	REACTOME_SWITCHING_OF_ORIGINS_TO_A_POST_REPLICATIVE_STATE	2.81881e-05	0.00197012	18	ANAPC10|ANAPC15|CDK2|PSMA2|PSMA4|PSMA5|PSMA6|PSMB2|PSMB5|PSMC1|PSMC2|PSMC3|PSMC4|PSMD11|PSMD12|PSMD14|SEM1|UBE2E1	82
aCD3-stimulated	5	REACTOME	REACTOME_CYCLIN_A_B1_B2_ASSOCIATED_EVENTS_DURING_G2_M_TRANSITION	0.000424747	0.0162874	7	CDK2|CDK7|MNAT1|PLK1|PPME1|PPP2CB|PPP2R2A	20
aCD3-stimulated	5	REACTOME	REACTOME_STABILIZATION_OF_P53	2.2102e-06	0.00034755	15	CHEK2|PSMA2|PSMA4|PSMA5|PSMA6|PSMB2|PSMB5|PSMC1|PSMC2|PSMC3|PSMC4|PSMD11|PSMD12|PSMD14|SEM1	50
aCD3-stimulated	5	REACTOME	REACTOME_G1_S_DNA_DAMAGE_CHECKPOINTS	2.71057e-06	0.000378894	16	CDK2|CHEK2|PSMA2|PSMA4|PSMA5|PSMA6|PSMB2|PSMB5|PSMC1|PSMC2|PSMC3|PSMC4|PSMD11|PSMD12|PSMD14|SEM1	57
aCD3-stimulated	5	REACTOME	REACTOME_CYCLIN_A:CDK2_ASSOCIATED_EVENTS_AT_S_PHASE_ENTRY	2.21024e-06	0.00034755	19	CDK2|CDK4|CDK7|CKS1B|MNAT1|PSMA2|PSMA4|PSMA5|PSMA6|PSMB2|PSMB5|PSMC1|PSMC2|PSMC3|PSMC4|PSMD11|PSMD12|PSMD14|SEM1	76
aCD3-stimulated	5	REACTOME	REACTOME_RNA_POLYMERASE_I_PROMOTER_ESCAPE	7.16991e-07	0.000195172	19	CDK7|ERCC2|GTF2H4|GTF2H5|H2AFX|HIST1H2BB|HIST1H2BH|HIST1H2BI|HIST1H3I|HIST1H4B|HIST1H4F|HIST1H4H|HIST2H2AA3|HIST2H2AA4|HIST2H3D|MNAT1|POLR2E|POLR2H|TWISTNB	71
aCD3-stimulated	5	REACTOME	REACTOME_RNA_POLYMERASE_I_TRANSCRIPTION_TERMINATION	0.00128382	0.0353187	8	CDK7|ERCC2|GTF2H4|GTF2H5|MNAT1|POLR2E|POLR2H|TWISTNB	30
aCD3-stimulated	5	REACTOME	REACTOME_RNA_POLYMERASE_I_TRANSCRIPTION	8.43507e-06	0.000872524	20	CDK7|ERCC2|GTF2H4|GTF2H5|H2AFX|HIST1H2BB|HIST1H2BH|HIST1H2BI|HIST1H3I|HIST1H4B|HIST1H4F|HIST1H4H|HIST2H2AA3|HIST2H2AA4|HIST2H3D|MBD3|MNAT1|POLR2E|POLR2H|TWISTNB	90
aCD3-stimulated	5	REACTOME	REACTOME_DEPURINATION	0.000705497	0.0232361	10	H2AFX|HIST1H2BB|HIST1H2BH|HIST1H2BI|HIST1H4B|HIST1H4F|HIST1H4H|HIST2H2AA3|HIST2H2AA4|OGG1	41
aCD3-stimulated	5	REACTOME	REACTOME_NUCLEOSOME_ASSEMBLY	2.71057e-06	0.000378894	16	CENPH|CENPK|CENPO|CENPS|CENPX|H2AFX|HIST1H2BB|HIST1H2BH|HIST1H2BI|HIST1H4B|HIST1H4F|HIST1H4H|HIST2H2AA3|HIST2H2AA4|MIS18A|RUVBL1	57
aCD3-stimulated	5	REACTOME	REACTOME_THE_ROLE_OF_GTSE1_IN_G2_M_PROGRESSION_AFTER_G2_CHECKPOINT	1.5544e-08	1.3399e-05	20	FKBPL|HSP90AA1|HSP90AB1|PLK1|PSMA2|PSMA4|PSMA5|PSMA6|PSMB2|PSMB5|PSMC1|PSMC2|PSMC3|PSMC4|PSMD11|PSMD12|PSMD14|SEM1|TUBA1A|TUBB4B	63
aCD3-stimulated	5	REACTOME	REACTOME_FBXL7_DOWN_REGULATES_AURKA_DURING_MITOTIC_ENTRY_AND_IN_EARLY_MITOSIS	6.95646e-06	0.000765507	14	PSMA2|PSMA4|PSMA5|PSMA6|PSMB2|PSMB5|PSMC1|PSMC2|PSMC3|PSMC4|PSMD11|PSMD12|PSMD14|SEM1	48
aCD3-stimulated	5	REACTOME	REACTOME_TRANSCRIPTIONAL_REGULATION_BY_RUNX3	0.000513867	0.0183291	15	PSMA2|PSMA4|PSMA5|PSMA6|PSMB2|PSMB5|PSMC1|PSMC2|PSMC3|PSMC4|PSMD11|PSMD12|PSMD14|RBPJ|SEM1	77
aCD3-stimulated	5	REACTOME	REACTOME_TRANSCRIPTIONAL_REGULATION_BY_RUNX2	0.00044088	0.0162874	16	CDK4|ESRRA|PSMA2|PSMA4|PSMA5|PSMA6|PSMB2|PSMB5|PSMC1|PSMC2|PSMC3|PSMC4|PSMD11|PSMD12|PSMD14|SEM1	84
aCD3-stimulated	5	REACTOME	REACTOME_TRANSCRIPTIONAL_REGULATION_BY_RUNX1	8.38402e-06	0.000872524	32	AGO2|CBX6|CDK7|H2AFX|HIST1H2BB|HIST1H2BH|HIST1H2BI|HIST1H3I|HIST1H4B|HIST1H4F|HIST1H4H|HIST2H2AA3|HIST2H2AA4|HIST2H3D|MNAT1|PRMT1|PSMA2|PSMA4|PSMA5|PSMA6|PSMB2|PSMB5|PSMC1|PSMC2|PSMC3|PSMC4|PSMD11|PSMD12|PSMD14|RYBP|SEM1|SOCS4	187
aCD3-stimulated	5	REACTOME	REACTOME_ESR_MEDIATED_SIGNALING	0.000733058	0.0238451	25	AGO2|CXXC5|GNB4|GNGT2|H2AFX|HIST1H2BB|HIST1H2BH|HIST1H2BI|HIST1H3I|HIST1H4B|HIST1H4F|HIST1H4H|HIST2H2AA3|HIST2H2AA4|HIST2H3D|HRAS|HSP90AA1|HSP90AB1|HSPB1|MMP7|POLR2E|POLR2H|PRKCZ|PRMT1|STRN	168
aCD3-stimulated	5	REACTOME	REACTOME_RUNX1_REGULATES_TRANSCRIPTION_OF_GENES_INVOLVED_IN_DIFFERENTIATION_OF_HSCS	1.30493e-09	2.56358e-06	27	CDK7|H2AFX|HIST1H2BB|HIST1H2BH|HIST1H2BI|HIST1H3I|HIST1H4B|HIST1H4F|HIST1H4H|HIST2H2AA3|HIST2H2AA4|HIST2H3D|MNAT1|PSMA2|PSMA4|PSMA5|PSMA6|PSMB2|PSMB5|PSMC1|PSMC2|PSMC3|PSMC4|PSMD11|PSMD12|PSMD14|SEM1	97
aCD3-stimulated	5	REACTOME	REACTOME_REGULATION_OF_RUNX2_EXPRESSION_AND_ACTIVITY	2.06949e-05	0.00155121	15	ESRRA|PSMA2|PSMA4|PSMA5|PSMA6|PSMB2|PSMB5|PSMC1|PSMC2|PSMC3|PSMC4|PSMD11|PSMD12|PSMD14|SEM1	59
aCD3-stimulated	5	REACTOME	REACTOME_REGULATION_OF_RUNX3_EXPRESSION_AND_ACTIVITY	9.07464e-06	0.000902577	14	PSMA2|PSMA4|PSMA5|PSMA6|PSMB2|PSMB5|PSMC1|PSMC2|PSMC3|PSMC4|PSMD11|PSMD12|PSMD14|SEM1	49
aCD3-stimulated	5	REACTOME	REACTOME_REGULATION_OF_PTEN_STABILITY_AND_ACTIVITY	0.000129863	0.00645691	14	PSMA2|PSMA4|PSMA5|PSMA6|PSMB2|PSMB5|PSMC1|PSMC2|PSMC3|PSMC4|PSMD11|PSMD12|PSMD14|SEM1	61
aCD3-stimulated	5	REACTOME	REACTOME_CELLULAR_RESPONSES_TO_EXTERNAL_STIMULI	1.90282e-05	0.00153052	58	ANAPC10|ANAPC15|ATOX1|CAMK2D|CBX6|CDK2|CDK4|CHMP4B|CYCS|DNAJA1|EED|ELOC|ERF|H2AFX|HIGD1A|HIST1H1B|HIST1H2BB|HIST1H2BH|HIST1H2BI|HIST1H3I|HIST1H4B|HIST1H4F|HIST1H4H|HIST2H2AA3|HIST2H2AA4|HIST2H3D|HMGA1|HSP90AA1|HSP90AB1|HSPB1|LMNB1|MAP1LC3A|MAPKAPK3|MT2A|NUP35|PRDX1|PSMA2|PSMA4|PSMA5|PSMA6|PSMB2|PSMB5|PSMC1|PSMC2|PSMC3|PSMC4|PSMD11|PSMD12|PSMD14|SEM1|STIP1|TOMM40|TUBA1A|TUBB4B|TXN|UBE2E1|VDAC1|WIP…	443
aCD3-stimulated	5	REACTOME	REACTOME_METABOLISM_OF_STEROIDS	0.00196408	0.0488377	16	DHCR7|EBP|FDFT1|FDPS|HSD17B12|HSD17B7|IDI1|INSIG1|MSMO1|MVD|OSBPL3|PIAS4|PMVK|SLC27A5|SRD5A3|TM7SF2	96
aCD3-stimulated	5	REACTOME	REACTOME_SIGNALING_BY_NUCLEAR_RECEPTORS	0.00102544	0.0301339	27	AGO2|CXXC5|GNB4|GNGT2|H2AFX|HIST1H2BB|HIST1H2BH|HIST1H2BI|HIST1H3I|HIST1H4B|HIST1H4F|HIST1H4H|HIST2H2AA3|HIST2H2AA4|HIST2H3D|HRAS|HSP90AA1|HSP90AB1|HSPB1|MMP7|POLR2E|POLR2H|PRKCZ|PRMT1|RARA|RARG|STRN	191
aCD3-stimulated	5	REACTOME	REACTOME_REGULATION_OF_EXPRESSION_OF_SLITS_AND_ROBOS	0.00015271	0.00731311	20	ELOC|ETF1|MAGOHB|PSMA2|PSMA4|PSMA5|PSMA6|PSMB2|PSMB5|PSMC1|PSMC2|PSMC3|PSMC4|PSMD11|PSMD12|PSMD14|RPL22L1|RPL26L1|RPL39L|SEM1	109
aCD3-stimulated	5	REACTOME	REACTOME_INTERLEUKIN_1_SIGNALING	0.000327538	0.0134682	17	IL1RN|NFKBIB|NKIRAS1|PSMA2|PSMA4|PSMA5|PSMA6|PSMB2|PSMB5|PSMC1|PSMC2|PSMC3|PSMC4|PSMD11|PSMD12|PSMD14|SEM1	90
aCD3-stimulated	5	REACTOME	REACTOME_NEGATIVE_REGULATION_OF_NOTCH4_SIGNALING	6.95646e-06	0.000765507	14	PSMA2|PSMA4|PSMA5|PSMA6|PSMB2|PSMB5|PSMC1|PSMC2|PSMC3|PSMC4|PSMD11|PSMD12|PSMD14|SEM1	48
aCD3-stimulated	5	REACTOME	REACTOME_TRANSCRIPTIONAL_REGULATION_OF_GRANULOPOIESIS	0.000187388	0.00850149	14	CDK2|CDK4|H2AFX|HIST1H2BB|HIST1H2BH|HIST1H2BI|HIST1H3I|HIST1H4B|HIST1H4F|HIST1H4H|HIST2H2AA3|HIST2H2AA4|HIST2H3D|RARA	63
aCD3-stimulated	5	Publication	WINTER_HYPOXIA_UP	0.00164128	0.0426569	13	DPM2|HAUS2|HILPDA|MIF|MNAT1|MRPL14|MRPS17|MTX1|NUDT15|RUVBL2|TIMM23|TPI1|TUBB4B	69
aCD3-stimulated	5	Publication	NAKAMURA_TUMOR_ZONE_PERIPHERAL_VS_CENTRAL_UP	6.79281e-11	3.51324e-07	43	ACOT9|ANAPC15|BOP1|CCDC58|CENPV|CENPX|CTNNAL1|CXXC5|DCTPP1|DONSON|DPH3|DTYMK|EBNA1BP2|FH|GEMIN6|GLRX2|HSP90AA1|HSPE1|MRPL19|MRPL22|MTX1|PEA15|PHB|PHF19|PNP|POMP|POP7|PSMA4|PSMA6|PSMB2|PSMC1|PSMC2|PSMD11|PSMD12|PSMD14|PUS1|RABEPK|SMIM12|SOX4|SUGT1|SYNCRIP|TUBA1A|TUBB4B	194
aCD3-stimulated	5	Publication	WATANABE_RECTAL_CANCER_RADIOTHERAPY_RESPONSIVE_DN	0.00105745	0.0305539	14	AHSA1|CAPG|CCDC6|ENSA|HSPD1|HSPE1|KLF10|LGALS1|LYN|MAP4|MICB|PSMA6|PSMB5|PSPH	74
aCD3-stimulated	5	Publication	SOTIRIOU_BREAST_CANCER_GRADE_1_VS_3_UP	3.02164e-07	0.000111628	27	BLM|CCT5|CDK2|DONSON|DSN1|ELOC|HCCS|HIST1H4B|LMNB1|MIS18A|MRPL12|MRPL15|MRPS17|NUDT1|NUSAP1|NUTF2|PFDN6|PLK1|PSMD12|RNASEH2A|SLC7A5|SNRPF|STIP1|TIMM10|TUBA1A|TXN|UBE2S	123
aCD3-stimulated	5	Publication	DEURIG_T_CELL_PROLYMPHOCYTIC_LEUKEMIA_UP	6.09863e-05	0.00366769	36	BOP1|CORO1B|CTSH|CYB5A|ENO1|FKBP1A|GPD2|GPR137|HIST1H2BH|HIST1H2BI|HIST1H4H|HIST2H2AA3|HMGN5|HSP90AB1|IMPDH2|LSM5|MPZL1|MRPL15|MRPL23|MTFR1|POLD2|PPP1R15A|PRIM2|PRMT1|PSPH|RHBDD3|ROGDI|SCCPDH|SCRIB|SLC39A4|SORD|TKT|TM6SF1|TRAF3IP2|WDYHV1|ZNF593	243
aCD3-stimulated	5	Publication	BASAKI_YBX1_TARGETS_UP	8.18196e-05	0.00465023	32	AHSA1|ARPC5L|C11orf24|CAMTA1|CDK2|CDK2AP2|CENPO|CHAF1A|CHORDC1|CNOT9|COMMD4|DAZAP1|DHRS11|DTYMK|GALNT2|GLRX2|GLS|H2AFX|LRR1|MIS18A|MT2A|PHF19|PLK1|RUSC1|SLC39A4|SLC7A5|SMC2|SPDL1|TPM4|TUBA1A|TUBB4B|ZWILCH	209
aCD3-stimulated	5	Publication	VECCHI_GASTRIC_CANCER_ADVANCED_VS_EARLY_DN	0.000920925	0.0280178	13	CENPV|CYSTM1|DDT|DHRS11|ETHE1|FMO5|GOT1|HBA1|NAT1|PCBD1|PRADC1|SNRNP25|XRCC4	65
aCD3-stimulated	5	Publication	VECCHI_GASTRIC_CANCER_EARLY_UP	0.000189294	0.0085133	39	AGO2|BRCA1|CENPH|CENPK|CKS1B|DCAF13|EBNA1BP2|EFNA4|ENO1|HMGA1|HSPB1|HSPE1|ITPA|JPT2|LAPTM4B|MMP7|MRPL13|MRPS17|MSRB1|MTCH2|NUSAP1|PCBD1|PFDN4|PFKP|POP7|PRMT1|PTRH1|RAD18|RANBP1|RASGEF1A|RUVBL2|SCRIB|SLC39A4|SNRPD1|SPDL1|TIMM13|UBE2T|UCHL3|XRCC4	286
aCD3-stimulated	5	Publication	RHEIN_ALL_GLUCOCORTICOID_THERAPY_DN	3.04232e-06	0.000403458	49	ACAT1|ADSL|AKR1A1|APOBEC3G|ARPC5L|ATP5MC3|CDK4|CHCHD3|CKS1B|CYB5A|ENO1|GBE1|GGCT|HMGA1|HSP90AB1|HSPB1|IMPDH2|IPO7|LAPTM4B|LSM5|MCTS1|MIF|MIS18A|NUDT1|NUSAP1|OLA1|PCNA|PDIA6|PGD|PHYH|PRDX1|PRMT1|PSMA6|PSMB2|PSMD14|PSMG1|SCCPDH|SEPT11|SLC5A3|SMC2|SMS|SNRPE|SORD|SPTSSA|TKT|TPI1|TUBA1A|TUBB|VDAC1	331
aCD3-stimulated	5	Publication	TONKS_TARGETS_OF_RUNX1_RUNX1T1_FUSION_MONOCYTE_UP	2.76348e-07	0.000109944	31	ARHGEF12|ARL4A|ATP1B3|BCL2A1|CENPX|DUSP14|EBNA1BP2|GLRX3|HSPB1|HSPD1|HSPE1|LAPTM4B|MRPL17|MT2A|MTX1|NR2F6|PES1|PFKP|PPME1|PPP1R14B|PSMB5|PSMD12|PUS1|RRP9|SLC39A7|SLC5A3|SORD|SOX4|TNPO2|TRIB3|UBA5	153
aCD3-stimulated	5	Publication	ELVIDGE_HYPOXIA_DN	0.000247488	0.0108475	22	BOP1|CORO1B|DNAJA1|EEF1E1|EIF5A|ETF1|EXOSC4|HHEX|MAZ|MRPS12|NR2F6|ODC1|PUS1|PYCR3|SLC35B1|SLC35C1|SPAG1|SRM|STIP1|TIGAR|TIMM23|ZWILCH	130
aCD3-stimulated	5	Publication	DELYS_THYROID_CANCER_UP	3.79359e-05	0.00247686	37	ADGRE5|ANXA2|ATP1B3|BCL2A1|CAPG|CCL18|CD151|CHST2|CTSH|DHCR7|ELF4|EMILIN2|ENC1|ENTPD1|ETHE1|FCGR2A|FMO5|GGCT|H2AFX|HIP1|HIST2H2AA3|HMOX1|IFI30|IL1RN|LGALS1|LYN|MAPKAPK3|MGRN1|MMP7|MSMO1|ODC1|PNP|SLC7A5|SOX4|TAGAP|TAX1BP3|TIPARP	247
aCD3-stimulated	5	Publication	OUELLET_OVARIAN_CANCER_INVASIVE_VS_LMP_UP	0.000945741	0.0284382	18	ATP1B3|BTG3|CAPG|CKS1B|CYCS|FH|IFI30|NDUFV2|PRKCD|PSMA2|PSMB2|RANBP1|SLC25A5|SLC35A2|SLC35B1|TARS|TPM4|YBX1	107
aCD3-stimulated	5	Publication	BERENJENO_TRANSFORMED_BY_RHOA_UP	1.17473e-05	0.00106591	59	ACOT9|ANAPC15|ATP1B3|BOP1|BRCA1|BTG3|CAPG|CD151|CENPV|CISD1|CKS1B|DCTPP1|DTYMK|EBNA1BP2|EED|EIF3J|ETF1|FKBP2|GADD45A|GAR1|GBE1|GGCT|GPD2|GSTO1|H2AFY|HIGD1A|HMGN5|HSP90AA1|IPO7|MRPL12|NDUFAF4|NUSAP1|ODC1|PCNA|PFDN6|PKIA|PMF1|POLR2E|PPP1R14B|PRIM2|PSMB5|PSMC2|PSMD11|PUM3|RANBP1|RNASEH2A|RPP30|RUVBL2|SMC2|SNRPD1|SPDL1|SQOR|SRM|STIP1|TIMM23|TOMM40|TPI1|TXN|UBE2T	446
aCD3-stimulated	5	Publication	JOHANSSON_GLIOMAGENESIS_BY_PDGFB_UP	0.000705497	0.0232361	10	C1orf159|CD63|CDK4|DTYMK|HMOX1|LGALS1|PCNA|PLK1|PPP1R14B|TPM4	41
aCD3-stimulated	5	Publication	DACOSTA_UV_RESPONSE_VIA_ERCC3_TTD_UP	0.00082255	0.0260995	11	CALR|ERCC2|FKBP2|GALNT2|GLS|MPDU1|MRPS12|MVD|PDAP1|PLCB3|PLXNA3	49
aCD3-stimulated	5	Publication	LI_LUNG_CANCER	0.00201819	0.0494695	8	CALR|EIF5A|HSPB1|LGALS1|MAP4|MMP7|PRDX1|TUBB	32
aCD3-stimulated	5	Publication	LI_AMPLIFIED_IN_LUNG_CANCER	8.3789e-05	0.0047104	22	AKR1A1|CALR|CCT5|CDK2AP2|CYCS|ELOC|ENC1|ENO1|HSPB1|HSPD1|HSPE1|LAPTM4B|MIF|ODC1|PFKP|PGD|PRDX1|SLC7A5|SNRPE|SOX4|TKT|YIF1A	121
aCD3-stimulated	5	Publication	MATTIOLI_MGUS_VS_PCL	0.000103239	0.00562056	18	CKS1B|ENO1|EXOSC4|GADD45B|HBA1|ITPA|JPT2|LAPTM4B|LILRB1|NUSAP1|PCNA|PPP1R15A|PSMC4|RRP9|RUVBL1|SNRPF|TUBA1A|TUBB	90
aCD3-stimulated	5	Publication	SCHLOSSER_MYC_AND_SERUM_RESPONSE_SYNERGY	0.00201819	0.0494695	8	ARMC6|CXorf40A|MRPL12|MRPS12|SEPT11|SNRPA|SRM|TOMM40	32
aCD3-stimulated	5	Publication	LUND_SILENCED_BY_METHYLATION	0.000740516	0.0239016	5	HMOX1|MAP1LC3A|ODC1|PLPP1|POLR2H	11
aCD3-stimulated	5	Publication	DIRMEIER_LMP1_RESPONSE_LATE_UP	0.00191613	0.0483426	11	ADGRE5|BATF|DHCR7|ETF1|HMOX1|HSD17B10|LYN|SLC7A5|SRRT|STIP1|SWAP70	54
aCD3-stimulated	5	Publication	KIM_MYC_AMPLIFICATION_TARGETS_UP	0.000283006	0.0121975	23	AIFM1|CTNNAL1|CYCS|DHX33|EEF1E1|EIF2S2|EIF3J|ENO1|HSD17B12|HSPD1|MCTS1|MRPL13|MRPS23|NDUFAF2|ODC1|PEMT|PNP|PSMG1|RABEPK|RHOB|RRP9|SLC19A2|SLC25A5	140
aCD3-stimulated	5	Publication	KARAKAS_TGFB1_SIGNALING	0.000430429	0.0162874	5	BRCA1|HSP90AA1|MT2A|PLK1|PPP3R1	10
aCD3-stimulated	5	Publication	GROSS_HYPOXIA_VIA_HIF1A_DN	0.00164128	0.0426569	13	CSRNP1|DUSP14|ENO1|GBE1|HIGD1A|HILPDA|KLF10|PIM3|PPP1R9B|PRPF19|PSMC4|TOMM40|TRAF3IP2	69
aCD3-stimulated	5	Publication	CAFFAREL_RESPONSE_TO_THC_24HR_5_UP	0.00100673	0.030097	8	ATP5MC3|EIF2A|EXOSC4|NAMPT|PCNA|PNP|PSMA2|TUBB	29
aCD3-stimulated	5	Publication	GARCIA_TARGETS_OF_FLI1_AND_DAX1_DN	0.000427465	0.0162874	22	ADAP1|C19orf48|CDK2|CENPX|CHCHD3|COA4|DHX33|EED|ELOC|FXN|HAUS2|ITGAE|LMNB1|MRPL11|POLR2E|RPP30|RRP9|SPINDOC|TIMM10|TWISTNB|WDR76|ZWILCH	135
aCD3-stimulated	5	Publication	STARK_PREFRONTAL_CORTEX_22Q11_DELETION_DN	1.77857e-05	0.00148367	58	AHSA1|AKR1A1|ARPC5L|ATOX1|BCAP29|BLVRA|BNIP1|CCT5|CHMP4B|CISD1|CYSTM1|DGCR8|DNAJC15|DPM2|EIF4E|ELOC|FDPS|FH|FKBP2|HCFC1R1|HSD17B7|HSPBP1|HSPE1|MCTS1|MIS18A|MRPL11|MRPL15|MRPL17|MRPS12|MRPS17|MRPS23|MVD|NDUFV2|PFDN6|POMP|POP7|PRDX1|PSMA2|PSMA5|PSMC1|PSMC3|PSMC4|PSMD14|RANBP1|RPL22L1|SEC11C|SLC25A5|SLC27A4|SMIM4|STIP1|TIMM23|TM7SF2|TMEM126A|TOMM34|TPI1|TXN|TXNDC17|ZDHHC16	442
aCD3-stimulated	5	Publication	MORI_MATURE_B_LYMPHOCYTE_DN	0.00122883	0.0341694	12	BRCA1|CKS1B|HES6|HMGA1|LMNB1|NUDT1|PAFAH1B3|PSMC1|SLC25A51|SOX4|TAX1BP3|TXN	59
aCD3-stimulated	5	Publication	SHEPARD_CRUSH_AND_BURN_MUTANT_UP	3.55016e-05	0.0023846	28	BOLA3|BOP1|CCDC58|CRLS1|DDX49|EIF4E|ETF1|GADD45B|GAR1|HAUS2|HIGD1A|HSP90AA1|MAGOHB|MRPL12|MRPL22|MRPL52|NOC4L|NOP9|ODC1|OLA1|PES1|PHB2|RRP9|SLC16A6|TMA16|TSFM|UTP3|ZNF593	165
aCD3-stimulated	5	Publication	BASSO_B_LYMPHOCYTE_NETWORK	2.43934e-06	0.000362264	27	AHSA1|CTSH|CYCS|EBNA1BP2|EEF1E1|ELOC|ETHE1|HHEX|HIST2H2AA3|HSPE1|LGALS1|MRPL12|MRPS12|PCNA|PES1|POLD2|POLR2H|PSMB2|PSMB5|PSMD14|RUVBL2|SEM1|SLC7A5|SNRPF|TOMM40|UBE2S|ZNF593	136
aCD3-stimulated	5	Publication	MANALO_HYPOXIA_DN	1.20332e-06	0.00026666	44	ARMC6|BOP1|BRCA1|C20orf27|CENPS|CHAF1A|CISD1|DHCR7|EBNA1BP2|EEF1E1|EIF2B3|FXN|GEMIN6|GLRX2|H2AFX|HMGA1|MAZ|MRPS12|NDUFAF4|NUSAP1|ODC1|PAK1IP1|PCYT2|PHB|POLD2|POP7|PSMD11|PSMG1|PUM3|PUS1|RANBP1|RPL39L|RPP30|RRP9|RUVBL1|SNRPD1|SPDL1|SRM|SRRT|TSFM|TUBB4B|UBE2S|UTP14A|ZWILCH	275
aCD3-stimulated	5	Publication	TARTE_PLASMA_CELL_VS_PLASMABLAST_DN	1.01042e-08	1.04518e-05	51	ATP1B3|BOP1|CCT5|CHAF1A|CKS1B|CLIC1|CYCS|DTYMK|EBNA1BP2|EBP|EED|ELOC|ENTPD1|ETF1|FDFT1|FDPS|FH|HSD17B10|HSPE1|HUWE1|IFI30|LGALS1|LMNB1|MAPKAPK3|MPHOSPH6|MRPL12|MRPL19|MRPL23|NDUFV2|PCNA|PDAP1|PFKP|PHB|PNP|POLD2|PSMA2|PSMA5|PSMB2|PSMD14|SLC39A7|SLC7A5|SNRPF|TARS|TAX1BP3|TKT|TUBA1A|TXN|UBE2S|UCHL3|VDAC1|YBX1	293
aCD3-stimulated	5	Publication	SCHUHMACHER_MYC_TARGETS_UP	3.36118e-06	0.000424001	19	ATP1B3|BOP1|CDK4|CYCS|DHODH|EBNA1BP2|FXN|HSPE1|IMPDH2|NAMPT|ODC1|POLD2|POLR2H|PUM3|RABEPK|RANBP1|SORD|SRM|UCHL3	78
aCD3-stimulated	5	Publication	SHIPP_DLBCL_VS_FOLLICULAR_LYMPHOMA_UP	3.8885e-06	0.000467706	13	BCL2A1|CCT5|ENO1|HMGA1|HSP90AA1|HSP90AB1|HSPD1|IFI30|IMPDH2|MIF|PFKP|PRDX1|PSMC1	40
aCD3-stimulated	5	Publication	FERRANDO_T_ALL_WITH_MLL_ENL_FUSION_DN	1.36227e-05	0.00118641	18	ATP5MC3|CDK2|CENPX|CHAF1A|ELOC|HMGA1|LMNB1|MAPKAPK3|PCNA|POLD2|PPP2R2A|PSMA2|PSMA6|PSMB2|RANBP1|SORD|TXN|UBE2S	78
aCD3-stimulated	5	Publication	JAIN_NFKB_SIGNALING	0.0018804	0.0479086	13	ARMC6|BCAT2|ITPA|PMVK|PRR3|PSMA2|PSMG1|PSPH|PTPN7|TAP2|TICAM1|TM7SF2|UCHL3	70
aCD3-stimulated	5	Publication	RHODES_CANCER_META_SIGNATURE	0.0004106	0.0162109	13	CCT5|HSPD1|HSPE1|MRPS12|PAFAH1B3|PLK1|PSMC4|SNRPE|SNRPF|SOX4|TARS|TUBB|UBE2S	60
aCD3-stimulated	5	Publication	RHODES_UNDIFFERENTIATED_CANCER	0.00122883	0.0341694	12	ADRM1|CKS1B|EIF2S2|H2AFX|IFI30|NUDT1|PCNA|PSMD14|SLC7A5|TUBB|UBE2S|YBX1	59
aCD3-stimulated	5	Publication	YAMAZAKI_TCEB3_TARGETS_DN	0.000314783	0.0132362	23	AHSA1|ARL4A|CTBP2|EBNA1BP2|EED|ENO3|FDFT1|HMGA1|HSP90AA1|JARID2|MIF|MT2A|NUSAP1|PHB|PHYH|PSMA2|RBM3|RFX2|RUVBL2|TUBB|TUBB4B|UBE2S|VDAC1	141
aCD3-stimulated	5	Publication	DAZARD_RESPONSE_TO_UV_NHEK_UP	0.000932	0.0281889	23	ANXA2|CCL20|CXCR3|ERCC1|ERCC2|GADD45A|GADD45B|H2AFX|HIST1H2AI|HIST2H2AA3|HRAS|HSP90AB1|MNAT1|ODC1|PLXNA3|POP7|PPP1R15A|RANBP1|SNRPE|TFE3|TUBB4B|TXN|UBE2S	152
aCD3-stimulated	5	Publication	ZHU_CMV_ALL_UP	0.000631075	0.0213328	17	ATF5|DNAJA1|EIF4E|ENO1|HIST2H2AA3|HSPE1|NAMPT|PFKP|PNP|PSMA2|PSMA6|PSMB2|PSMC1|RANBP1|SLC7A5|STIP1|UBE2S	95
aCD3-stimulated	5	Publication	SESTO_RESPONSE_TO_UV_C1	0.000891664	0.0276149	12	CXorf40A|ETF1|HSP90AA1|NAMPT|PEA15|PPP2R2A|PSMA5|PSMA6|PSMC1|PSMC2|SLC31A2|SPAG1	57
aCD3-stimulated	5	Publication	WENG_POR_TARGETS_GLOBAL_UP	0.00119142	0.0336723	5	DHCR7|ETHE1|FDPS|IDI1|MSMO1	12
aCD3-stimulated	5	Publication	LY_AGING_OLD_DN	0.000564399	0.0198576	11	CDK4|CKS1B|H2AFX|HSD17B10|PCNA|PLK1|PSMA2|PSMC2|PSMD11|PSMD12|RANBP1	47
aCD3-stimulated	5	Publication	WENG_POR_TARGETS_LIVER_UP	0.00110111	0.0314638	7	ETHE1|FDPS|GADD45B|HMOX1|IDI1|LGALS1|MSMO1	23
aCD3-stimulated	5	Publication	JIANG_AGING_HYPOTHALAMUS_UP	0.00132286	0.0360097	9	AKR1A1|BTG3|HBA1|HSPE1|MAP4|PRDX1|PSMA4|PSMA6|PSMD14	37
aCD3-stimulated	5	Publication	ZHONG_SECRETOME_OF_LUNG_CANCER_AND_MACROPHAGE	1.04272e-05	0.00101754	15	AKR1A1|ANXA2|CHAF1A|CTSH|ENO1|FDPS|GOT1|GSTO1|HSP90AB1|IGFBP4|PRDX1|PSMA4|PSMA6|PSMB5|TPI1	56
aCD3-stimulated	5	Publication	ZHONG_SECRETOME_OF_LUNG_CANCER_AND_ENDOTHELIUM	0.000705497	0.0232361	10	CTSZ|ENO1|GOT1|IGFBP4|PCNA|PRDX1|TKT|TPI1|TUBB|YWHAG	41
aCD3-stimulated	5	Publication	ZHONG_SECRETOME_OF_LUNG_CANCER_AND_FIBROBLAST	0.000119856	0.00627633	18	ANXA4|CALR|CAPG|CHAF1A|CTSZ|ENO1|ENO3|GOT1|GSTO1|HSP90AB1|LAP3|PNP|PRDX1|PSMA4|PSMA5|PSMB2|PSMB5|TPI1	91
aCD3-stimulated	5	Publication	PELLICCIOTTA_HDAC_IN_ANTIGEN_PRESENTATION_DN	6.56593e-05	0.00390333	12	PDIA6|PSMA2|PSMA4|PSMA6|PSMB2|PSMB5|PSMC1|PSMC2|PSMC3|PSMD11|PSMD14|TAP2	44
aCD3-stimulated	5	Publication	HELLER_HDAC_TARGETS_DN	0.00204413	0.0498691	30	APOBEC3G|CALR|CD48|CTBP2|CTSH|DCPS|DNAJC15|EIF5A|GADD45A|GSTO1|HMOX1|HSPD1|HSPE1|MAGOHB|NUDT1|PAK1IP1|PFKP|PLK1|PPP1R15A|PSPH|PUS1|SLC16A6|SLC7A5|SORD|TNFRSF17|TRIB3|UBE2E1|ZEB2|ZMIZ1|ZNF532	230
aCD3-stimulated	5	Publication	WONG_MITOCHONDRIA_GENE_MODULE	0.00105124	0.0305449	28	ACAT1|AIFM1|ATOX1|ATP1B3|ATP5MC3|BOP1|COQ3|CYB5A|FH|GPD2|GSTO1|HCCS|HSD17B10|MCAT|MRPL11|MRPL12|MRPL13|MRPS15|MRPS17|MRPS36|NDUFAF1|NDUFV2|SLC25A17|TIMM10|TIMM13|TIMM23|TOMM40|TSFM	201
aCD3-stimulated	5	Publication	SARRIO_EPITHELIAL_MESENCHYMAL_TRANSITION_UP	8.86679e-07	0.000229295	29	ARPC5L|BLM|BRCA1|CDK2|CKS1B|ENC1|ENO1|FBXO41|GGCT|H2AFX|H2AFY|HILPDA|HIST1H4B|HSP90AA1|HSPE1|MT2A|ODC1|PCNA|PHF19|PLCG2|PLK1|RELT|TIMM10|TUBA1A|TUBB|TUBB4B|UBE2S|UBE2T|YRDC	145
aCD3-stimulated	5	Publication	MARZEC_IL2_SIGNALING_UP	0.00196408	0.0488377	16	CSRNP1|DHODH|DUSP2|EEF1E1|GADD45B|HSPD1|IL10|PDCD11|PDCD2L|PEA15|PNP|PTPN7|PUS1|RHOB|RRAS2|TRIB3	96
aCD3-stimulated	5	Publication	CHUNG_BLISTER_CYTOTOXICITY_UP	0.000247488	0.0108475	22	AKR1A1|ATF5|ATOX1|CENPX|CHCHD3|CISD2|CXorf40A|CYB5A|GALNT2|GNA15|HCFC1R1|PHYH|PSMB2|PSMC1|PSMD14|SEM1|SMIM12|SNX9|TIMM23|TPI1|TUBB4B|ZWILCH	130
aCD3-stimulated	5	Publication	WEST_ADRENOCORTICAL_TUMOR_UP	0.000888388	0.0276149	34	ANXA4|ARF3|ARPC5L|CHAF1A|DHCR7|EBP|EIF2S2|ELF4|ENO1|ENSA|ERG28|FDFT1|FDPS|GADD45A|GLRX2|HSD17B7|LSM5|MICA|MICB|MSMO1|MVD|NUDT1|PSMC2|PSMD11|PSMD14|SLC31A2|SLC7A5|TUBA1A|TUBB4B|TXN|UBE2S|VDAC1|YIPF2|ZWILCH	258
aCD3-stimulated	5	Publication	MUELLER_PLURINET	1.48699e-09	2.56358e-06	49	ANXA2|ARL4A|ARMC6|BAG6|BIK|BLM|CDK7|CHAF1A|CHEK2|CKS1B|CTBP2|DAZAP1|DCTPP1|EXOSC3|FOXO4|GADD45A|GAR1|GEMIN6|HMGA1|HSP90AB1|HSPD1|HSPE1|LSM5|LSM6|MNAT1|MRPS12|NFKBIB|NUDT1|PCNA|PFDN6|PHB|PMF1|PNP|POLD2|POP7|PSMA6|PSMD11|PTPN6|RUVBL1|SNRPA|SNRPD1|SNRPE|SNRPF|STIP1|SYNCRIP|TMSB4Y|VASP|WDYHV1|ZNF593	261
aCD3-stimulated	5	Publication	WANG_TUMOR_INVASIVENESS_UP	0.0018296	0.0468451	37	AKR1A1|ANXA2|ARHGEF12|CCT5|CD63|CD79A|CENPK|CKS1B|CTSZ|DAZAP1|EIF2B3|EIF2S2|ENO1|HIGD1A|HSPE1|IPO7|KCMF1|KLF9|MPDU1|NUTF2|PCNA|PNP|PSMA2|PSMA4|PSMC2|PSMG1|PSPH|RDX|RNASEH2A|RRAS2|SSR3|STIP1|SZRD1|TKT|TUBB|TUBB4B|YWHAG	300
aCD3-stimulated	5	Publication	MOOTHA_HUMAN_MITODB_6_2002	0.000308531	0.0130797	47	ACAT1|ACOT9|ACSL4|AIFM1|ATP5MC3|BCAT2|BCL2A1|BLVRA|CYB5A|CYCS|DHODH|ETFDH|FH|FXN|GLS|GOT1|GPD2|HCCS|HSPD1|HSPE1|MBD3|MPST|MRPL11|MRPL12|MRPL13|MRPL15|MRPL17|MRPL19|MRPL22|MRPL39|MRPL4|MRPS12|MRPS15|MRPS17|MTCH2|NDUFV2|ODC1|OGG1|SLC25A17|SLC25A5|TIMM10|TIMM13|TIMM23|TOMM34|TOMM40|TSFM|TXN	374
aCD3-stimulated	5	Publication	MOOTHA_PGC	1.66076e-07	7.80857e-05	55	ABHD5|ADSL|AGPAT3|AIFM1|BAG6|CHP1|CISD1|CYCS|DDIT4|DDT|DNAJC15|ENO1|ESRRA|FAM214B|FBRS|FH|GSTO1|GTF2H4|HBA1|HCCS|HSD17B10|HSPBP1|HSPD1|HSPE1|ITPK1|MAIP1|MRPL11|MRPL13|MRPL15|MRPL39|MRPL4|MRPS12|MRPS17|MSRB1|MT2A|MTCH2|MTX1|NDUFAF1|NDUFV2|PCYT2|PFKP|PHB2|PHYH|POLR2E|PSMA5|PSMA6|PSMB5|PUS1|RAB31|RUVBL2|SLC25A5|TIMM13|TIMM23|TOMM40|TPI1	355
aCD3-stimulated	5	Publication	CHAUHAN_RESPONSE_TO_METHOXYESTRADIOL_UP	0.000571229	0.0199333	10	AHSA1|CBX6|DNAJA1|DUSP10|HSP90AA1|PMM2|RBM3|SLC7A5|SRM|UBE2S	40
aCD3-stimulated	5	Publication	VANTVEER_BREAST_CANCER_ESR1_DN	3.3489e-05	0.00227901	30	ATP1B3|BCL2A1|BLM|BTG3|CCDC71L|CCL18|CHST2|CREB3L2|DUSP2|ENO1|IMPA2|LYN|MEMO1|MMP7|MPZL1|NFKBIE|ODC1|PDIA6|PFKP|PRIM2|PSMG1|RDX|SEM1|SLC2A5|SLC35C1|SYNCRIP|UCHL3|USB1|YBX1|ZNF777	182
aCD3-stimulated	5	Publication	HOFMANN_MYELODYSPLASTIC_SYNDROM_LOW_RISK_DN	0.00148442	0.0396283	6	ANXA2|CDK2AP2|DUSP14|HRAS|PSMD11|STIP1	18
aCD3-stimulated	5	Publication	SHEDDEN_LUNG_CANCER_POOR_SURVIVAL_A6	0.00101583	0.0301339	44	ADRM1|CCT5|CNOT9|DNAJA1|DSN1|DTYMK|EIPR1|GPD2|H2AFX|HCCS|HIST1H2BH|HMGA1|LMNB1|MAGOHB|MEMO1|MIF|MRPL12|MRPL13|MRPL19|MTCH2|NABP2|NUSAP1|PCNA|PFKP|PNP|PRIM2|PRMT1|PSMA5|PSMB2|PSMD12|RUVBL2|SLC7A5|SMC2|SRM|SYNCRIP|SZRD1|TEX30|TOMM40|TTF2|UBE2S|WDR76|WDYHV1|XRCC3|ZWILCH	363
aCD3-stimulated	5	Publication	JISON_SICKLE_CELL_DISEASE_UP	0.000526583	0.018654	22	AKR1A1|ANXA2|ATOX1|BLVRA|BST2|CALR|CD151|CLIC1|GADD45A|GADD45B|GSTO1|HBA1|HIST2H2AA3|HMOX1|IFI30|LMNB1|MICB|NFKBIE|PPP2CB|PRDX1|PSMB2|TXN	137
aCD3-stimulated	5	Publication	CHIANG_LIVER_CANCER_SUBCLASS_UNANNOTATED_DN	0.000335548	0.013665	27	ALG13|CDK4|CENPH|CTNNAL1|DNAJA1|HIST1H2BH|HSP90AB1|IMPA2|MCTS1|MRPL13|MRPL39|MRPS12|MRPS23|PCNA|PDIA6|PGD|PSMA2|PSMA5|PSMC3|PSMG1|RNASEH2A|SLC25A5|SNRPD1|SPOPL|STIP1|UBE2T|YBX1	178
aCD3-stimulated	5	Publication	COULOUARN_TEMPORAL_TGFB1_SIGNATURE_DN	0.000278139	0.0120885	18	CHP1|CXXC5|DHCR7|FDPS|GADD45A|GADD45B|GSE1|GSTO1|IGFBP4|MSMO1|MSRB1|PCYT2|RAPGEF2|RHOB|SH3BP2|SLC35C1|TM7SF2|TRIB3	97
aCD3-stimulated	5	Publication	KOBAYASHI_EGFR_SIGNALING_24HR_DN	0.00176129	0.0453203	27	BLM|BRCA1|CDK2|CHAF1A|CKS1B|DONSON|DSN1|EEF1E1|H2AFX|LMNB1|NUDT15|NUSAP1|ODC1|PCNA|PLK1|RANBP1|RNASEH2A|SMC2|SNRPD1|SPDL1|SRM|TEX30|TUBA1A|TUBB|TUBB4B|UBE2S|ZWILCH	198
aCD3-stimulated	5	Publication	WINNEPENNINCKX_MELANOMA_METASTASIS_UP	0.000182326	0.00841954	23	CCT5|CHORDC1|CKS1B|CMSS1|CTNNAL1|DNAJA1|DONSON|DPH3|DTYMK|GEMIN6|GLRX2|HSPD1|IPO7|MRPS17|OGG1|OLA1|PCNA|PRIM2|RANBP1|SMC2|SSR3|TARS|UBE2T	136
aCD3-stimulated	5	Publication	ZHAN_MULTIPLE_MYELOMA_CD2_DN	0.000859764	0.0269497	9	ANXA2|BOP1|HMGA1|OSBPL3|PFKFB2|POLR2H|SORD|TXN|ZNF593	35
aCD3-stimulated	5	Publication	WONG_EMBRYONIC_STEM_CELL_CORE	4.8595e-09	6.28333e-06	53	ADSL|BLM|CCT5|CDK4|CHAF1A|CHEK2|CISD1|CKS1B|COQ3|CYCS|DTYMK|EBNA1BP2|EEF1E1|EIF2S2|ENO1|FDPS|FH|GEMIN6|HMGN5|HSPE1|LMNB1|LSM5|MAIP1|MRPL11|MRPL12|MRPL13|MRPL15|MRPL37|MRPL39|MRPL4|MRPS17|MRPS36|NUSAP1|PCNA|PHB|PLK1|POP7|PRDX1|PRIM2|PRMT1|PSMA5|PSMB5|PSMD14|PUS1|RAD18|RUVBL1|RUVBL2|SLC25A5|SMC2|SNRPA|SNRPD1|STIP1|TIMM13	304
aCD3-stimulated	5	Publication	YAO_TEMPORAL_RESPONSE_TO_PROGESTERONE_CLUSTER_17	0.00112911	0.0320865	25	ADSL|ARL3|BCAP29|CDK4|CKS1B|DDT|DOHH|FKBP1A|HSD17B12|IMPDH2|MRPS12|MRPS15|NDUFV2|NR2F6|PDAP1|PHB2|PLPP1|PSMD14|PSMG1|RUVBL1|SLC39A4|TIMM13|TPM4|TUBB|UBE2S	173
aCD3-stimulated	5	Publication	CHICAS_RB1_TARGETS_SENESCENT	0.00042133	0.0162874	49	APOBEC3G|BCL2A1|BTG3|CAMTA1|CCDC71L|CCL20|CD69|CD82|CDK2|CENPK|CENPS|CENPV|CENPX|CHST2|CISD2|COMMD4|CYB5A|DDIT4|DONSON|DSN1|ENC1|ERCC1|GON7|GPD2|H2AFY|HAUS2|HIP1|JARID2|LMNB1|MAP4|NAMPT|NUSAP1|ODC1|PCNA|PHF19|POU2F2|RAB31|RANBP1|RNASEH2A|SLC5A3|SPDL1|SRD5A3|TEX30|TM6SF1|TRIB3|TSPAN5|UBE2T|WDR34|WDR76	400
aCD3-stimulated	5	Publication	WANG_RESPONSE_TO_GSK3_INHIBITOR_SB216763_DN	1.08931e-05	0.00104332	45	AHSA1|BLM|BRCA1|CD151|CDK2|CENPH|CENPK|CENPV|CHAF1A|CKS1B|DCTPP1|DHCR7|DNAJA1|EBNA1BP2|EBP|EXOSC4|GNB4|H2AFX|HIST1H1B|HIST1H2AI|HIST1H2BB|HIST1H4B|HSP90AA1|HSPE1|IDI1|IGFBP4|INSIG1|JPT2|MASTL|MCAT|MIF|MRPS12|MSMO1|PFKP|PTPN7|PYCR3|RANBP1|RUVBL1|SLC2A5|SLC7A5|SMC2|TEX30|TIPARP|TSFM|UBE2T	308
aCD3-stimulated	5	Publication	LU_EZH2_TARGETS_UP	0.000124925	0.00633444	33	ADAP1|AHSA1|APOBEC3F|ATOX1|BIK|BST2|C17orf49|CENPV|DDIT4|ENSA|HCFC1R1|JOSD2|MAPKAPK3|MCRIP2|MTX1|NUDT1|OGG1|PFDN6|PHF19|PMVK|PPP1R14B|PPP2R2A|PPP3R1|PRIM2|PSMC3|PUSL1|RUVBL1|TEDC1|THOC6|TPM4|TRIB3|WDR83|ZDHHC16	223
aCD3-stimulated	5	Publication	DUTERTRE_ESTRADIOL_RESPONSE_24HR_UP	2.19111e-05	0.00159612	37	ARL3|ATAD5|BLM|BRCA1|CCDC34|CDK2|CENPO|CHAF1A|DSN1|EBP|GLA|H2AFX|IGFBP4|IMPA2|LMNB1|LRR1|MAN1A1|MASTL|MICB|MIS18A|NUSAP1|PCNA|PLK1|POLD2|RAB31|RAD18|RNASEH2A|SLC7A5|SMC2|SNRNP25|SPDL1|TTF2|UBE2T|WDR34|WDR76|XRCC3|ZWILCH	241
aCD3-stimulated	5	Publication	WANG_ADIPOGENIC_GENES_REPRESSED_BY_SIRT1	0.000486431	0.0177171	6	ENO1|HIGD1A|IGFBP4|PFKP|TPI1|TRIB3	15
aCD3-stimulated	5	Publication	ACOSTA_PROLIFERATION_INDEPENDENT_MYC_TARGETS_UP	0.000328111	0.0134682	15	DHCR7|EIF3J|FBXO41|GLS|HILPDA|MPZL1|MRPL4|ODC1|PDCD11|PRPF19|PSMG1|SLC19A2|SLC39A4|SLC5A3|SORD	74
aCD3-stimulated	5	Publication	BHAT_ESR1_TARGETS_VIA_AKT1_UP	0.00169806	0.0439117	25	ADAP1|ARMC6|C1orf159|CAMTA1|CXXC5|DUSP2|GADD45B|GLA|IGFBP4|MCRIP2|MRPS17|PAK4|PAM16|PCYT2|PMM2|RARA|RUVBL1|SH2D2A|SLC7A5|SRM|TIPARP|TMEM104|TOMM40|UST|XRCC3	178
aCD3-stimulated	5	Publication	SCHMIDT_POR_TARGETS_IN_LIMB_BUD_UP	0.000120139	0.00627633	8	DHCR7|FDFT1|FDPS|IDI1|INSIG1|MSMO1|MVD|TM7SF2	22
aCD3-stimulated	5	Publication	ZHOU_CELL_CYCLE_GENES_IN_IR_RESPONSE_6HR	0.00123806	0.0342419	13	BRCA1|CDK2|CENPK|DCTPP1|DSN1|DTYMK|H2AFX|LMNB1|MAGOHB|NUSAP1|RANBP1|SMC2|UBE2T	67
aCD3-stimulated	5	Publication	HORTON_SREBF_TARGETS	0.000120139	0.00627633	8	AACS|FDFT1|FDPS|HSD17B7|IDI1|INSIG1|PMVK|TM7SF2	22
aCD3-stimulated	6	KEGG	KEGG_AMINOACYL_TRNA_BIOSYNTHESIS	1.74885e-10	3.80066e-07	19	AARS|AARS2|CARS|DARS2|EARS2|FARS2|FARSB|GARS|HARS|IARS|KARS|LARS2|MARS|MARS2|RARS|VARS|VARS2|WARS2|YARS	41
aCD3-stimulated	6	REACTOME	REACTOME_MITOCHONDRIAL_TRNA_AMINOACYLATION	2.97366e-06	0.00102532	10	AARS2|DARS2|EARS2|FARS2|GARS|KARS|LARS2|MARS2|VARS2|WARS2	21
aCD3-stimulated	6	REACTOME	REACTOME_CYTOSOLIC_TRNA_AMINOACYLATION	1.50885e-06	0.00085256	11	AARS|CARS|FARSB|GARS|HARS|IARS|KARS|MARS|RARS|VARS|YARS	24
aCD3-stimulated	6	REACTOME	REACTOME_TRNA_AMINOACYLATION	2.93941e-10	3.80066e-07	19	AARS|AARS2|CARS|DARS2|EARS2|FARS2|FARSB|GARS|HARS|IARS|KARS|LARS2|MARS|MARS2|RARS|VARS|VARS2|WARS2|YARS	42
aCD3-stimulated	6	REACTOME	REACTOME_CELLULAR_RESPONSE_TO_HEAT_STRESS	0.000254003	0.0398092	18	BAG3|HSPA13|HSPA14|HSPA1A|HSPA4|HSPA5|HSPA9|MTOR|NDC1|NUP107|NUP155|NUP160|NUP188|NUP205|NUP58|NUP93|RPTOR|VCP	85
aCD3-stimulated	6	REACTOME	REACTOME_FOLDING_OF_ACTIN_BY_CCT_TRIC	1.02139e-06	0.000660329	7	CCT2|CCT3|CCT4|CCT6A|CCT7|CCT8|TCP1	9
aCD3-stimulated	6	REACTOME	REACTOME_CARGO_TRAFFICKING_TO_THE_PERICILIARY_MEMBRANE	5.16606e-05	0.0121449	13	ARL6|BBS12|BBS5|BBS7|CCT2|CCT3|CCT4|CCT8|EXOC2|EXOC5|RP2|TCP1|TTC8	44
aCD3-stimulated	6	REACTOME	REACTOME_BBSOME_MEDIATED_CARGO_TARGETING_TO_CILIUM	2.97366e-06	0.00102532	10	ARL6|BBS12|BBS5|BBS7|CCT2|CCT3|CCT4|CCT8|TCP1|TTC8	21
aCD3-stimulated	6	REACTOME	REACTOME_RRNA_MODIFICATION_IN_THE_NUCLEUS_AND_CYTOSOL	4.99088e-05	0.0121449	15	BMS1|DKC1|HEATR1|NAT10|NOL6|NOP14|NOP2|TBL3|UTP15|UTP4|WDR3|WDR36|WDR43|WDR46|WDR75	56
aCD3-stimulated	6	REACTOME	REACTOME_COOPERATION_OF_PDCL_PHLP1_AND_TRIC_CCT_IN_G_PROTEIN_BETA_FOLDING	0.000369408	0.0489891	9	CCT2|CCT3|CCT4|CCT6A|CCT7|CCT8|CSNK2A1|GNAI3|TCP1	28
aCD3-stimulated	6	REACTOME	REACTOME_RRNA_PROCESSING	0.000129105	0.0238475	28	BMS1|DKC1|ERI1|FTSJ3|HEATR1|KIAA0391|LAS1L|MTREX|NAT10|NCL|NOL6|NOL9|NOP14|NOP2|NSUN4|RBM28|RIOK1|RIOK2|RRP1|TBL3|TSR1|UTP15|UTP4|WDR3|WDR36|WDR43|WDR46|WDR75	156
aCD3-stimulated	6	REACTOME	REACTOME_RRNA_PROCESSING_IN_THE_NUCLEUS_AND_CYTOSOL	0.000252563	0.0398092	26	BMS1|DKC1|ERI1|FTSJ3|HEATR1|LAS1L|MTREX|NAT10|NCL|NOL6|NOL9|NOP14|NOP2|RBM28|RIOK1|RIOK2|RRP1|TBL3|TSR1|UTP15|UTP4|WDR3|WDR36|WDR43|WDR46|WDR75	146
aCD3-stimulated	6	Publication	NAKAMURA_CANCER_MICROENVIRONMENT_DN	0.000237667	0.0396521	11	AGPS|CARS|FANCI|IARS|IMPAD1|MARS|NDC1|RFC5|SPAG5|TCP1|TXNRD1	38
aCD3-stimulated	6	Publication	SENGUPTA_NASOPHARYNGEAL_CARCINOMA_UP	1.1226e-05	0.00341535	38	ACER3|ASCC3|CAPRIN1|CCNF|CCT6A|DDX60|EIF5A2|ERI1|FANCI|FASTKD1|FIGNL1|G3BP1|GART|HNRNPLL|IFIH1|IPO5|ITGAV|KIF11|MANEA|MCMBP|MINPP1|NBN|NDC1|NFE2L3|NUP58|OTUD6B|PM20D2|PTGS2|RACGAP1|RBBP9|RRM1|SFXN1|SLC39A6|SSX2IP|TMEM38B|TWSG1|VRK2|ZNF267	214
aCD3-stimulated	6	Publication	GARY_CD5_TARGETS_DN	4.24494e-07	0.00031364	66	ABCF2|API5|ARL5B|ASCC3|AZIN1|BZW1|CCT6A|CHUK|CRYZ|CUL2|CYB5B|DHX9|EIF2S1|ERCC6L|FAM98A|FAR1|FASTKD2|FIGNL1|GDAP1|GEMIN4|GFM1|GGT1|GNL2|GTPBP4|HEATR1|HSP90B1|HSPA14|HSPA1A|HSPA4|HSPA5|IDE|IFI35|INTS2|IPO11|IPO5|KDSR|LARS2|LCMT2|MANEA|MSANTD4|MTMR4|NOLC1|NOP2|NUP160|OTUD6B|PDP2|PGM2|PLAA|POLA2|PSMD1|QTRT2|RARS|RINT1|RSC1A1|SEC23IP|SLC30A7|SOD2|TMEM33|TRMT5|UBAP2L|UCHL5|UGDH|UMPS|UTP15|WDR3|WDR36	413
aCD3-stimulated	6	Publication	ELVIDGE_HYPOXIA_DN	9.37901e-05	0.0202118	25	ABCF2|ALDH4A1|ATP6V0A2|BAK1|CHUK|DCTN5|DOLK|FASTKD5|GCH1|HSPA4|IDE|IDH3A|JAK2|LARS2|NCLN|NETO2|OGDH|PSME3|RANGAP1|SEC23IP|SLC25A44|SLC5A6|STX3|TMEM33|ZMPSTE24	130
aCD3-stimulated	6	Publication	ELVIDGE_HIF1A_TARGETS_UP	1.9781e-06	0.00085256	18	ABCF2|ATP6V0A2|CHUK|DOLK|FASTKD5|GCH1|HSPA4|IDE|IDH3A|JAK2|LARS2|PSME3|RFK|SEC23IP|SLC25A44|SLC5A6|STX3|TMEM33	61
aCD3-stimulated	6	Publication	WAMUNYOKOLI_OVARIAN_CANCER_GRADES_1_2_UP	0.000350235	0.0476688	20	ABCD3|ABHD2|BZW2|CEBPG|CPD|ELL2|GALNT4|GFPT1|GGT1|GMDS|GNPNAT1|LRRC8B|PDIA3|PDIA4|PDZD8|PLS1|SAR1B|SEC24A|SFXN1|TPD52	102
aCD3-stimulated	6	Publication	GRAESSMANN_APOPTOSIS_BY_SERUM_DEPRIVATION_UP	0.000156577	0.0269956	53	AEN|ALAS1|APOL2|ATL3|BCL9|CCT4|CEBPG|DCAF1|DCUN1D1|DDX60|EFNB1|ELK1|ERLIN1|GBP2|HEATR1|HNRNPAB|HSPA14|IFI35|IFIH1|INTS7|LIG3|MCCC2|MMD|NCL|NEDD9|NMD3|OAS2|OSGIN2|PARP14|PARP9|PNPT1|POMK|PRSS23|PTGER4|QTRT2|RBBP9|RIOK2|RPE|RTL6|SENP1|SFXN2|SLC25A44|SMYD5|SOD2|SPATA5|SURF4|TAF1A|TRAFD1|TRIM21|WDR4|WDR75|XPR1|ZNF672	373
aCD3-stimulated	6	Publication	BERENJENO_TRANSFORMED_BY_RHOA_UP	8.43525e-05	0.0189683	62	ABCE1|ABCF2|CASP3|CCNF|CCT3|CCT7|CSE1L|EIF2S1|ELL2|FIGNL1|FTSJ3|GART|GRWD1|GSR|HARS|HSPA14|HSPA4|IER3|IFRD2|IPO11|IPO5|KIF11|LDHA|LRRC8C|MAK16|MAPK6|MCM7|MDM2|MSH2|NAA15|NUP107|NUP93|OTUD4|PGAM1|PIGA|PNPT1|POLA2|POLD1|POLR1E|PPRC1|PTGER4|PTGS2|RACGAP1|RANGAP1|RARS|RFC5|RRM1|SOD2|TBL3|TFDP1|TIMELESS|TOMM70|TOPBP1|TRAF3|TSR1|TTC27|TXNRD1|UCHL5|USP14|UTP4|VARS|WDR43	446
aCD3-stimulated	6	Publication	SCHLOSSER_MYC_TARGETS_REPRESSED_BY_SERUM	1.85458e-06	0.00085256	32	AFG3L2|API5|ATP13A3|C5orf30|CCT2|CCT8|DDX10|DHX9|EIF2S1|FASTKD2|GARS|GNL2|HDAC2|IARS|IDH3A|IPO5|KDSR|MRPL3|NOLC1|NUP58|NUP93|OTUD4|PGAM1|PRMT3|SLC39A6|TMX1|TOMM70|WRN|XPOT|YARS|ZC3H14|ZMPSTE24	154
aCD3-stimulated	6	Publication	KIM_MYC_AMPLIFICATION_TARGETS_UP	0.000315588	0.045834	25	ACLY|AGL|DAG1|DKC1|EEF2K|FARSB|FASTKD1|FUT4|GATD3A|GOT2|IDH3A|KARS|LRPPRC|MAK16|NCL|NDUFS1|PGM2|PPAT|RAB8B|RIOX2|SACS|TMEM38B|UTP4|WDR3|WDR41	140
aCD3-stimulated	6	Publication	MANALO_HYPOXIA_DN	4.71101e-15	2.43653e-11	66	ABCF2|AKAP1|ATIC|ATP13A3|C1QBP|C1orf112|CAD|CCNF|CEP83|CSE1L|DKC1|DLAT|EIF2S1|ELK1|ERCC6L|FAM86C1|FANCG|FANCI|GART|GATB|GGT1|GRWD1|GTPBP4|HEATR1|HEATR3|IARS|IDE|IDH3A|LETM1|MCM6|METTL2B|MFN2|MTHFD1|NAT10|NCAPD3|NCLN|NOLC1|NUP160|NUP188|NUP205|POLA2|POMT2|PPAT|PRMT5|PSME3|RBM28|RFC5|RRM1|RRP1|SACS|SAR1B|SCLY|SEC23IP|SLC25A15|SLC5A6|TOE1|TOP3A|TSR1|TTLL4|TUBGCP4|UCHL5|UMPS|VARS|VWA8|WDR4|YARS	275
aCD3-stimulated	6	Publication	LI_WILMS_TUMOR_VS_FETAL_KIDNEY_1_DN	5.32616e-06	0.00172168	28	CCND2|CCT3|CKAP5|DKC1|FANCI|GARS|GCN1|IARS|KIF11|LIG3|MARS|MCM6|MSH2|MSH6|NOLC1|NUP188|NUP205|RFC5|RRM1|SACS|SPAG5|SRPK1|SV2A|TIMELESS|TOPBP1|TXNRD1|XPOT|YARS	132
aCD3-stimulated	6	Publication	IVANOVA_HEMATOPOIESIS_EARLY_PROGENITOR	0.000118313	0.0226634	53	AARS|ALS2|B4GALT4|BZW2|CAND1|CHML|CPSF3|CUL2|CYB5B|DDX31|DHX9|DLAT|EEF2KMT|FASTKD1|G3BP1|GART|GATB|GEMIN4|GMDS|GMPS|GNPNAT1|HSPA9|LCLAT1|MARS2|MCMBP|MLEC|MMD|MTMR4|NCL|NKG7|NOLC1|PDP2|PLD6|PPRC1|PREP|PRPF4|PSMA8|RBM19|RBM28|RIOX2|SEC23IP|SFXN2|SLC10A7|SLC25A15|SUCLA2|TDRKH|TFB2M|TTLL4|UMPS|VARS2|WDR36|WEE1|ZRANB3	369
aCD3-stimulated	6	Publication	BILD_MYC_ONCOGENIC_SIGNATURE	0.000102478	0.0205768	28	AGPAT5|ALDH1B1|ANAPC1|ATIC|DDX10|DKC1|FAM86C1|FARSB|GEMIN5|HSPA1A|MON1A|MYBBP1A|NCL|NEU3|NFKB2|NOL6|NOLC1|NOP2|PFKM|PLD6|PNPT1|SSH3|TCOF1|TFB2M|TTLL12|UBE2D4|UTP4|XPO5	154
aCD3-stimulated	6	Publication	MONNIER_POSTRADIATION_TUMOR_ESCAPE_UP	1.3639e-09	1.41082e-06	61	ABCE1|AEN|AKAP1|AP1AR|BMS1|C5orf22|CSNK1G1|DHX9|EAF1|EIF4G1|FAM83G|FAM98A|FASTKD1|FTSJ3|GEMIN5|GMPS|GRWD1|GSR|HSPA4|INTS13|INTS2|INTS6|LETM1|LONP1|MCMBP|MLEC|MMD|MTHFD1|MYBBP1A|NAA15|NAA25|NOLC1|NPLOC4|OTUD4|PCYT1A|PDE12|POLR1A|PPAT|PRPF4|PTPN11|RAB8B|RBM19|SEC23IP|SFPQ|SLC12A2|SLC25A32|SLC25A44|SLC35B4|SLC39A6|SMYD5|SSX2IP|TANGO6|TRAF2|TRMT61A|TSR1|TXLNA|TXNRD1|UTP4|WDR46|XPO5|ZMPSTE24	319
aCD3-stimulated	6	Publication	SANSOM_APC_MYC_TARGETS	0.00031903	0.045834	33	ATIC|ATRIP|CCT4|COX10|DAG1|DKC1|DNM1L|DPH2|EIF2AK3|EIF4G1|FAM83G|GEMIN5|IMPACT|LDAH|LIG3|MCCC2|MCM7|MTHFD1|MYBBP1A|NFKB2|NOL9|PIP5K1A|POFUT1|POLA2|POLE|SFXN2|SSX2IP|TTC27|TXLNA|VARS|WDR4|ZBTB21|ZFP28	206
aCD3-stimulated	6	Publication	SANSOM_APC_TARGETS_REQUIRE_MYC	0.00028543	0.043419	31	ATRIP|CAD|CCT4|CCT7|DPH2|FARSB|FZD6|GEMIN5|GNPNAT1|GRWD1|MCM7|MFSD13A|MYBBP1A|NCEH1|NFKB2|NOLC1|POFUT1|POLE|POLR1A|QTRT2|SLC1A4|SMYD5|SRGAP2|STOML1|TIMELESS|TRMT61A|TTC27|VARS|VARS2|WDR4|ZBTB21	188
aCD3-stimulated	6	Publication	MITSIADES_RESPONSE_TO_APLIDIN_DN	2.028e-07	0.000174813	43	ACLY|AGPAT5|ATP13A3|CAD|CLTC|CSE1L|CSNK2A1|EIF4G1|ERCC6L|FAM20B|FANCG|FANCI|GCN1|GMPS|HEATR1|HNRNPAB|IPO5|MAPK6|MMD|MSH2|MSH6|MTMR4|NAA15|NCAPG2|NDC1|NF2|NSD2|NUP188|NUP205|PALB2|PGAM1|PPAT|PSMD2|PTPN11|RACGAP1|RCAN1|RNGTT|RRM1|TEX2|TFDP1|TOPBP1|TRAF3|WEE1	220
aCD3-stimulated	6	Publication	TOYOTA_TARGETS_OF_MIR34B_AND_MIR34C	4.18695e-05	0.0113973	53	ABHD2|AFG3L2|API5|BORA|CCNF|CEP85|DCAF1|DCTN5|DHX9|DNM1L|ERLIN1|FAM234B|FAR1|FASTKD2|FIGNL1|FUT10|GPR157|HNRNPAB|IMPAD1|KIF11|LDHA|LRRC8C|MANEA|MFSD13A|MIEF1|MMS22L|NDC1|NOL10|NSD2|NUP58|POLE|POLR1E|POMK|PPIP5K1|PSME3|RIOK1|SACS|SHQ1|SLC35B4|SMAD2|STK38L|SUV39H1|TFDP1|TRMT61A|TTLL4|USP14|USP5|VTI1A|WDR36|WEE1|XPO5|ZNF202|ZNF473	355
aCD3-stimulated	6	Publication	IRITANI_MAD1_TARGETS_DN	4.82925e-05	0.0121449	12	C1QBP|CAD|CPSF3|GPAM|HSPA9|IPO5|LONP1|MCM6|MYBBP1A|POLD1|RARS|SLC5A6	38
aCD3-stimulated	6	Publication	KOBAYASHI_EGFR_SIGNALING_24HR_DN	0.000332549	0.046485	32	ABCE1|CCNF|CSE1L|ELL2|ERCC6L|FAM86C1|FANCI|HSPA14|IER3|KIF11|MAFF|MCM6|MCM7|MSH2|MSH6|NAA15|NCAPD3|NCAPG2|NETO2|NOC3L|NOLC1|POLA2|RACGAP1|RANGAP1|RFC5|RFWD3|RMI1|RRM1|SPAG5|TCOF1|TFDP1|TIMELESS	198
aCD3-stimulated	6	Publication	FOURNIER_ACINAR_DEVELOPMENT_LATE_2	1.89267e-06	0.00085256	44	CAD|CCNF|CCT2|CKAP5|CSE1L|CSNK2A1|DNM1L|EMC1|FANCI|FASTKD1|FLNA|GCN1|GFPT1|HSP90B1|IMPA1|IRAK1|LDHA|MAK16|MCM6|MCM7|ME2|MRPL3|MSH6|MTHFD1|NCAPG2|NDC1|NOC2L|NOLC1|NSD2|NUP107|NUP188|NUP205|PRMT5|PRPF4|RACGAP1|RFWD3|SEC23B|SF3B3|SRPK1|TIMELESS|TTLL12|TXNDC5|UCHL5|VCL	246
aCD3-stimulated	6	Publication	KARLSSON_TGFB1_TARGETS_UP	3.38632e-05	0.00973002	23	ABCE1|CCT2|CCT3|CCT8|DLAT|EIF2S1|EIF4G1|GARS|GTPBP4|HSPA9|IDH3A|IPO5|MAK16|MYBBP1A|NAA15|NAA25|NCL|NOLC1|PPRC1|PREP|TCP1|TOMM70|WDR75	108
aCD3-stimulated	6	Publication	DUTERTRE_ESTRADIOL_RESPONSE_6HR_UP	0.000103441	0.0205768	29	ABCE1|ABHD2|AKAP1|AP1B1|ATP11A|DDX10|DKC1|ENDOD1|GART|ISOC1|JAK2|MARS|MCM6|MCM7|MMS22L|MYBBP1A|NOL6|NOLC1|NOP2|POLA2|POLR1B|PRSS23|SFXN2|SLC1A4|TMED8|WDR3|WDR4|WDR46|YARS	162
aCD3-stimulated	6	Publication	FEVR_CTNNB1_TARGETS_DN	0.000156587	0.0269956	63	AAGAB|ACP2|BORA|CAPRIN1|CCND2|CCT2|CCT3|CCT4|CENPL|CYP3A5|DCAF17|DLD|EEFSEC|EIF2S1|FASTKD2|FIGNL1|GART|GCFC2|GEMIN4|GMPS|GNAI3|GNPNAT1|GRWD1|GTPBP4|HDAC2|HNRNPAB|IDE|KNTC1|MCM6|MCM7|MRPL3|MSH2|MSH6|MTBP|MTHFD1|NAA15|NCL|NOLC1|NUP155|POLD1|POLE|POLR1B|PPAT|PRPF4|RACGAP1|RMDN3|RRM1|SFPQ|SLC12A2|SLC18A2|SMYD5|SPAG5|SPATA24|TCP1|TFB2M|TIMELESS|TRAIP|TRIM37|UCHL5|USP14|VRK2|WEE1|ZNHIT6	465
aCD3-stimulated	6	Publication	FU_INTERACT_WITH_ALKBH8	2.4497e-06	0.000974605	8	ALKBH8|CCT2|CCT3|CCT4|CCT6A|CCT7|CCT8|TCP1	13
aCD3-stimulated	6	Publication	EPPERT_PROGENITOR	2.60286e-10	3.80066e-07	33	BMS1|C5orf30|CALU|CCNJ|CKAP5|CSNK2A1|DLAT|EIF2S1|FANCI|FECH|HBS1L|HS2ST1|IDE|IDH3A|IPO5|KNTC1|LRPPRC|MINPP1|MIPEP|MTMR2|MTPAP|MTREX|NDC1|PDZD8|PEX5|PHF6|PSMD1|RACGAP1|RRM1|SSX2IP|TXNRD1|UMPS|WRN	115
aCD3-stimulated	7	KEGG	KEGG_RIBOSOME	3.36958e-05	0.0108922	18	RPL11|RPL13|RPL14|RPL22|RPL27A|RPL31|RPL32|RPL34|RPL37|RPS20|RPS21|RPS23|RPS27L|RPS29|RPS3|RPS3A|RPS9|UBA52	43
aCD3-stimulated	7	REACTOME	REACTOME_EUKARYOTIC_TRANSLATION_INITIATION	0.000237978	0.0487696	24	EIF3F|EIF3H|EIF4A2|EIF4B|EIF5|PABPC1|RPL11|RPL13|RPL14|RPL22|RPL27A|RPL31|RPL32|RPL34|RPL37|RPS20|RPS21|RPS23|RPS27L|RPS29|RPS3|RPS3A|RPS9|UBA52	74
aCD3-stimulated	7	REACTOME	REACTOME_NONSENSE_MEDIATED_DECAY_NMD_INDEPENDENT_OF_THE_EXON_JUNCTION_COMPLEX_EJC	0.000100459	0.0259787	19	PABPC1|RPL11|RPL13|RPL14|RPL22|RPL27A|RPL31|RPL32|RPL34|RPL37|RPS20|RPS21|RPS23|RPS27L|RPS29|RPS3|RPS3A|RPS9|UBA52	50
aCD3-stimulated	7	Publication	WINTER_HYPOXIA_DN	0.000245168	0.0487696	16	ANKRD44|ARHGAP15|ARL6IP5|CHPT1|EVI2A|EVI2B|FLI1|GYPC|ICAM2|ISCU|ITM2A|LRMP|PTPRC|RIPOR2|SYNRG|ZSCAN18	41
aCD3-stimulated	7	Publication	PARENT_MTOR_SIGNALING_UP	2.68755e-06	0.0017375	107	ABCD4|ADA|AKAP13|AKR7A2|ALAD|ALDH3A2|ARL4C|ASXL1|ATF7IP|BBS4|BCAS3|BIN1|BRWD1|CABIN1|CAST|CD44|CDC40|CDK5RAP3|CEP350|CHMP1B|CIR1|CLEC2B|CLK2|CLSTN1|CRADD|CREBL2|CRYL1|CYHR1|DELE1|DGLUCY|DPH1|ECI2|EHMT2|EID1|EML3|FCGRT|GABARAPL1|GALT|GIT2|GLRX|GNAS|HIST2H4A|HLA-DRB1|HMGCL|ING1|IP6K2|IRAK4|KAT6B|KCTD2|KDM5A|KLHL20|LIG1|MAP3K3|MYO9B|NADSYN1|NIPSNAP1|NPRL2|NSD1|OSER1|OSGEPL1|OXR1|P4HTM|PCIF1|PDCD4|PD…	450
aCD3-stimulated	7	Publication	NAKAMURA_TUMOR_ZONE_PERIPHERAL_VS_CENTRAL_DN	2.60049e-11	6.72486e-08	120	ADD3|AHSA2P|AK3|ARID1B|ASXL1|AUH|BACH1|BCL6|BCR|BIRC3|BNIP3|BPTF|C2orf68|C4orf3|CAST|CAT|CCNG1|CCNT2|CEP57|CHMP3|CLEC2B|CLK4|CNOT8|COMMD6|CREG1|CYHR1|DELE1|DNAJC4|DRAM2|ENOSF1|EP300|EPM2AIP1|ETFRF1|FBXL3|FBXO9|FNBP1|FNTA|FOXN3|GLRX|GPCPD1|GRAMD1C|GUSB|HBP1|HIBADH|HIST1H2AC|HLA-F|HSD17B11|IGBP1|IKBKB|ITM2B|KLF11|KLHL28|LEPROT|LETMD1|LITAF|MARCH6|MAVS|MRPL10|MYSM1|MZF1|N4BP2L2|NCK1|OSBPL2|OTUD1|PAR…	430
aCD3-stimulated	7	Publication	ONKEN_UVEAL_MELANOMA_DN	3.79942e-05	0.0115592	93	ACAA1|ACP5|ADD3|AKR7A2|ALDH6A1|ASAH1|ATXN7|BBX|BEX4|BTG1|CCDC28A|CD44|CEP57|CGGBP1|CIRBP|CRBN|CREBL2|CREG1|CTDSP2|CTNNBIP1|CUTA|DALRD3|DNAJC4|DVL3|EIF4A2|EIF4B|ERP29|FAHD2A|FSTL3|FYN|GABARAPL1|GMPR2|GNAS|GYPC|H1FX|HIST1H1C|HIST1H2AC|HNRNPDL|ITM2A|ITPKB|KLF11|KLHDC3|LETMD1|LPIN1|MBD4|MBNL1|MBNL2|NIPSNAP1|NKTR|NRIP1|OARD1|OSBPL2|PDCD4|PDE4B|PDE4D|PEX6|PMM1|POLR1D|PTEN|PTP4A2|QARS|RNF13|RPL11|RPL13|…	402
aCD3-stimulated	7	Publication	DEURIG_T_CELL_PROLYMPHOCYTIC_LEUKEMIA_DN	3.31038e-05	0.0108922	72	ANKRD12|ANKRD49|APMAP|ARID4B|ARL6IP5|ARNTL|BAZ2A|BIRC3|C2orf68|CASP1|CD52|CEP57|CIR1|CLEC2B|CST7|DCLRE1C|DUSP12|ENOSF1|ENTPD4|EVI2B|FBXO42|FYN|GGA2|GIT2|GNB5|GPR137B|HABP4|HIP1R|HLA-DPA1|IDS|IQSEC1|KDM2A|KIF21B|LEPROTL1|LGALS8|MAN2A1|MBP|MICAL1|N4BP2L2|NCOA1|NKTR|NR2C1|P2RY10|PATZ1|PCM1|PDE4B|PNISR|PPP1R12A|PPWD1|PRKCB|PTPRC|RBM48|SAP30L|SERINC1|SFI1|SLC25A37|SRSF5|SRSF8|TES|THAP11|THUMPD1|TNIK|T…	292
aCD3-stimulated	7	Publication	BASAKI_YBX1_TARGETS_DN	1.78987e-05	0.00712092	67	ATRX|BBX|BDH2|BPTF|BRWD1|BTG1|BTN3A2|C14orf28|C5orf24|CAT|CD55|CHD2|CTBS|DCAF16|EIF5|FAM107B|GABARAPL1|GLRX|IER2|JAK3|KRCC1|LGALS8|MIGA1|MZF1|N4BP2L2|NADSYN1|NKTR|NT5DC1|P4HTM|PARP8|PAXBP1|PDCD4|PIAS1|PKD2|PNISR|PTEN|PTER|RALGPS2|RBM39|RICTOR|RNASET2|RPL31|RPL37|RUFY3|SAT1|SECISBP2L|SEMA4B|SEPT6|SERPINB1|SKIL|SLC25A36|SLC27A1|SMCHD1|SPATA20|SRSF7|TCIRG1|TFDP2|TMED4|TRAPPC6A|TTC3|UCP2|WSB1|YPEL5|Z…	262
aCD3-stimulated	7	Publication	OSMAN_BLADDER_CANCER_DN	1.50654e-10	2.59728e-07	103	ADPRM|ASXL1|BROX|C2orf68|CCDC84|CEP57|CHD2|CHMP3|CKLF|CTDSP2|CXCL8|CYB561D1|CYTIP|DDX58|DEDD2|DGKA|EEF1G|EIF4A2|ENOSF1|EPM2AIP1|ERGIC1|FAM102A|FAM120AOS|FAM220A|FMNL1|GABARAPL1|GGA2|GPBP1|GPR18|HIST1H1C|HIST1H2AC|HIST2H2BE|IDS|IFT20|IP6K2|ITPKB|LBH|LEPROTL1|MARCH6|MDM4|MLXIP|MTCH1|NBPF12|NOP53|NSD3|OCIAD2|OFD1|OGT|OSBPL2|OSER1|PDCD4|PHF1|PHF20|PHF3|PPM1K|PPP2R5C|RALGPS2|RBM33|RBM4|RHOH|RPL13|RPL1…	360
aCD3-stimulated	7	Publication	ZHOU_INFLAMMATORY_RESPONSE_FIMA_DN	1.70597e-05	0.00712092	50	ANKMY2|ANKRD39|AQP11|ARID4A|ATG4B|ATG4C|BOLA1|C2orf74|CHD9|CLEC2B|CNOT8|CRBN|CYBC1|DCP1B|DGKZ|FAM217B|FAM78A|IFFO1|JMJD1C|LPAR5|LRMP|MAP4K1|MBP|MIS18BP1|MTIF3|NDE1|OSGEPL1|POLM|PRPSAP1|PSTPIP1|RAB11FIP4|RHOBTB2|RIN3|SETDB2|SLAMF6|SLC29A3|SLF2|SPSB2|TAF3|THYN1|TLE3|TNFAIP8L1|WIPF1|ZBED5|ZBTB14|ZNF362|ZNF395|ZNF692|ZNF785|ZNF853	179
aCD3-stimulated	7	Publication	BIDUS_METASTASIS_DN	7.48576e-05	0.020377	34	ABHD17A|AKAP13|BIN1|BRWD1|C14orf28|CIRBP|ENG|FAM3A|GABARAPL1|GMFG|GYPC|IRF3|LPAR5|MARCH2|MR1|NME3|PDK2|PGAP3|PGGHG|PPM1M|PTK2B|RASSF7|REX1BD|SECISBP2|SELENOM|SLA|SLC25A37|STK17B|TAF3|TFDP2|THEM4|TTC17|TULP4|ZSCAN16	113
aCD3-stimulated	7	Publication	RODRIGUES_THYROID_CARCINOMA_ANAPLASTIC_DN	1.09787e-05	0.005162	85	ABHD14A|ACAA1|AKAP13|AKAP17A|ALDH3A2|ARID1B|ASAH1|ATP5IF1|ATP6V0E2|BBS1|BDH2|BEX4|BRWD1|C11orf71|C22orf39|CCDC28A|CCDC92|CHPT1|CIRBP|CRTC3|CRYL1|CTSB|CTSS|CYB5D2|CYB5R1|DCAF8|DENND6A|DGLUCY|EIF4EBP3|ELF2|EPM2AIP1|FAM53B|FNBP1|FOXP1|GABPB2|GALNT11|GIT2|GLIPR2|HGSNAT|HLA-DPA1|HNRNPDL|KCTD2|LBH|MIA3|MLLT3|MROH1|MZF1|N4BP2L2|NKTR|NSD1|OFD1|PARP8|PINK1|PPP1R13B|PRKX|RCAN3|RNASET2|RNF170|RNF38|RNPC3|RU…	349
aCD3-stimulated	7	Publication	RICKMAN_TUMOR_DIFFERENTIATED_WELL_VS_MODERATELY_UP	4.35667e-07	0.000450654	31	ACSS1|AHSA2P|ANKH|ASB3|ATRAID|CHPT1|CLN3|CNPY3|DNAJC4|FAM117A|GGA2|GGT7|KAT6B|LBH|LPIN1|METTL7A|NCOA1|NPRL2|P4HTM|PDCD4|SCPEP1|SLC27A1|SMDT1|SOS1|SRSF7|SSBP2|TMX4|TRAF5|UBL3|USP21|WBP1	80
aCD3-stimulated	7	Publication	PASQUALUCCI_LYMPHOMA_BY_GC_STAGE_DN	0.000111151	0.0261305	40	ACSS1|ANKRD44|ARHGAP15|ARHGDIB|BRD3|BTG1|CD37|CD55|CDKN2D|CKLF|CNOT6L|CRIP1|CUX1|DEK|FAM111A|FCHO1|GMFG|GYPC|HNRNPDL|LIMD2|LRMP|LSP1|NAPSA|PRKCB|PTPRCAP|PUM2|RCSD1|RFX7|RIN3|RIPOR2|S100A10|S1PR4|SERPINB1|SH3KBP1|SLC25A37|SNRPN|STX7|SYPL1|TMEM243|ZADH2	143
aCD3-stimulated	7	Publication	YU_MYC_TARGETS_DN	0.000174565	0.0377872	16	ACP5|ARHGEF1|BTG1|CD37|DGKA|ERO1B|GBP3|GGA2|LTB|MAP4K2|PRKCB|PTPRC|RBMS1|RGL2|SIPA1|ZCCHC7	40
aCD3-stimulated	7	Publication	HADDAD_B_LYMPHOCYTE_PROGENITOR	7.97092e-06	0.00458062	60	ANKRD10|BTG1|BTN2A1|C6orf62|CD9|CDK13|CHD7|DCP2|DDR1|ELF2|ENTPD4|FAM193B|GLRX|HIP1R|HIST1H1C|HIST1H1E|HIST1H2AC|HIST1H2BG|HIST1H3D|HLA-F|HMGB2|ING1|JADE2|JMJD1C|JUN|KMT2A|LAPTM5|LBH|LMF1|LRMP|MDM1|MLXIP|NEIL1|PKD2|PKN2|PNISR|PRDM2|RAD52|RB1CC1|RBM6|REXO2|SECISBP2L|SSBP2|TGIF1|TLE4|TMEM243|TOB1|TRIM38|TSPAN14|TTC13|USP34|VAMP1|WASHC4|ZFP36L1|ZFYVE16|ZHX2|ZMYM2|ZMYM5|ZNF107|ZSCAN16	222
aCD3-stimulated	7	Publication	DAZARD_RESPONSE_TO_UV_NHEK_DN	5.08728e-05	0.0146175	62	ABL1|AFF1|AKAP9|ASXL1|ATP2B1|ATRX|BACH1|BBX|BPTF|BRD8|CENPC|CEP350|CHD9|CTCF|DMTF1|ELF1|ELF2|ENOSF1|FOXJ3|FYN|KAT6B|KBTBD2|KDM5A|KIF2A|KLF7|LPCAT4|MAML1|MARCH6|METTL18|MORC3|N4BP2L2|NCK1|NPIPB5|NRIP1|PCF11|PHF3|PHIP|PNISR|POGZ|PPP1R12A|PUM2|REV3L|RNF13|RSBN1|SCAF11|SLC25A36|SSBP2|TLE4|TLK1|TLK2|TTC9|UBL3|UBR5|WDR37|XPA|ZFC3H1|ZHX2|ZMYND8|ZNF148|ZNF217|ZNF264|ZNF44	245
aCD3-stimulated	7	Publication	SARRIO_EPITHELIAL_MESENCHYMAL_TRANSITION_DN	2.73782e-05	0.0101143	31	ALDH6A1|BCL6|BIRC3|BTG1|CCNG1|CD9|CREG1|CTSD|CXCL1|CXCL3|EIF4B|ENG|HIST1H2AC|HIST2H2BE|IFNGR1|MMP25|NCK1|PDCD4|PIK3C2B|PNRC1|PSAP|PTEN|RGCC|RPL37|RSRP1|S100A4|SAT1|SCPEP1|SESN1|SRSF8|TMEM59	95
aCD3-stimulated	7	Publication	CHEN_HOXA5_TARGETS_9HR_UP	2.13874e-06	0.00158022	56	ADPRM|AKAP10|ARID4B|ARNTL|BACH1|BIRC3|BTN2A1|CCNL1|CCNT2|CENPC|CHD9|CLK4|CXCL8|DAAM1|DCLRE1C|DMTF1|DPP8|EIF5|FAM13B|FNBP4|GABARAPL1|IER2|IP6K2|JMJD1C|JUN|KHDC4|KRCC1|LRIF1|MARCH7|MORC3|NEMF|PGS1|PPP1R12A|PPWD1|PRKRIP1|PRPF38B|PTBP2|RBBP6|RBM39|RBM5|RSRC2|SAT1|SLTM|SMCHD1|SNX16|TLK2|WAC|ZNF107|ZNF131|ZNF222|ZNF274|ZNF280D|ZNF331|ZNF426|ZNF44|ZSCAN16	195
aCD3-stimulated	7	Publication	RUTELLA_RESPONSE_TO_HGF_DN	1.04833e-05	0.005162	54	ARGLU1|ATRX|BTG1|CASP1|CCDC69|CCNI|CCNL1|CD52|CD55|CHPT1|CIRBP|CNPY3|CRIP1|DENND3|FNBP1|FYN|ICAM2|ICAM3|IQGAP2|LRMP|MAN2A2|MAP4K1|MICAL1|MIS18BP1|NARF|NCOA1|NDE1|NKTR|NME3|PGS1|PLAC8|PRKCB|PRKRIP1|RGCC|RNASET2|RPL22|S100A12|SDR39U1|SELL|SEPT9|SLC2A3|SMIM7|SON|SP110|STK17B|SYF2|TLE4|TMX4|TRADD|TRAF5|TSEN34|ZFP36|ZHX2|ZNF395	195
aCD3-stimulated	7	Publication	LEE_DIFFERENTIATING_T_LYMPHOCYTE	3.48888e-15	1.80445e-11	73	AHSA2P|AKAP13|AKNA|AP1G2|APBB1IP|ARHGAP15|ARHGAP9|ARHGDIB|BTG1|C2orf68|CD52|CD96|CDK13|CEP350|CNOT6L|DCLRE1C|DGKA|EVI2A|EVI2B|FAM107B|FLI1|FNBP1|GMFG|ICAM2|IFNAR2|ITM2A|KDM5A|KLHL6|KMT2E|LAPTM5|LAT|LAX1|LCK|LNPEP|LTB|MAP4K1|MDM4|MR1|MYCBP2|NPIPB3|OCIAD1|PGGHG|PNISR|PRKCB|PTPRC|RBM33|RCSD1|RGCC|RHOH|RNASET2|SEC31B|SELL|SEPT6|SLA|SLC46A3|SLC9A3R1|SMDT1|SP110|SRRM2|SRSF7|STX16|TBC1D10C|TMC6|TRAF3IP3…	186
aCD3-stimulated	7	Publication	JISON_SICKLE_CELL_DISEASE_DN	1.06403e-06	0.000917192	46	AP1G2|ATP6V0E2|ATRX|B4GAT1|BTG1|CDK10|CIRBP|DGKA|EEF1G|EIF3F|EIF3H|EIF4A2|EIF4B|FAM102A|FNBP4|FOXJ3|FYN|GPATCH8|GPR183|HNRNPDL|ITPKB|ITPR3|JAK1|LPAR2|METTL18|MZF1|OGT|PMM1|PRRC2C|RBBP6|RPL11|RPL13|RPL14|RPL22|RPL37|RPS20|SAFB2|SARAF|SRSF5|SRSF8|SUGP2|TMC6|TOMM7|TRAF3IP3|TRAF5|TXNIP	146
aCD3-stimulated	7	Publication	KARLSSON_TGFB1_TARGETS_DN	0.000111151	0.0261305	40	ADD3|ALAD|ATP5IF1|BBX|BET1L|CCNI|COPZ2|CRIP1|CTDSP2|CTNNBIP1|CTSA|CTSB|DCAF8|GABARAP|GABARAPL1|ING4|ITM2B|KMT2E|LEPROT|NUDT14|PAIP2|PNRC1|RSRP1|S100PBP|SERINC3|SESN1|SH3BGRL|SLC12A9|SLC39A10|SLC48A1|SLC9A3R1|SMARCA2|STMN1|SYNE2|TECR|TMEM59|TNRC6B|WBP2|ZFP36L1|ZNF395	143
aCD3-stimulated	7	Publication	WANG_RESPONSE_TO_GSK3_INHIBITOR_SB216763_UP	2.52978e-08	3.271e-05	79	ALDH2|ALOX5AP|AMPD3|AP1G2|ARHGAP15|ARL17A|ASAH1|ATG16L2|ATG4C|CAMLG|CASP1|CCNI|CD37|CDK5RAP3|CHD2|CTSB|CTSS|DCP1B|DENND1C|DENND4B|DNAJC4|DNASE2|EIF4B|EVI2A|EVI2B|FAM220A|GLRX|HACD4|HPS1|IDS|ITGB7|KMT2C|KRBOX4|KRCC1|LETMD1|LPAR2|MAP4K1|MR1|MYO18A|OMA1|ORMDL1|P2RX4|PHF21A|PIP4P2|PLD3|PRKCB|PSAP|PTPRC|R3HDM2|RCAN3|RCOR3|RNF130|RPL31|RSRP1|SAT1|SAT2|SCAPER|SDCCAG8|SEC31B|SLC35D2|SLC46A3|SLX4IP|SNRPN|…	277
aCD3-stimulated	7	Publication	LEE_BMP2_TARGETS_UP	0.000175347	0.0377872	90	ABHD14B|ABHD4|ACAA1|ACAD8|AK3|ALDH6A1|AMPD3|ARL4C|BEX2|BTG1|CASP1|CAST|CDC37L1|CHKB|CIRBP|CLN3|CLSTN1|CREBRF|CREG1|CRIP1|CRYL1|CTDSP2|CTSA|CTSB|CTSD|DCAF8|DDR1|DGKA|FCGRT|FLCN|FLOT1|FNBP1|GABARAPL1|GBP3|GLMP|H1FX|HACD4|HBP1|HDAC5|HEXA|HIST1H1C|HSD17B11|IP6K2|ITM2A|ITM2B|ITPR2|JUN|LIX1L|LRP10|MAP1LC3B|METTL7A|NAAA|NAGLU|NAPRT|OCIAD2|OXLD1|P2RX4|PDCD4|PDK2|PGGHG|PINK1|PKN1|PNRC1|PTK2B|RBM39|RCSD1|R…	402
aCD3-stimulated	8	KEGG	KEGG_GLYCINE_SERINE_AND_THREONINE_METABOLISM	0.00038043	0.0141553	4	GCAT|GLDC|PHGDH|PSAT1	15
aCD3-stimulated	8	KEGG	KEGG_TRYPTOPHAN_METABOLISM	0.000122163	0.0062114	5	CYP1A1|IL4I1|KMO|KYNU|WARS	21
aCD3-stimulated	8	KEGG	KEGG_CYTOKINE_CYTOKINE_RECEPTOR_INTERACTION	5.59703e-13	2.89479e-09	22	CCR8|CD70|CSF1|CSF2|CXCL10|CXCL11|CXCL13|CXCL9|IFNG|IFNLR1|IL13RA1|IL15RA|IL23R|IL2RA|IL6|IL7|LIF|OSM|TNF|TNFRSF8|VEGFA|XCL1	130
aCD3-stimulated	8	KEGG	KEGG_CELL_CYCLE	0.000318272	0.0125657	10	CCND1|CCNE1|CDC20|CDC45|CDC6|CDK6|ESPL1|GADD45G|ORC1|TTK	109
aCD3-stimulated	8	KEGG	KEGG_CELL_ADHESION_MOLECULES_CAMS	2.25324e-05	0.00176572	9	ALCAM|CD22|CD274|CD80|CD86|CTLA4|ESAM|PDCD1LG2|SDC4	64
aCD3-stimulated	8	KEGG	KEGG_TOLL_LIKE_RECEPTOR_SIGNALING_PATHWAY	0.000100174	0.00545369	9	CD80|CD86|CXCL10|CXCL11|CXCL9|IL6|MAPK11|TICAM2|TNF	77
aCD3-stimulated	8	KEGG	KEGG_JAK_STAT_SIGNALING_PATHWAY	2.45173e-07	5.26488e-05	13	CCND1|CSF2|IFNG|IFNLR1|IL13RA1|IL15RA|IL23R|IL2RA|IL6|IL7|LIF|OSM|SOCS2	90
aCD3-stimulated	8	KEGG	KEGG_HEMATOPOIETIC_CELL_LINEAGE	2.70706e-07	5.26488e-05	10	CD19|CD22|CD38|CSF1|CSF2|FCER2|IL2RA|IL6|IL7|TNF	50
aCD3-stimulated	8	KEGG	KEGG_GRAFT_VERSUS_HOST_DISEASE	0.000971213	0.0280621	5	CD80|CD86|IFNG|IL6|TNF	32
aCD3-stimulated	8	REACTOME	REACTOME_ACTIVATION_OF_THE_PRE_REPLICATIVE_COMPLEX	0.000971213	0.0280621	5	CDC45|CDC6|CDT1|MCM10|ORC1	32
aCD3-stimulated	8	REACTOME	REACTOME_SIGNALING_BY_GPCR	9.09745e-05	0.00511435	19	BTK|CCR8|CXCL10|CXCL11|CXCL13|CXCL9|FGD2|GALR2|GNG4|GPR84|GPSM1|GRK3|LRP8|NLN|NPW|P2RY14|PTGIR|SDC4|XCL1	291
aCD3-stimulated	8	REACTOME	REACTOME_PEPTIDE_LIGAND_BINDING_RECEPTORS	5.38157e-06	0.000579865	9	CCR8|CXCL10|CXCL11|CXCL13|CXCL9|GALR2|NLN|NPW|XCL1	54
aCD3-stimulated	8	REACTOME	REACTOME_CHEMOKINE_RECEPTORS_BIND_CHEMOKINES	8.71824e-05	0.00501008	6	CCR8|CXCL10|CXCL11|CXCL13|CXCL9|XCL1	31
aCD3-stimulated	8	REACTOME	REACTOME_G_ALPHA_I_SIGNALLING_EVENTS	0.000316776	0.0125657	12	CCR8|CXCL10|CXCL11|CXCL13|CXCL9|GALR2|GNG4|GPSM1|LRP8|NPW|P2RY14|SDC4	151
aCD3-stimulated	8	REACTOME	REACTOME_GPCR_LIGAND_BINDING	2.47149e-05	0.00190785	12	CCR8|CXCL10|CXCL11|CXCL13|CXCL9|GALR2|GNG4|NLN|NPW|P2RY14|PTGIR|XCL1	116
aCD3-stimulated	8	REACTOME	REACTOME_ACTIVATION_OF_ATR_IN_RESPONSE_TO_REPLICATION_STRESS	0.00128981	0.0333546	5	CDC45|CDC6|CLSPN|MCM10|ORC1	34
aCD3-stimulated	8	REACTOME	REACTOME_G1_S_SPECIFIC_TRANSCRIPTION	0.000430021	0.0153804	5	CCNE1|CDC45|CDC6|CDT1|ORC1	27
aCD3-stimulated	8	REACTOME	REACTOME_CLASS_A_1_RHODOPSIN_LIKE_RECEPTORS	7.083e-06	0.000704486	11	CCR8|CXCL10|CXCL11|CXCL13|CXCL9|GALR2|NLN|NPW|P2RY14|PTGIR|XCL1	86
aCD3-stimulated	8	REACTOME	REACTOME_SIGNALING_BY_INTERLEUKINS	3.62075e-05	0.00249687	25	BLNK|CCND1|CD80|CD86|CSF1|CSF2|CXCL10|DUSP5|DUSP6|FCER2|FSCN1|IFNG|IFNLR1|IL13RA1|IL15RA|IL23R|IL2RA|IL6|IL7|LIF|MAPK11|OSM|SOCS2|TNF|VEGFA	422
aCD3-stimulated	8	REACTOME	REACTOME_INTERLEUKIN_10_SIGNALING	2.95208e-07	5.26488e-05	9	CD80|CD86|CSF1|CSF2|CXCL10|FCER2|IL6|LIF|TNF	39
aCD3-stimulated	8	REACTOME	REACTOME_INTERLEUKIN_4_AND_INTERLEUKIN_13_SIGNALING	1.00009e-05	0.000940448	10	CCND1|FCER2|FSCN1|IL13RA1|IL23R|IL6|LIF|OSM|TNF|VEGFA	73
aCD3-stimulated	8	REACTOME	REACTOME_RUNX1_AND_FOXP3_CONTROL_THE_DEVELOPMENT_OF_REGULATORY_T_LYMPHOCYTES_TREGS	3.94233e-05	0.00268286	4	CTLA4|FOXP3|IFNG|IL2RA	9
aCD3-stimulated	8	BIOCARTA	BIOCARTA_MCM_PATHWAY	0.0006383	0.0205049	4	CCNE1|CDC6|CDT1|ORC1	17
aCD3-stimulated	8	BIOCARTA	BIOCARTA_CYTOKINE_PATHWAY	0.00151158	0.0370515	3	IFNG|IL6|TNF	10
aCD3-stimulated	8	BIOCARTA	BIOCARTA_INFLAM_PATHWAY	8.22767e-07	0.000125752	6	CSF1|CSF2|IFNG|IL6|IL7|TNF	15
aCD3-stimulated	8	BIOCARTA	BIOCARTA_STEM_PATHWAY	1.13828e-05	0.00103284	4	CSF1|CSF2|IL6|IL7	7
aCD3-stimulated	8	PID	PID_NFAT_TFPATHWAY	1.80856e-07	4.53852e-05	9	BATF3|CSF2|CTLA4|EGR3|FOSL1|FOXP3|IFNG|IL2RA|TNF	37
aCD3-stimulated	8	PID	PID_ATF2_PATHWAY	0.000434171	0.0153804	6	ATF3|CCND1|DUSP5|IFNG|IL6|MAPK11	41
aCD3-stimulated	8	PID	PID_AP1_PATHWAY	1.30646e-05	0.00114801	8	ATF3|CCND1|CSF2|FOSL1|IFNG|IL6|MYB|TRIP6	46
aCD3-stimulated	8	PID	PID_IL23_PATHWAY	0.000715129	0.0224372	5	CXCL9|IFNG|IL23R|IL6|TNF	30
aCD3-stimulated	8	PID	PID_CXCR3_PATHWAY	0.00147526	0.0370515	5	CXCL10|CXCL11|CXCL13|CXCL9|MAPK11	35
aCD3-stimulated	8	PID	PID_TCR_CALCIUM_PATHWAY	0.000240344	0.0105344	5	BATF3|CSF2|FOSL1|IFNG|IL2RA	24
aCD3-stimulated	8	Publication	NAKAMURA_CANCER_MICROENVIRONMENT_DN	0.000283368	0.0117674	6	ASNS|BCAT1|CDC20|CDC6|PSAT1|TRIP13	38
aCD3-stimulated	8	Publication	KOBAYASHI_EGFR_SIGNALING_6HR_DN	1.61569e-07	4.39808e-05	6	CCND1|DUSP5|DUSP6|FOSL1|PHLDA2|VEGFA	12
aCD3-stimulated	8	Publication	CHEMNITZ_RESPONSE_TO_PROSTAGLANDIN_E2_UP	0.00143647	0.0367794	9	ADAM19|CDC45|CDC6|DDIAS|FEZ1|MAP3K20|PCLAF|SLC7A1|TTK	110
aCD3-stimulated	8	Publication	FULCHER_INFLAMMATORY_RESPONSE_LECTIN_VS_LPS_UP	4.40401e-07	7.34759e-05	30	ADAM19|AK4|ALCAM|BATF3|BCAT1|CSF1|DTX4|DUSP6|EPOP|FCER2|FSCN1|GADD45G|IL6|LAMP3|LRP8|MAP3K20|MB21D2|MFSD2A|MT1E|NCS1|NDFIP2|PHLDA2|SEMA7A|SGPP2|SLC41A2|SLC7A1|SOCS2|SPINT1|TUBB6|WDFY4	447
aCD3-stimulated	8	Publication	ZHOU_INFLAMMATORY_RESPONSE_LIVE_UP	1.20866e-09	1.25024e-06	24	ACOD1|ALCAM|ARHGAP31|CD80|CXCL10|DNAJB5|DUSP5|DYRK3|FOSL1|FSCN1|GPR84|IL6|LIF|MFSD2A|NIPAL4|OSM|P2RX7|PXDC1|SDC4|SGPP2|SMTN|TNF|TRIP10|VEGFA	226
aCD3-stimulated	8	Publication	CHARAFE_BREAST_CANCER_LUMINAL_VS_BASAL_DN	0.000561962	0.0187385	17	ANKRD33B|ARNTL2|CDK6|CFB|CLIC4|FOSL1|FSCN1|IFI27|IFIT3|MT1G|MYO1B|NDFIP2|PSAT1|PXDC1|SPATS2L|TRIP10|TUBB6	283
aCD3-stimulated	8	Publication	HORIUCHI_WTAP_TARGETS_DN	0.00101271	0.0288713	15	ARNTL2|CDC20|CENPW|ESPL1|FASN|HMMR|LRP8|NLN|PAWR|PCLAF|POLR3G|SPATS2L|TRIP13|TTK|ULBP2	246
aCD3-stimulated	8	Publication	GAL_LEUKEMIC_STEM_CELL_DN	1.83153e-06	0.000215289	15	CD38|CD86|CDC20|CDC45|CDC6|COCH|ESPL1|GINS2|HMMR|ORC1|PCLAF|SECTM1|SLC15A3|STX11|VDR	142
aCD3-stimulated	8	Publication	BASAKI_YBX1_TARGETS_UP	0.00181676	0.0431021	13	C3orf14|CDC20|CDC6|CENPW|DTL|ESPL1|GINS1|GINS2|MCM10|MT1G|SLC1A5|TRIP13|TUBB6	209
aCD3-stimulated	8	Publication	VECCHI_GASTRIC_CANCER_EARLY_UP	6.57482e-06	0.000680099	21	CCNE1|CDC20|CDC6|CDK6|CENPW|DTL|FOSL1|GINS1|GINS2|HMMR|IL15RA|JUP|LIF|LRP8|MCM10|MTHFD1L|MYB|PCLAF|PUS7|TRIP13|TTK	286
aCD3-stimulated	8	Publication	TAKEDA_TARGETS_OF_NUP98_HOXA9_FUSION_10D_UP	0.00103282	0.0290311	9	ASB2|BATF3|CD38|CXCL10|DBN1|FCER2|IFI27|IFIT3|INPP4B	105
aCD3-stimulated	8	Publication	TAKEDA_TARGETS_OF_NUP98_HOXA9_FUSION_16D_UP	0.000170062	0.00829776	10	ADAM19|ASB2|CD38|ELOVL6|FCER2|HDAC9|IFI27|IFIT3|LAMP3|LIF	101
aCD3-stimulated	8	Publication	TONKS_TARGETS_OF_RUNX1_RUNX1T1_FUSION_SUSTAINED_IN_GRANULOCYTE_UP	0.000731433	0.0224372	3	CD200|CYP1A1|JUP	8
aCD3-stimulated	8	Publication	TONKS_TARGETS_OF_RUNX1_RUNX1T1_FUSION_HSC_UP	0.002079	0.0482964	9	CA2|CD200|COCH|CYP1A1|DNAJB5|DUSP6|IL13RA1|JUP|SOCS2	116
aCD3-stimulated	8	Publication	TONKS_TARGETS_OF_RUNX1_RUNX1T1_FUSION_GRANULOCYTE_UP	1.17106e-06	0.000159388	8	BCAT1|CD200|CDK6|CYP1A1|FSCN1|JUP|NEFH|SOCS2	34
aCD3-stimulated	8	Publication	TONKS_TARGETS_OF_RUNX1_RUNX1T1_FUSION_SUSTAINED_IN_MONOCYTE_UP	6.44484e-05	0.00383135	4	CSF1|CYP1A1|DUSP6|NEFH	10
aCD3-stimulated	8	Publication	ZHOU_INFLAMMATORY_RESPONSE_FIMA_UP	1.86192e-08	7.40759e-06	22	ACOD1|ARHGAP31|CD80|CSF1|CXCL10|DNAJB5|DYRK3|FOSL1|FSCN1|GNG4|GPR84|IL6|MAPK11|MFSD2A|NIPAL4|PXDC1|SDC4|SGPP2|TMEM217|TNF|TRIP10|VEGFA	220
aCD3-stimulated	8	Publication	ZHOU_INFLAMMATORY_RESPONSE_LPS_UP	7.90733e-09	3.71788e-06	20	ACOD1|ARHGAP31|CD80|CXCL10|CXCL9|DDX3Y|DUSP5|FOSL1|FSCN1|GPR84|IFIT3|IL6|MAPK11|MFSD2A|NIPAL4|OSM|SDC4|SGPP2|TNF|TRIP10	174
aCD3-stimulated	8	Publication	SABATES_COLORECTAL_ADENOMA_UP	0.000208251	0.00969782	6	ARNTL2|CHAC1|CXCL11|LRP8|LRRC34|PSAT1	36
aCD3-stimulated	8	Publication	NAGASHIMA_NRG1_SIGNALING_UP	0.000942456	0.0276954	10	ATF3|DUSP5|EGR3|FOSL1|HOMER1|LIF|PHLDA2|TRIB1|TUBB6|VEGFA	125
aCD3-stimulated	8	Publication	NAGASHIMA_EGF_SIGNALING_UP	0.000434171	0.0153804	6	ATF3|DUSP5|EGR3|FOSL1|LIF|TRIB1	41
aCD3-stimulated	8	Publication	KIM_WT1_TARGETS_UP	0.000190788	0.00905282	12	CA2|CSF1|DNAJB5|DUSP5|FOSL1|IL2RA|LIF|PHLDA2|SDC4|SH2B2|SLC7A1|TRIB1	143
aCD3-stimulated	8	Publication	JAATINEN_HEMATOPOIETIC_STEM_CELL_UP	0.000329305	0.0127102	13	ARMCX1|BCAT1|CDK6|DTL|FRMD4B|JADE3|JUP|MYB|NT5DC2|SCD|SLC9A7|SOCS2|TRIP6	174
aCD3-stimulated	8	Publication	GRAHAM_CML_QUIESCENT_VS_NORMAL_QUIESCENT_UP	0.000258168	0.0110351	8	CA2|CD38|CDC20|ELOVL6|GINS1|LMNA|PCLAF|TUBB6	69
aCD3-stimulated	8	Publication	GRAHAM_CML_DIVIDING_VS_NORMAL_QUIESCENT_UP	6.57701e-08	2.00096e-05	17	CCNE1|CDC20|CDC45|CDC6|ELOVL6|ESPL1|GINS1|GINS2|HMMR|LMNA|MCM10|NPM3|NT5DC2|PCLAF|TRIP13|TTK|TUBB6	143
aCD3-stimulated	8	Publication	GRAHAM_NORMAL_QUIESCENT_VS_NORMAL_DIVIDING_DN	1.56691e-06	0.00019766	11	CCNE1|CDC20|CDC45|CDC6|DTL|GINS1|GINS2|MCM10|NPM3|PCLAF|TRIP13	74
aCD3-stimulated	8	Publication	GOZGIT_ESR1_TARGETS_DN	0.000181173	0.00867615	22	AK4|ALCAM|C1orf53|C8orf88|CDK6|CFB|CYP1A1|EGR3|HDAC9|IFI27|IFIT3|INPP4B|KYNU|LMNA|MB21D2|MYO1B|RUBCNL|SECTM1|SLC9A7|STAP2|VDR|ZC2HC1A	385
aCD3-stimulated	8	Publication	PACHER_TARGETS_OF_IGF1_AND_IGF2_UP	0.00148663	0.0370515	4	ASNS|EGR3|PHGDH|VEGFA	21
aCD3-stimulated	8	Publication	ENK_UV_RESPONSE_EPIDERMIS_UP	0.00107376	0.0291754	14	ARNTL2|CA2|CDC20|CSF1|CYP27B1|ESPL1|FSCN1|HK2|MAP3K20|POLR3G|SCO2|SLC1A5|ULBP2|WARS	222
aCD3-stimulated	8	Publication	CONCANNON_APOPTOSIS_BY_EPOXOMICIN_DN	0.000964389	0.0280621	9	AK4|CDC20|ESPL1|HDAC9|HK2|HMMR|IL7|MYB|PCLAF	104
aCD3-stimulated	8	Publication	GAUSSMANN_MLL_AF4_FUSION_TARGETS_E_UP	5.20922e-05	0.0032336	7	EGR3|HDAC9|IL13RA1|IL7|MYO1B|NIPAL4|ZC2HC1A	41
aCD3-stimulated	8	Publication	HAMAI_APOPTOSIS_VIA_TRAIL_DN	4.44432e-05	0.00290962	12	ASB2|BATF3|CD19|KYNU|PACSIN3|PHLDA2|PYCR1|SLC15A3|SLC1A5|SLC29A1|SLC37A2|TRAF4	123
aCD3-stimulated	8	Publication	STREICHER_LSM1_TARGETS_UP	5.85948e-05	0.00356532	6	CDC45|CDC6|IL13RA1|IL15RA|IL6|INPP4B	29
aCD3-stimulated	8	Publication	BUSA_SAM68_TARGETS_UP	0.000137932	0.00692604	3	CCND1|MAPK11|PAWR	5
aCD3-stimulated	8	Publication	KAN_RESPONSE_TO_ARSENIC_TRIOXIDE	2.25324e-05	0.00176572	9	AK4|ASNS|ATF3|MT1E|MT1G|PHGDH|PSAT1|SCD|SOCS2	64
aCD3-stimulated	8	Publication	SHIRAISHI_PLZF_TARGETS_UP	0.00107744	0.0291754	3	FEZ1|PHLDA2|ZBTB32	9
aCD3-stimulated	8	Publication	MARKS_HDAC_TARGETS_DN	1.38253e-05	0.00119174	5	CCND1|IFNG|IL6|TNF|VEGFA	14
aCD3-stimulated	8	Publication	DEBOSSCHER_NFKB_TARGETS_REPRESSED_BY_GLUCOCORTICOIDS	0.000731433	0.0224372	3	CSF2|IL6|TNF	8
aCD3-stimulated	8	Publication	KLEIN_TARGETS_OF_BCR_ABL1_FUSION	0.00112216	0.0299166	5	BLNK|BTK|CD19|CD38|SPIB	33
aCD3-stimulated	8	Publication	FARMER_BREAST_CANCER_CLUSTER_7	0.00204116	0.0477688	3	ALCAM|FASN|SCD	11
aCD3-stimulated	8	Publication	ROSTY_CERVICAL_CANCER_PROLIFERATION_CLUSTER	1.30961e-05	0.00114801	12	CA2|CDC20|CDC6|DTL|ESPL1|GINS1|HMMR|LRP8|MCM10|PCLAF|TRIP13|TTK	109
aCD3-stimulated	8	Publication	DIRMEIER_LMP1_RESPONSE_LATE_UP	0.0019155	0.0450315	6	FASN|FEZ1|FSCN1|SLC7A1|SPIB|TRIP10	54
aCD3-stimulated	8	Publication	FUNG_IL2_SIGNALING_1	0.00151158	0.0370515	3	IL2RA|LIF|SOCS2	10
aCD3-stimulated	8	Publication	FUNG_IL2_TARGETS_WITH_STAT5_BINDING_SITES	0.000465519	0.0161588	3	IL2RA|LIF|SOCS2	7
aCD3-stimulated	8	Publication	MARTORIATI_MDM4_TARGETS_NEUROEPITHELIUM_UP	5.23668e-05	0.0032336	11	AK4|C3orf14|CCND1|CDK6|CPNE2|DDIAS|DDX3Y|DUSP5|HK2|MAP3K20|VEGFA	106
aCD3-stimulated	8	Publication	MARTORIATI_MDM4_TARGETS_FETAL_LIVER_UP	0.000536729	0.0182629	12	AK4|CENPW|CHAC1|CPNE2|DDIAS|DDX3Y|DYRK3|GINS1|HK2|MAP3K20|NPM3|PHLDA1	160
aCD3-stimulated	8	Publication	BORLAK_LIVER_CANCER_EGF_UP	2.14626e-05	0.00173445	7	AEBP1|ALCAM|ATF3|BLNK|CA2|CCND1|SCD	36
aCD3-stimulated	8	Publication	MAINA_VHL_TARGETS_DN	0.00107744	0.0291754	3	CCND1|GNG4|VEGFA	9
aCD3-stimulated	8	Publication	KONDO_HYPOXIA	0.000465519	0.0161588	3	FOSL1|IL6|VEGFA	7
aCD3-stimulated	8	Publication	HATADA_METHYLATED_IN_LUNG_CANCER_UP	0.00109359	0.0294587	11	ANKLE1|BCAT1|CSF1|ETV7|FAM83F|HPDL|LRRC34|MT1E|OSM|SECTM1|TRIP6	150
aCD3-stimulated	8	Publication	SHETH_LIVER_CANCER_VS_TXNIP_LOSS_PAM3	0.00214956	0.0487611	5	AEBP1|PHGDH|PSAT1|SCD|TUBB6	38
aCD3-stimulated	8	Publication	SCHLESINGER_METHYLATED_DE_NOVO_IN_CANCER	0.000149783	0.0074488	6	CYP27B1|DUSP6|EGR3|FEZ1|GADD45G|VDR	34
aCD3-stimulated	8	Publication	GROSS_HYPOXIA_VIA_ELK3_AND_HIF1A_UP	0.00110513	0.0296151	9	AK4|ATF3|HK2|HOMER1|IL13RA1|LRP5|PHLDA1|SDC4|VEGFA	106
aCD3-stimulated	8	Publication	MARTIN_NFKB_TARGETS_UP	0.000122163	0.0062114	5	CA2|CXCL9|DUSP6|SLC29A1|VEGFA	21
aCD3-stimulated	8	Publication	GARCIA_TARGETS_OF_FLI1_AND_DAX1_DN	0.00169287	0.0407233	10	C3orf14|CCNE1|CDC6|DTL|GINS2|HPDL|MCM10|MT1G|NEFH|TIPIN	135
aCD3-stimulated	8	Publication	WU_CELL_MIGRATION	0.00154317	0.0376476	8	DTX4|FOSL1|JUP|KYNU|MT1E|MT1G|SPINT1|TUBB6	90
aCD3-stimulated	8	Publication	BENPORATH_ES_1	6.27873e-05	0.003776	18	CDC20|CDC6|CDT1|COCH|DDIAS|ELOVL6|GINS2|GLDC|HMMR|HOMER1|LRP8|MCM10|NLN|NPM3|ORC1|POLR3G|PUS7|SLC29A1	259
aCD3-stimulated	8	Publication	BENPORATH_SUZ12_TARGETS	2.93887e-07	5.26488e-05	21	ATF3|BATF3|CD38|CD70|COCH|CSF1|CYP27B1|DUSP6|EGR3|ESAM|FEZ1|GADD45G|GALR2|GRK3|IL15RA|IL7|MAPK11|NEFH|SECTM1|SGPP2|VDR	236
aCD3-stimulated	8	Publication	BENPORATH_EED_TARGETS	0.000321521	0.0125978	18	ATF3|BATF3|CD70|CDT1|COCH|CYP27B1|EGR3|ESAM|ETV7|FEZ1|GADD45G|GALR2|GINS1|IL7|MYB|SGPP2|ULBP2|VDR	295
aCD3-stimulated	8	Publication	BENPORATH_ES_WITH_H3K27ME3	2.78732e-07	5.26488e-05	22	ATF3|BATF3|CD38|CD70|CSF1|CYP27B1|DLK2|DUSP6|EGR3|ESAM|ETV7|FEZ1|GALR2|GRK3|IL7|MYB|NEFH|SECTM1|SGPP2|SOX8|ULBP2|VDR	256
aCD3-stimulated	8	Publication	BENPORATH_PRC2_TARGETS	0.0001105	0.00589953	11	ATF3|BATF3|CD70|CYP27B1|EGR3|ESAM|FEZ1|GALR2|IL7|SGPP2|VDR	115
aCD3-stimulated	8	Publication	SHIN_B_CELL_LYMPHOMA_CLUSTER_1	0.00107744	0.0291754	3	CXCL9|IFNG|TCL1A	9
aCD3-stimulated	8	Publication	ZHANG_RESPONSE_TO_IKK_INHIBITOR_AND_TNF_UP	0.000247609	0.0107616	13	ANKRD33B|ATF3|CXCL10|FRMD4B|HDAC9|IFIT3|IL4I1|KYNU|LACC1|LIF|SDC4|SEMA7A|SGPP2	169
aCD3-stimulated	8	Publication	MORI_PRE_BI_LYMPHOCYTE_UP	0.000210007	0.00969782	8	ANKRD33B|CDC20|DTL|PHGDH|PSAT1|SLC29A1|SOCS2|TTK	67
aCD3-stimulated	8	Publication	LEE_TARGETS_OF_PTCH1_AND_SUFU_UP	0.000607901	0.0198991	5	CCND1|CDK6|FRMD4B|HK2|SOCS2	29
aCD3-stimulated	8	Publication	ONDER_CDH1_TARGETS_2_DN	3.8804e-06	0.000427009	18	CA2|CSF2|CYP1A1|CYP27B1|DUSP6|FEZ1|FRMD4B|HDAC9|HOMER1|IL15RA|INPP4B|JUP|MYO1B|SDC4|SNCA|SPINT1|STAP2|VDR	211
aCD3-stimulated	8	Publication	CERVERA_SDHB_TARGETS_1_UP	3.11247e-05	0.00223579	7	FEZ1|GALR2|NEURL3|PLBD1|RIPOR3|SOCS2|VDR	38
aCD3-stimulated	8	Publication	SHEPARD_BMYB_MORPHOLINO_DN	0.00029529	0.0120255	10	AEBP1|CDC20|CDC6|CFB|GINS1|GINS2|GPSM1|MTHFD1L|PSAT1|TTK	108
aCD3-stimulated	8	Publication	TARTE_PLASMA_CELL_VS_PLASMABLAST_UP	0.000432954	0.0153804	13	AEBP1|CD22|CFB|CSF1|CTLA4|FEZ1|FSCN1|GNG4|HLA-DQB2|JUP|SNCA|SPIB|TCL1A	179
aCD3-stimulated	8	Publication	TARTE_PLASMA_CELL_VS_PLASMABLAST_DN	0.0021905	0.0494727	16	ASNS|CCNE1|CD70|CDC20|CDC6|ESPL1|FASN|GINS1|GLDC|HMMR|KYNU|ORC1|PCLAF|TRIP13|TTK|WARS	293
aCD3-stimulated	8	Publication	SANA_RESPONSE_TO_IFNG_UP	0.000278435	0.0117079	7	CD274|CXCL10|CXCL11|CXCL9|ETV7|UBD|WARS	53
aCD3-stimulated	8	Publication	ZHAN_MULTIPLE_MYELOMA_CD1_VS_CD2_UP	0.000378257	0.0141553	6	ARMCX1|ASB2|ASNS|P2RX7|PHGDH|WARS	40
aCD3-stimulated	8	Publication	ZHAN_MULTIPLE_MYELOMA_SPIKED	0.00151158	0.0370515	3	CCND1|IFI27|IFIT3	10
aCD3-stimulated	8	Publication	VERHAAK_AML_WITH_NPM1_MUTATED_UP	2.93628e-05	0.00213894	12	CD86|CFB|CXCL10|IL6|KCNK5|LMNA|SCO2|SECTM1|SLC15A3|TNF|TRIB1|WARS	118
aCD3-stimulated	8	Publication	PETROVA_ENDOTHELIUM_LYMPHATIC_VS_BLOOD_UP	1.6209e-05	0.00135215	10	CD200|CYP1A1|DUSP5|DYRK3|GINS1|IL7|LAMP3|PCLAF|SOCS2|TTK	77
aCD3-stimulated	8	Publication	AFFAR_YY1_TARGETS_DN	4.87176e-05	0.00311071	13	BCAT1|CDC6|CDT1|COL6A3|ELOVL6|HMMR|MYO1B|SCD|SLC29A1|SLC4A10|SPA17|TRIP13|TTK	144
aCD3-stimulated	8	Publication	ALCALAY_AML_BY_NPM1_LOCALIZATION_DN	0.000875421	0.0261716	11	BANK1|CD200|CD38|CDC20|CDC6|HDAC9|HMMR|INPP4B|KYNU|MCM10|VEGFA	146
aCD3-stimulated	8	Publication	MOREAUX_MULTIPLE_MYELOMA_BY_TACI_UP	0.000669497	0.0213743	12	CD22|CD80|DNAJB5|ETV7|GNG4|LMNA|MAMLD1|NACC1|SNCA|TNF|TNFRSF8|VDR	164
aCD3-stimulated	8	Publication	CROMER_METASTASIS_DN	0.00173748	0.041603	6	HSPA2|JUP|LMNA|PHLDA2|SDC4|SMTN	53
aCD3-stimulated	8	Publication	VERHAAK_AML_WITH_NPM1_MUTATED_DN	0.00128514	0.0333546	11	AK4|BANK1|BLNK|CD19|CD200|CD38|JUP|PTGIR|SNCA|SPIB|VEGFA	153
aCD3-stimulated	8	Publication	SUZUKI_RESPONSE_TO_TSA_AND_DECITABINE_1A	0.00107744	0.0291754	3	COL6A3|KYNU|XCL1	9
aCD3-stimulated	8	Publication	SATO_SILENCED_BY_METHYLATION_IN_PANCREATIC_CANCER_2	0.00122673	0.0322064	4	CSF1|CSF2|NEFH|TNF	20
aCD3-stimulated	8	Publication	WESTON_VEGFA_TARGETS_12HR	0.00107744	0.0291754	3	COL6A3|SDC4|UBD	9
aCD3-stimulated	8	Publication	BURTON_ADIPOGENESIS_3	0.000179753	0.00867615	9	CDC20|CDC45|CDC6|DTL|IL13RA1|LRP5|MCM10|TTK|TUBB6	83
aCD3-stimulated	8	Publication	SARTIPY_NORMAL_AT_INSULIN_RESISTANCE_UP	0.000294502	0.0120255	5	AK4|DUSP6|FOSL1|PHLDA1|TUBB6	25
aCD3-stimulated	8	Publication	CUI_TCF21_TARGETS_2_UP	0.000110933	0.00589953	16	B4GALT2|CD38|CDC45|CDT1|CPNE5|DTL|ESPL1|HMMR|KCNK5|METTL1|NT5DC2|PHGDH|PSAT1|PYCR1|SOCS2|SPINT1	223
aCD3-stimulated	8	Publication	SESTO_RESPONSE_TO_UV_C7	0.0015723	0.0381782	6	ASNS|CDC20|LIF|MT1E|PCLAF|SLC1A5	52
aCD3-stimulated	8	Publication	SATO_SILENCED_BY_METHYLATION_IN_PANCREATIC_CANCER_1	1.60649e-09	1.38479e-06	22	ARNTL2|ASNS|CD200|CD22|CHAC1|COL6A3|CSF1|CSF2|DUSP5|DUSP6|FSCN1|GCAT|GLDC|HSPA2|NEFH|PSAT1|PTGIR|SCD|SPINT1|TNF|ULBP2|XCL1	193
aCD3-stimulated	8	Publication	MCLACHLAN_DENTAL_CARIES_UP	0.000311344	0.0125631	13	BLNK|CFB|CXCL13|CXCL9|CYP1A1|DDX3Y|IL13RA1|IL6|KYNU|MT1G|SCO2|TRIB1|WARS	173
aCD3-stimulated	8	Publication	BILD_HRAS_ONCOGENIC_SIGNATURE	2.39074e-06	0.000274775	16	ARNTL2|CD274|CYP27B1|DUSP5|DUSP6|FOSL1|HK2|LIF|LRP8|MFSD2A|PHLDA2|SDC4|SMTN|TRIB1|ULBP2|VEGFA	164
aCD3-stimulated	8	Publication	KRIGE_AMINO_ACID_DEPRIVATION	1.06228e-05	0.000981093	6	ASNS|ATF3|CHAC1|PSAT1|VEGFA|WARS	22
aCD3-stimulated	8	Publication	CREIGHTON_ENDOCRINE_THERAPY_RESISTANCE_1	0.000398166	0.0146051	20	ARMCX1|ASNS|C8orf88|CA2|CD3EAP|EGR3|FEZ1|GINS1|HMMR|INPP4B|KYNU|MAMLD1|MB21D2|NLN|PAWR|SLC29A1|SLC7A1|SOCS2|TMPRSS3|TUBB6	353
aCD3-stimulated	8	Publication	GAVIN_FOXP3_TARGETS_CLUSTER_T4	0.00090867	0.0268551	8	CD38|CTLA4|FOXP3|IL2RA|P2RX7|SEMA4A|SOCS2|STX11	83
aCD3-stimulated	8	Publication	GAVIN_FOXP3_TARGETS_CLUSTER_P4	3.28233e-05	0.00229408	9	ALCAM|ATP8B4|CTLA4|FAH|FOXP3|FRMD4B|IL2RA|SEMA4A|STX11	67
aCD3-stimulated	8	Publication	FOSTER_TOLERANT_MACROPHAGE_DN	6.81997e-06	0.000691626	22	ALCAM|CA2|CD86|CSF1|CXCL11|DUSP5|FSCN1|GADD45G|GNG4|GRK3|HOMER1|IL13RA1|IL15RA|IL4I1|IL6|LMNA|SDC4|SECTM1|SOCS2|TRIP10|TUBB6|ZBTB32	310
aCD3-stimulated	8	Publication	KONDO_PROSTATE_CANCER_WITH_H3K27ME3	0.000715129	0.0224372	5	BLNK|CD86|CTLA4|IFNG|UBD	30
aCD3-stimulated	8	Publication	HELLER_SILENCED_BY_METHYLATION_UP	5.03043e-09	2.89082e-06	21	ADAM19|ALCAM|C3orf14|CD200|CD86|CDC20|CFB|CXCL10|CXCL13|FSCN1|FUT7|IFI27|IFIT3|IL13RA1|IZUMO4|KYNU|LAMP3|PHLDA2|SPIB|TRIP6|UBD	187
aCD3-stimulated	8	Publication	HELLER_SILENCED_BY_METHYLATION_DN	0.00165659	0.0400369	7	ASNS|ATF3|CA2|CHAC1|PHGDH|PSAT1|WARS	71
aCD3-stimulated	8	Publication	HELLER_HDAC_TARGETS_SILENCED_BY_METHYLATION_UP	1.01005e-06	0.000145111	22	ALCAM|C3orf14|CXCL11|CYP1A1|DBN1|DYRK3|FSCN1|GLDC|HSPA2|IFI27|IL13RA1|IZUMO4|JUP|LAMP3|MT1E|PHLDA2|SDC4|SPIB|TRIP6|TUBB6|UBD|ULBP2	276
aCD3-stimulated	8	Publication	SARRIO_EPITHELIAL_MESENCHYMAL_TRANSITION_UP	0.000217358	0.00977544	12	CCND1|CDC45|CDC6|CENPW|DTL|ESPL1|FOSL1|HMMR|LRP8|PHLDA1|SAPCD2|SMTN	145
aCD3-stimulated	8	Publication	MARZEC_IL2_SIGNALING_UP	9.53764e-09	4.11072e-06	15	CCND1|CCNE1|CDC6|CSF2|DUSP6|HK2|IL2RA|LIF|MAP3K20|OSM|PHLDA1|PHLDA2|SOCS2|TNFRSF8|VEGFA	96
aCD3-stimulated	8	Publication	OSADA_ASCL1_TARGETS_UP	0.00211697	0.0482964	4	ATF3|CBFA2T3|MYB|VDR	23
aCD3-stimulated	8	Publication	YAMASHITA_METHYLATED_IN_PROSTATE_CANCER	0.00148663	0.0370515	4	AEBP1|CYP1A1|FCER2|HSPA2	21
aCD3-stimulated	8	Publication	HANN_RESISTANCE_TO_BCL2_INHIBITOR_UP	0.00049758	0.0171566	4	FSCN1|MT1G|SCD|TNFRSF8	16
aCD3-stimulated	8	Publication	WORSCHECH_TUMOR_REJECTION_UP	0.000328134	0.0127102	6	ALCAM|CXCL11|IFNG|IL23R|IL4I1|IL7	39
aCD3-stimulated	8	Publication	HUANG_FOXA2_TARGETS_UP	4.74324e-05	0.0030665	6	ASNS|CHAC1|HOMER1|LAMP3|PSAT1|SOCS2	28
aCD3-stimulated	8	Publication	MOLENAAR_TARGETS_OF_CCND1_AND_CDK4_DN	0.000434171	0.0153804	6	CDC45|CDC6|DDIAS|DTL|PCLAF|TRIP13	41
aCD3-stimulated	8	Publication	SMID_BREAST_CANCER_RELAPSE_IN_BONE_DN	8.40818e-06	0.000820512	14	CD22|CLIC4|COCH|FSCN1|GLDC|HLA-DQB2|KCNK5|KYNU|LAMP3|PHGDH|PSAT1|SPIB|VEGFA|WARS	141
aCD3-stimulated	8	Publication	SMID_BREAST_CANCER_RELAPSE_IN_PLEURA_DN	0.00151158	0.0370515	3	CHAC1|CXCL9|PSAT1	10
aCD3-stimulated	8	Publication	SMID_BREAST_CANCER_LUMINAL_B_DN	4.16074e-07	7.17312e-05	22	BANK1|CD19|CD38|CHAC1|CLIC4|CXCL10|CXCL11|CXCL9|DTX4|FSCN1|IL6|KCNK5|KYNU|LAMP3|MICAL3|P2RY14|PHGDH|PSAT1|SPIB|TCL1A|WARS|XCL1	262
aCD3-stimulated	8	Publication	SMID_BREAST_CANCER_LUMINAL_A_DN	0.00038043	0.0141553	4	CCNE1|CDC20|CDC45|LRP8	15
aCD3-stimulated	8	Publication	SMID_BREAST_CANCER_ERBB2_UP	5.25179e-05	0.0032336	9	ALCAM|DUSP6|FASN|GCAT|IL13RA1|KMO|KYNU|SCD|TRAF4	71
aCD3-stimulated	8	Publication	SMID_BREAST_CANCER_BASAL_UP	4.81097e-11	8.29412e-08	30	ARNTL2|ASNS|CCNE1|CD38|CDC20|CDC45|CDT1|CHAC1|CLIC4|COCH|CXCL10|CXCL11|DBN1|FOSL1|FSCN1|GLDC|KCNK5|LAMP3|LRP8|MCM10|NEFH|NT5DC2|ORC1|PHGDH|PSAT1|SPIB|TRIP13|TTK|VEGFA|WARS	302
aCD3-stimulated	8	Publication	IZADPANAH_STEM_CELL_ADIPOSE_VS_BONE_UP	9.29114e-05	0.00516707	10	DUSP6|FOSL1|GPR84|KYNU|LMNA|LRP8|MT1G|PHLDA2|SOCS2|VEGFA	94
aCD3-stimulated	8	Publication	GAURNIER_PSMD4_TARGETS	2.21265e-07	5.20173e-05	10	CD86|CXCL10|CXCL11|CXCL13|CXCL9|HLA-DQB2|IL13RA1|IL6|IL7|TNF	49
aCD3-stimulated	8	Publication	ZHENG_GLIOBLASTOMA_PLASTICITY_UP	2.87947e-05	0.00213894	13	CCND1|CD38|CDC20|CDC45|CDT1|CLSPN|DUSP6|GCAT|IL13RA1|MYO1B|PCLAF|SDC4|SOCS2	137
aCD3-stimulated	8	Publication	BOQUEST_STEM_CELL_UP	0.000258168	0.0110351	8	AEBP1|ATP8B4|CFB|COL6A3|FEZ1|LIF|PHLDA2|PLBD1	69
aCD3-stimulated	8	Publication	BOQUEST_STEM_CELL_CULTURED_VS_FRESH_UP	9.46093e-05	0.00520552	16	AEBP1|ALCAM|ASNS|ATF3|ATP8B4|COCH|CXCL10|FRMD4B|GADD45G|IL15RA|PCLAF|PLBD1|PSAT1|SLC7A1|TRIB1|WARS	220
aCD3-stimulated	8	Publication	PODAR_RESPONSE_TO_ADAPHOSTIN_DN	0.000284402	0.0117674	4	CCNE1|CXCL10|HK2|SCD	14
aCD3-stimulated	8	Publication	TSAI_RESPONSE_TO_RADIATION_THERAPY	0.00178256	0.0424857	4	CFB|COL6A3|IL6|VEGFA	22
aCD3-stimulated	8	Publication	VART_KSHV_INFECTION_ANGIOGENIC_MARKERS_UP	0.000981332	0.0281969	7	CXCL10|CXCL11|CXCL9|DLL3|IL6|TNF|VEGFA	65
aCD3-stimulated	8	Publication	SEKI_INFLAMMATORY_RESPONSE_LPS_UP	2.11968e-05	0.00173445	8	CSF1|CXCL10|EGR3|FOSL1|LIF|NEURL3|SLC15A3|STX11	49
aCD3-stimulated	8	Publication	GOLDRATH_ANTIGEN_RESPONSE	4.43055e-05	0.00290962	20	ALCAM|BATF3|CA2|CDC20|CDC45|CDC6|CTLA4|DTL|FUT7|GCAT|HSPA2|IFNG|IL2RA|LMNA|MCM10|PCLAF|PLBD1|SOCS2|TRIP13|TTK	300
aCD3-stimulated	8	Publication	LINDSTEDT_DENDRITIC_CELL_MATURATION_A	0.0010278	0.0290311	6	CSF2|CXCL10|CXCL11|IL6|KYNU|TNF	48
aCD3-stimulated	8	Publication	LINDSTEDT_DENDRITIC_CELL_MATURATION_C	0.000725039	0.0224372	6	ATF3|CD200|CD86|SEMA7A|SOCS2|TRIP10	45
aCD3-stimulated	8	Publication	YOSHIMURA_MAPK8_TARGETS_UP	0.00211974	0.0482964	22	CA2|CCND1|CFB|CYP1A1|CYP27B1|DBN1|DDIAS|DLL3|EGR3|FAM83F|FEZ1|IFNG|KCNK5|KYNU|LIF|MYO1B|NEURL3|SH2B2|SNCA|SPR|TNF|TRIP10	463
aCD3-stimulated	8	Publication	RUIZ_TNC_TARGETS_DN	1.67784e-06	0.000201809	13	CCNE1|CDC45|CDC6|DTL|FOSL1|GINS1|GINS2|MCM10|ORC1|SLC7A1|TIPIN|TRIP13|TUBB6	106
aCD3-stimulated	8	Publication	RUTELLA_RESPONSE_TO_CSF2RB_AND_IL4_UP	6.50867e-06	0.000680099	20	ADAM19|BATF3|C3orf14|CCND1|CD80|CD86|CXCL9|CYP27B1|DUSP5|FSCN1|GRK3|IL13RA1|KMO|KYNU|LAMP3|METTL1|SCD|SDC4|TRIP10|VDR	263
aCD3-stimulated	8	Publication	RUTELLA_RESPONSE_TO_HGF_UP	1.58568e-05	0.00134445	22	BCAT1|C3orf14|CCND1|CD80|CXCL10|CXCL9|CYP27B1|DUSP5|FAH|FSCN1|GADD45G|GRK3|HK2|KMO|KYNU|LAMP3|METTL1|MT1G|SCD|SDC4|TRIP10|VDR	327
aCD3-stimulated	8	Publication	RUTELLA_RESPONSE_TO_HGF_VS_CSF2RB_AND_IL4_DN	0.00116771	0.0308134	13	ADAM19|BATF3|C3orf14|CD80|CD86|DUSP5|FSCN1|GRK3|IL13RA1|LAMP3|SDC4|TRIP10|VDR	199
aCD3-stimulated	8	Publication	VANTVEER_BREAST_CANCER_ESR1_DN	0.000507545	0.0173842	13	ARNTL2|ASNS|CDC20|FSCN1|IL15RA|KCNK5|LAMP3|PHGDH|PLEKHG1|PSAT1|TNF|TTK|WARS	182
aCD3-stimulated	8	Publication	HINATA_NFKB_TARGETS_KERATINOCYTE_UP	0.000544294	0.0183993	7	CSF2|CXCL10|CXCL11|CYP27B1|IL6|TNF|VEGFA	59
aCD3-stimulated	8	Publication	LEE_EARLY_T_LYMPHOCYTE_UP	2.56041e-05	0.00194741	9	AEBP1|CENPW|DTL|GINS1|HMMR|MCM10|MYB|PCLAF|TTK	65
aCD3-stimulated	8	Publication	SHEDDEN_LUNG_CANCER_POOR_SURVIVAL_A6	8.03927e-07	0.000125752	26	AK4|CCNE1|CD70|CDC20|CDC45|CDC6|CDT1|DTL|ELOVL6|GINS1|GINS2|HK2|HMMR|IL2RA|MCM10|ORC1|PAWR|PCLAF|POLR3G|PRR7|PSAT1|SCD|TRIP13|TTK|VEGFA|WARS	363
aCD3-stimulated	8	Publication	SHAFFER_IRF4_TARGETS_IN_ACTIVATED_DENDRITIC_CELL	0.000737496	0.0224372	7	CD38|CDT1|DUSP5|GLDC|HMMR|MYB|PRR7	62
aCD3-stimulated	8	Publication	MEISSNER_BRAIN_HCP_WITH_H3K4ME3_AND_H3K27ME3	3.99061e-11	8.29412e-08	32	ANKRD33B|ATF3|BATF3|CCND1|CLSPN|COCH|CPNE2|CPNE5|DLL3|DTL|EGR3|FOSL1|FRMD4B|GLDC|HK2|HSPA2|IL7|LRP5|MAP3K20|MFSD2A|MYB|NEFH|NIPAL4|PAWR|PHLDA2|PXDC1|SAPCD2|SDC4|SLC1A5|TTK|TUBB6|VDR	339
aCD3-stimulated	8	Publication	VALK_AML_CLUSTER_1	0.0006383	0.0205049	4	ATF3|BLNK|SOCS2|SPIB	17
aCD3-stimulated	8	Publication	POOLA_INVASIVE_BREAST_CANCER_UP	3.07114e-09	2.26914e-06	21	BANK1|BCAT1|BTK|CD19|CD38|CD86|CDC20|COL6A3|CXCL10|CXCL11|CXCL13|CXCL9|DTL|GINS1|GINS2|KMO|LAMP3|LRP8|PCLAF|TCL1A|TRIP13	182
aCD3-stimulated	8	Publication	CHIANG_LIVER_CANCER_SUBCLASS_PROLIFERATION_UP	1.65975e-06	0.000201809	14	BCAT1|CCNE1|CDC20|CDC6|DBN1|DTL|GINS1|HK2|NT5DC2|PLBD1|SLC1A5|TRIP13|TTK|ZC2HC1A	123
aCD3-stimulated	8	Publication	COULOUARN_TEMPORAL_TGFB1_SIGNATURE_UP	0.00090867	0.0268551	8	ASNS|BCL2L14|CLIC4|CXCL10|MAP3K20|NCS1|SLC29A1|SPATS2L	83
aCD3-stimulated	8	Publication	MEISSNER_NPC_HCP_WITH_H3K4ME2_AND_H3K27ME3	0.000313348	0.0125631	7	CPNE5|GNG4|NEFH|PHLDA2|SEMA7A|SGPP2|SPINT1	54
aCD3-stimulated	8	Publication	MEISSNER_NPC_HCP_WITH_H3K4ME2	0.00015229	0.00750136	14	AEBP1|BATF3|DLL3|EPOP|FAM83F|GALR2|GPRIN1|GRK3|IL13RA1|IL7|LIF|MFSD2A|SLC37A2|VDR	183
aCD3-stimulated	8	Publication	MIKKELSEN_MCV6_HCP_WITH_H3K27ME3	2.90239e-05	0.00213894	9	AEBP1|BATF3|CPNE5|DBN1|DLL3|FAM83F|GLDC|NEFH|SEMA7A	66
aCD3-stimulated	8	Publication	ONO_AML1_TARGETS_UP	0.000240344	0.0105344	5	CD38|IFNG|P2RY14|PDCD1LG2|SEMA4A	24
aCD3-stimulated	8	Publication	KUROZUMI_RESPONSE_TO_ONCOCYTIC_VIRUS	0.000835888	0.0251349	5	CXCL10|CXCL9|IFNG|IL13RA1|TNF	31
aCD3-stimulated	8	Publication	KUROZUMI_RESPONSE_TO_ONCOCYTIC_VIRUS_AND_CYCLIC_RGD	0.00038043	0.0141553	4	CCR8|CXCL11|CXCL9|IFNG	15
aCD3-stimulated	8	Publication	FONTAINE_PAPILLARY_THYROID_CARCINOMA_DN	0.000565199	0.0187385	6	CD274|CD38|F5|IL2RA|JUP|SYP	43
aCD3-stimulated	8	Publication	WORSCHECH_TUMOR_EVASION_AND_TOLEROGENICITY_UP	2.78322e-07	5.26488e-05	7	BLNK|CXCL10|CXCL9|IL23R|IL4I1|IL6|XCL1	20
aCD3-stimulated	8	Publication	KOBAYASHI_EGFR_SIGNALING_24HR_DN	4.60472e-10	5.95391e-07	23	CCND1|CDC20|CDC45|CDC6|CDT1|DTL|DUSP5|DUSP6|ESPL1|FOSL1|GINS1|GINS2|HMMR|MCM10|ORC1|PHLDA2|PSAT1|PUS7|SLC29A1|TIPIN|TRIP13|TTK|TUBB6	198
aCD3-stimulated	8	Publication	ZHAN_MULTIPLE_MYELOMA_CD2_DN	0.00147526	0.0370515	5	C1orf53|FASN|HK2|MB21D2|POLR3G	35
aCD3-stimulated	8	Publication	WONG_ADULT_TISSUE_STEM_MODULE	9.02286e-05	0.00511435	23	AHRR|ALCAM|ATF3|CBFA2T3|CCND1|CD200|CSF2|ELOVL6|ESAM|GADD45G|GCAT|HSPA2|IFNG|IL2RA|IL6|MYO1B|P2RY14|PHLDA1|PHLDA2|SCD|SOCS2|TUBB6|VDR	393
aCD3-stimulated	8	Publication	MIKKELSEN_NPC_HCP_WITH_H3K27ME3	0.000393699	0.0145444	7	CPNE5|CRB3|NEFH|PHLDA2|SGPP2|SPINT1|VDR	56
aCD3-stimulated	8	Publication	MIKKELSEN_MEF_HCP_WITH_H3K27ME3	0.00210751	0.0482964	7	CD70|CRB3|CYP27B1|DLL3|GPRIN1|GRK3|PLBD1	74
aCD3-stimulated	8	Publication	YAO_TEMPORAL_RESPONSE_TO_PROGESTERONE_CLUSTER_4	0.000731433	0.0224372	3	AK4|GALR2|GCAT	8
aCD3-stimulated	8	Publication	LI_INDUCED_T_TO_NATURAL_KILLER_UP	1.84279e-07	4.53852e-05	22	ASB2|BATF3|CXCL9|DUSP5|DUSP6|DYRK3|EGR3|EPOP|GADD45G|HK2|IFNG|LMNA|NEURL3|OSM|P2RY14|PRR7|SEMA4A|STX11|TNF|TUBB6|XCL1|ZBTB32	250
aCD3-stimulated	8	Publication	MARTENS_TRETINOIN_RESPONSE_UP	0.000563099	0.0187385	13	ASB2|CD22|CHAC1|CSF1|EGR3|FCER2|HSPA2|LIF|MAPK11|MT1G|NEURL3|SOX8|TMPRSS3	184
aCD3-stimulated	8	Publication	VERHAAK_GLIOBLASTOMA_PRONEURAL	0.000236017	0.0105231	9	ALCAM|DBN1|DLL3|GADD45G|GNG4|JADE3|MCM10|MYB|P2RX7	86
aCD3-stimulated	8	Publication	CHICAS_RB1_TARGETS_SENESCENT	1.54851e-06	0.00019766	27	ARNTL2|C3orf14|CCNE1|CD274|CDC6|CDT1|CPNE2|CSF2|CXCL10|CXCL11|CYGB|DTL|DUSP5|EGR3|FAH|FEZ1|GINS1|GINS2|IFIT3|IL6|LIF|PAWR|PCLAF|PHGDH|SLC7A1|TIPIN|VEGFA	400
aCD3-stimulated	8	Publication	CHICAS_RB1_TARGETS_GROWING	0.000217358	0.00977544	12	ASNS|CDC20|GINS1|GINS2|HMMR|LMNA|PCLAF|PHGDH|PSAT1|SCD|TICAM2|TTK	145
aCD3-stimulated	8	Publication	CHICAS_RB1_TARGETS_CONFLUENT	0.000830039	0.0251051	17	ADAM19|ASNS|C3orf14|CD200|LMNA|MAMLD1|NT5DC2|PCLAF|PHGDH|PSAT1|SDC4|SLC7A1|SLC9A7|SPATS2L|TIPIN|TUBB6|WARS	293
aCD3-stimulated	8	Publication	WANG_RESPONSE_TO_GSK3_INHIBITOR_SB216763_DN	7.48234e-09	3.71788e-06	27	B4GALT2|CCNE1|CD38|CDC45|CDC6|CLSPN|DBN1|DDIAS|DERL3|DTL|DUSP6|EIF5AL1|FASN|FUT7|GINS1|GINS2|LACC1|LRP8|MCM10|NCS1|PHLDA1|PSAT1|PUS7|SCD|TIPIN|TNF|TRIP13	308
aCD3-stimulated	8	Publication	QI_HYPOXIA	7.04114e-05	0.00413827	10	AK4|CDC42EP2|DIXDC1|GALR2|HK2|HOMER1|IL13RA1|SCD|SLC41A2|VEGFA	91
aCD3-stimulated	8	Publication	DUTERTRE_ESTRADIOL_RESPONSE_6HR_UP	9.43206e-06	0.000903382	15	CDC45|CDC6|DTL|EGR3|GINS2|KCNK5|LRP8|MAMLD1|MCM10|MTHFD1L|MYB|PHLDA1|SLC1A5|SLC29A1|SLC7A1	162
aCD3-stimulated	8	Publication	DUTERTRE_ESTRADIOL_RESPONSE_24HR_UP	0.000270906	0.0114846	16	CDC45|CDC6|CDT1|CLSPN|DDIAS|DTL|ESPL1|GINS1|GINS2|KCNK5|MCM10|MYB|PCLAF|SLC29A1|TRIP13|TTK	241
aCD3-stimulated	8	Publication	WIERENGA_STAT5A_TARGETS_UP	4.23909e-09	2.74057e-06	18	BATF3|CA2|COCH|CSF2|CXCL10|DUSP5|FCER2|HSPA2|IL4I1|LAMP3|NCS1|OSM|PHLDA1|PSAT1|SLC6A9|SLC9A7|SOCS2|TRIB1	135
aCD3-stimulated	8	Publication	WIERENGA_STAT5A_TARGETS_GROUP1	0.000122499	0.0062114	9	BATF3|DUSP5|FCER2|HSPA2|IL4I1|NCS1|PHLDA1|SLC6A9|SLC9A7	79
aCD3-stimulated	8	Publication	WIERENGA_STAT5A_TARGETS_GROUP2	4.4106e-05	0.00290962	7	CA2|COCH|CSF2|CXCL10|LAMP3|PSAT1|SOCS2	40
aCD3-stimulated	8	Publication	BHAT_ESR1_TARGETS_NOT_VIA_AKT1_UP	4.00153e-08	1.29349e-05	16	CBFA2T3|CCND1|CDC6|GPRIN1|HK2|HPDL|MCM10|MFSD2A|MYB|NCS1|PHLDA2|SH2B2|SLC29A1|SOX8|SPATS2L|TMPRSS3	122
aCD3-stimulated	8	Publication	BHAT_ESR1_TARGETS_VIA_AKT1_UP	0.000113468	0.00592782	14	ATF3|CBFA2T3|CCND1|CDC6|GADD45G|GINS2|GPRIN1|HK2|HPDL|MFSD2A|MYB|NCS1|SH2B2|SLC29A1	178
aCD3-stimulated	8	Publication	MIYAGAWA_TARGETS_OF_EWSR1_ETS_FUSIONS_DN	0.000626843	0.0203901	9	ACTRT3|ADAM19|AK4|ELOVL6|IL6|INPP4B|LIF|MFSD2A|SEMA7A	98
aCD3-stimulated	8	Publication	PASINI_SUZ12_TARGETS_DN	0.00190128	0.0449014	12	CDK6|CSF1|DBN1|DUSP6|FRMD4B|LRP8|NCS1|PAWR|PHLDA1|SCD|TRIB1|TUBB6	185
aCD3-stimulated	8	Publication	KASLER_HDAC7_TARGETS_1_DN	0.000207095	0.00969782	4	COL6A3|HK2|SEMA4A|TRIP10	13
aCD3-stimulated	8	Publication	WINZEN_DEGRADED_VIA_KHSRP	1.32196e-06	0.000175313	9	CSF2|CXCL10|CXCL11|DNAJB5|DUSP5|DUSP6|IL6|SDC4|TNF	46
aCD3-stimulated	8	Publication	GOBERT_OLIGODENDROCYTE_DIFFERENTIATION_UP	8.94752e-08	2.57092e-05	31	AK4|ANKLE1|BATF3|BEND3|CCNE1|CD38|CDC20|CDC45|CDC6|CDT1|CENPP|CENPW|CLSPN|DDIAS|DTL|ESPL1|GINS1|GINS2|HMMR|MAP3K20|MCM10|MYB|NT5DC2|ORC1|PAWR|PCLAF|SPATS2L|TEDC2|TIPIN|TRIP13|TTK	439
aCD3-stimulated	8	Publication	WACKER_HYPOXIA_TARGETS_OF_VHL	0.00107744	0.0291754	3	CCND1|HK2|VEGFA	9
aCD3-stimulated	8	Publication	SERVITJA_ISLET_HNF1A_TARGETS_UP	0.00060358	0.0198835	7	AEBP1|ATF3|CSF1|CXCL13|EGR3|SLC15A3|SNCA	60
aCD3-stimulated	8	Publication	SERVITJA_LIVER_HNF1A_TARGETS_UP	0.000459404	0.0161588	8	ASNS|CDC20|ELOVL6|HMMR|NLN|P2RY14|PSAT1|SCD	75
aCD3-stimulated	8	Publication	PEDERSEN_METASTASIS_BY_ERBB2_ISOFORM_1	8.26679e-07	0.000125752	7	DUSP5|DUSP6|EGR3|FOSL1|LIF|PHLDA1|TRIB1	23
aCD3-stimulated	8	Publication	YANG_BCL3_TARGETS_UP	0.00101597	0.0288713	13	BLNK|CDC20|CRB3|CXCL10|ELOVL6|ESPL1|FASN|IFIT3|IL6|SAPCD2|SCD|SPA17|TNF	196
aCD3-stimulated	8	Publication	HUANG_GATA2_TARGETS_DN	0.00127801	0.0333546	6	ASNS|CHAC1|HK2|MTHFD1L|PHLDA1|SLC6A9	50
aCD3-stimulated	8	Publication	PLASARI_TGFB1_TARGETS_1HR_UP	0.00211697	0.0482964	4	EGR3|GADD45G|IL6|LIF	23
aCD3-stimulated	8	Publication	PLASARI_TGFB1_TARGETS_10HR_UP	1.0755e-06	0.000150338	13	DUSP5|DUSP6|FOSL1|HK2|HSPA2|IL6|LIF|LRP8|MFSD2A|SEMA7A|SLC41A2|SOCS2|VEGFA	102
aCD3-stimulated	8	Publication	PHONG_TNF_TARGETS_UP	0.00141935	0.0365218	6	ATF3|CSF2|DUSP5|IL6|LIF|SDC4	51
aCD3-stimulated	8	Publication	YU_BAP1_TARGETS	0.00211697	0.0482964	4	CA2|CDC45|CDC6|ELOVL6	23
aCD3-stimulated	8	Publication	BOSCO_ALLERGEN_INDUCED_TH2_ASSOCIATED_MODULE	0.00113106	0.0299991	10	CSF1|CXCL13|DUSP5|FCER2|FOXP3|IL2RA|LIF|NDFIP2|SEMA7A|SOCS2	128
aCD3-stimulated	8	Publication	BOSCO_TH1_CYTOTOXIC_MODULE	3.08785e-08	1.14074e-05	13	ACOD1|ADAM19|BCL2L14|CD38|CDK6|CTLA4|CXCL10|CXCL11|CXCL9|IFNG|IL15RA|IL2RA|IL4I1	76
aCD3-stimulated	8	Publication	LIM_MAMMARY_STEM_CELL_UP	3.19357e-05	0.00226263	16	AEBP1|CD70|CDC42EP2|CYGB|DLK2|DUSP6|EGR3|FEZ1|GPSM1|IL6|PXDC1|SCML2|SLC1A5|SMTN|SNCA|TUBB6	201
aCD3-stimulated	8	Publication	SMIRNOV_RESPONSE_TO_IR_6HR_UP	0.00221834	0.0498837	10	ATF3|CD70|CSF1|FEZ1|FOSL1|JADE3|LAMP3|LMNA|SOCS2|TRAF4	140
aCD3-stimulated	8	Publication	SMIRNOV_RESPONSE_TO_IR_6HR_DN	3.45689e-06	0.000388675	12	CD22|CDC20|EGR3|ELOVL6|HK2|HMMR|POLR3G|SCD|TCL1A|TNF|TRIB1|ZBTB32	96
aCD3-stimulated	8	Publication	GHANDHI_BYSTANDER_IRRADIATION_UP	0.000111785	0.00589953	7	CXCL10|DUSP5|GADD45G|KYNU|LIF|MT1E|MT1G	46
aCD3-stimulated	8	Publication	HECKER_IFNB1_TARGETS	0.000737496	0.0224372	7	CXCL10|IFI27|IFIT3|JUP|LAMP3|SCO2|TCL1A	62
aCD3-stimulated	8	Publication	NABA_SECRETED_FACTORS	3.68467e-08	1.27047e-05	14	CSF1|CSF2|CXCL10|CXCL11|CXCL13|CXCL9|IFNG|IL6|IL7|LIF|OSM|TNF|VEGFA|XCL1	91
aCD3-stimulated	8	Publication	NABA_MATRISOME_ASSOCIATED	9.95891e-07	0.000145111	18	ADAM19|CSF1|CSF2|CXCL10|CXCL11|CXCL13|CXCL9|IFNG|IL6|IL7|LIF|OSM|SDC4|SEMA4A|SEMA7A|TNF|VEGFA|XCL1	192
aCD3-stimulated	8	Publication	NABA_MATRISOME	2.73645e-07	5.26488e-05	21	ADAM19|AEBP1|COCH|COL6A3|CSF1|CSF2|CXCL10|CXCL11|CXCL13|CXCL9|IFNG|IL6|IL7|LIF|OSM|SDC4|SEMA4A|SEMA7A|TNF|VEGFA|XCL1	235
aCD3-stimulated	8	Publication	EPPERT_CE_HSC_LSC	0.00148663	0.0370515	4	ALCAM|FRMD4B|INPP4B|SOCS2	21
aCD3-stimulated	8	Publication	ANDERSEN_CHOLANGIOCARCINOMA_CLASS2	7.45517e-05	0.00433237	8	CDC20|COL6A3|HK2|MYB|PLBD1|SAPCD2|TTK|VDR	58
aCD3-stimulated	8	Publication	OISHI_CHOLANGIOMA_STEM_CELL_LIKE_DN	0.000379472	0.0141553	12	AEBP1|BCL2L14|CDC42EP2|ETV7|HK2|IFI27|MT1G|MYB|SEMA7A|SNCA|STX11|VDR	154
aCD3-stimulated	8	Publication	FLORIO_NEOCORTEX_BASAL_RADIAL_GLIA_DN	0.000216733	0.00977544	10	AK4|CDC20|CDC45|DTL|ESPL1|GINS1|HMMR|PHGDH|TTK|TUBB6	104
aCD3-stimulated	9	KEGG	KEGG_CYTOKINE_CYTOKINE_RECEPTOR_INTERACTION	4.87902e-07	9.01224e-05	12	FAS|FASLG|IL12RB2|IL15|IL18R1|IL18RAP|IL1A|LEPR|PDGFRB|PPBP|TNFSF14|XCL2	130
aCD3-stimulated	9	KEGG	KEGG_NATURAL_KILLER_CELL_MEDIATED_CYTOTOXICITY	0.000588352	0.030737	7	FAS|FASLG|GZMB|KIR2DL1|KIR2DS4|KLRC1|KLRD1	97
aCD3-stimulated	9	KEGG	KEGG_TYPE_I_DIABETES_MELLITUS	0.00072806	0.0351918	4	FAS|FASLG|GZMB|IL1A	28
aCD3-stimulated	9	KEGG	KEGG_GRAFT_VERSUS_HOST_DISEASE	3.45723e-07	7.45033e-05	7	FAS|FASLG|GZMB|IL1A|KIR2DL1|KLRC1|KLRD1	32
aCD3-stimulated	9	REACTOME	REACTOME_IMMUNOREGULATORY_INTERACTIONS_BETWEEN_A_LYMPHOID_AND_A_NON_LYMPHOID_CELL	8.40434e-08	2.41485e-05	10	CD160|CD8B|CRTAM|KIR2DL1|KLRC1|KLRD1|LILRB2|LILRB3|NCR3LG1|PVR	71
aCD3-stimulated	9	REACTOME	REACTOME_DNA_REPLICATION	0.000345671	0.0205495	8	DNA2|E2F1|GINS3|GINS4|MCM4|POLE2|RFC3|UBE2C	117
aCD3-stimulated	9	REACTOME	REACTOME_UNWINDING_OF_DNA	0.000641977	0.031926	3	GINS3|GINS4|MCM4	12
aCD3-stimulated	9	REACTOME	REACTOME_DNA_STRAND_ELONGATION	9.9099e-05	0.00826677	5	DNA2|GINS3|GINS4|MCM4|RFC3	32
aCD3-stimulated	9	REACTOME	REACTOME_HDR_THROUGH_HOMOLOGOUS_RECOMBINATION_HRR	3.12225e-05	0.00322965	7	CHEK1|DNA2|EME1|POLE2|RAD51|RFC3|XRCC2	61
aCD3-stimulated	9	REACTOME	REACTOME_HOMOLOGOUS_DNA_PAIRING_AND_STRAND_EXCHANGE	0.000260556	0.0162361	5	CHEK1|DNA2|RAD51|RFC3|XRCC2	39
aCD3-stimulated	9	BIOCARTA	BIOCARTA_CTL_PATHWAY	0.000486779	0.0265013	3	FAS|FASLG|GZMB	11
aCD3-stimulated	9	BIOCARTA	BIOCARTA_ATRBRCA_PATHWAY	0.000333605	0.0200628	4	CHEK1|FANCA|FANCC|RAD51	23
aCD3-stimulated	9	BIOCARTA	BIOCARTA_HSP27_PATHWAY	0.000641977	0.031926	3	FAS|FASLG|IL1A	12
aCD3-stimulated	9	PID	PID_FANCONI_PATHWAY	0.000462959	0.0260264	5	CHEK1|FANCA|FANCB|FANCC|RFC3	44
aCD3-stimulated	9	PID	PID_INTEGRIN3_PATHWAY	5.64225e-05	0.0051196	4	PDGFRB|PLAU|PVR|THBS1	15
aCD3-stimulated	9	PID	PID_IL12_2PATHWAY	1.0709e-05	0.00142969	7	CD8B|FASLG|GZMB|IL12RB2|IL18R1|IL18RAP|TBX21	52
aCD3-stimulated	9	Publication	PICCALUGA_ANGIOIMMUNOBLASTIC_LYMPHOMA_UP	0.000101603	0.00834112	6	CSRP2|CYP1B1|DAB2|IGFBP7|PLA2G4C|RGL1	51
aCD3-stimulated	9	Publication	SENGUPTA_NASOPHARYNGEAL_CARCINOMA_UP	1.10357e-07	3.00404e-05	16	CHEK1|DNA2|DSCC1|ECT2|EZH2|FAS|GZMB|IL15|MCM4|PGAP1|PLAU|POLE2|RFC3|TYMS|UHRF1|ZNF367	214
aCD3-stimulated	9	Publication	SOTIRIOU_BREAST_CANCER_GRADE_1_VS_3_UP	3.46462e-10	2.23987e-07	15	AURKA|CDCA8|CHEK1|DSCC1|E2F1|ECT2|EZH2|KIF2C|KIFC1|MCM4|OIP5|PDSS1|RAD51|TPX2|UBE2C	123
aCD3-stimulated	9	Publication	DEURIG_T_CELL_PROLYMPHOCYTIC_LEUKEMIA_DN	0.000112667	0.00910486	14	ADGRG1|CD160|CRTAM|FAS|GFI1|GZMB|HOPX|IL18R1|KLRC1|KLRD1|PPBP|RAP1GAP2|TBX21|TIAM1	292
aCD3-stimulated	9	Publication	CHARAFE_BREAST_CANCER_LUMINAL_VS_BASAL_DN	8.07339e-05	0.00695927	14	ETS2|FAM83D|FAS|GNAL|IGFBP7|IL15|IL1A|INPP1|JAG1|PLAT|PLAU|RFLNB|RGL1|ZBTB16	283
aCD3-stimulated	9	Publication	CHARAFE_BREAST_CANCER_LUMINAL_VS_MESENCHYMAL_DN	0.000981716	0.043771	12	CSRP2|DAB2|FAS|G0S2|IGFBP7|IL15|INPP1|JAG1|PLAT|PLAU|RFLNB|TYMS	281
aCD3-stimulated	9	Publication	GAL_LEUKEMIC_STEM_CELL_DN	4.90033e-05	0.00469343	10	CDCA8|CSTA|CYP1B1|E2F1|G0S2|IGFBP7|KIFC1|LILRB3|RAD51|TYMS	142
aCD3-stimulated	9	Publication	BASAKI_YBX1_TARGETS_UP	7.94606e-08	2.41485e-05	16	AURKA|CDCA8|CHEK1|FAM83D|KIF2C|MCM4|OIP5|RAD51|RFC3|RFLNB|THBS1|TPX2|TYMS|UBE2C|UHRF1|ZNF367	209
aCD3-stimulated	9	Publication	VECCHI_GASTRIC_CANCER_ADVANCED_VS_EARLY_UP	0.000209615	0.0138991	6	CPNE8|CYP1B1|DAB2|PLAU|THBS1|TIAM1	58
aCD3-stimulated	9	Publication	VECCHI_GASTRIC_CANCER_EARLY_UP	5.27186e-06	0.000826244	16	ASCL2|AURKA|CHEK1|DSCC1|ECT2|EZH2|GINS4|KIF9|MCM4|PDSS1|RFC3|STRIP2|TPX2|UBE2C|UHRF1|ZNF367	286
aCD3-stimulated	9	Publication	JAEGER_METASTASIS_UP	0.000230762	0.0149187	4	AURKA|GINS4|KIF2C|NCAM1	21
aCD3-stimulated	9	Publication	JAEGER_METASTASIS_DN	0.00104237	0.0456874	6	CSTA|ETS2|HOPX|IRF6|JAG1|MPZL2	78
aCD3-stimulated	9	Publication	PEPPER_CHRONIC_LYMPHOCYTIC_LEUKEMIA_UP	0.000230762	0.0149187	4	CST3|CSTA|IGFBP7|PGAP1	21
aCD3-stimulated	9	Publication	ODONNELL_TFRC_TARGETS_DN	2.3885e-06	0.000411778	9	ACACA|AURKA|C4orf46|DNA2|ECT2|FAM83D|GINS3|PLK4|POLE2	79
aCD3-stimulated	9	Publication	ODONNELL_TARGETS_OF_MYC_AND_TFRC_DN	1.32067e-05	0.00162631	6	ACACA|AURKA|C4orf46|DNA2|PLK4|POLE2	36
aCD3-stimulated	9	Publication	JAATINEN_HEMATOPOIETIC_STEM_CELL_DN	0.000929883	0.0421873	9	ANKRD9|CD8B|CSTA|CYP1B1|GZMB|IL18RAP|KLRC1|PPBP|THBS1	169
aCD3-stimulated	9	Publication	GRAHAM_CML_DIVIDING_VS_NORMAL_DIVIDING_UP	1.27426e-05	0.00162631	3	CSTA|CYP1B1|PPBP	4
aCD3-stimulated	9	Publication	GRAHAM_CML_DIVIDING_VS_NORMAL_QUIESCENT_UP	2.28329e-14	3.9364e-11	20	ACOT7|AURKA|CHEK1|CPOX|CSTA|DSCC1|ECT2|EZH2|KIF2C|LEPR|MCM4|OIP5|PDSS1|POLE2|PPBP|RAD51|RFC3|TPX2|TYMS|UBE2C	143
aCD3-stimulated	9	Publication	GRAHAM_NORMAL_QUIESCENT_VS_NORMAL_DIVIDING_DN	1.25858e-07	3.2547e-05	10	CHEK1|DSCC1|GZMB|KIF2C|LEPR|MCM4|OIP5|POLE2|RFC3|TYMS	74
aCD3-stimulated	9	Publication	HAHTOLA_SEZARY_SYNDROM_DN	8.8191e-12	9.12248e-09	11	ADGRG1|CD160|GZMB|HOPX|IL18RAP|KIR2DS4|KLRC1|KLRD1|MATK|NCAM1|ZBTB16	40
aCD3-stimulated	9	Publication	KOKKINAKIS_METHIONINE_DEPRIVATION_48HR_UP	0.000116698	0.00928553	8	FAS|GSTM1|IGFBP7|IL1A|IRF6|PDGFRB|PLAT|PLAU	100
aCD3-stimulated	9	Publication	KOKKINAKIS_METHIONINE_DEPRIVATION_96HR_UP	5.5104e-05	0.00508925	8	FAS|GSTM1|IGFBP7|IL1A|IRF6|PDGFRB|PLAT|TYMS	90
aCD3-stimulated	9	Publication	LINDGREN_BLADDER_CANCER_CLUSTER_1_DN	2.24009e-08	8.27555e-06	19	ACOT7|AURKA|CDCA8|CISH|DAB2|E2F1|EZH2|FAM83D|H1F0|IDO1|KIF2C|KIFC1|MOCS1|PDGFRB|PLK4|RAD51|RFC3|RGL1|UBE2C	274
aCD3-stimulated	9	Publication	LINDGREN_BLADDER_CANCER_CLUSTER_3_UP	5.47843e-05	0.00508925	14	AURKA|CDCA8|DAB2|E2F1|EZH2|FAM83D|KIF2C|KIFC1|MCM4|PLK4|RAD51|RFC3|TYMS|UBE2C	273
aCD3-stimulated	9	Publication	BERENJENO_TRANSFORMED_BY_RHOA_UP	1.69516e-07	3.98516e-05	23	ACOT7|AURKA|CDCA8|CHEK1|DNA2|E2F1|ECT2|EZH2|GK|HASPIN|KIF2C|KIFC1|MCM4|PLK4|POLE2|PVR|RAD51|RFC3|RFLNB|SPECC1|THBS1|TYMS|UHRF1	446
aCD3-stimulated	9	Publication	TANG_SENESCENCE_TP53_TARGETS_DN	0.000176842	0.0127031	5	EZH2|IL12RB2|PLK4|TPX2|UBE2C	36
aCD3-stimulated	9	Publication	ROYLANCE_BREAST_CANCER_16Q_COPY_NUMBER_UP	2.86729e-05	0.00302855	6	ADGRG1|ADGRG3|FANCA|GAN|GINS3|KIFC3	41
aCD3-stimulated	9	Publication	KONG_E2F3_TARGETS	1.06664e-05	0.00142969	8	AURKA|DNA2|EZH2|KIF2C|RAD51|TPX2|TYMS|UBE2C	72
aCD3-stimulated	9	Publication	EGUCHI_CELL_CYCLE_RB1_TARGETS	9.61201e-05	0.00814972	4	CDCA8|ECT2|KIF18A|MCM4	17
aCD3-stimulated	9	Publication	MATHEW_FANCONI_ANEMIA_GENES	0.000357918	0.0209698	3	FANCA|FANCB|FANCC	10
aCD3-stimulated	9	Publication	ROSTY_CERVICAL_CANCER_PROLIFERATION_CLUSTER	4.83197e-12	6.24773e-09	16	ACACA|AURKA|CDCA8|CHEK1|DNA2|E2F1|ECT2|EZH2|GINS4|KIF2C|KIFC1|MCM4|OIP5|TPX2|TYMS|UBE2C	109
aCD3-stimulated	9	Publication	FURUKAWA_DUSP6_TARGETS_PCI35_DN	0.000462959	0.0260264	5	AURKA|KIF2C|MCM4|PDSS1|TPX2	44
aCD3-stimulated	9	Publication	PUJANA_BRCA2_PCC_NETWORK	0.000181597	0.012866	16	AURKA|CHEK1|DNA2|E2F1|EZH2|FANCA|IL15|KIF2C|KIFC1|MCM4|PLK4|POLE2|RFC3|TPX2|TYMS|UBE2C	383
aCD3-stimulated	9	Publication	KAUFFMANN_MELANOMA_RELAPSE_UP	0.000172309	0.0125519	6	CHEK1|EME1|FANCA|MCM4|RAD51|XRCC2	56
aCD3-stimulated	9	Publication	SCIAN_CELL_CYCLE_TARGETS_OF_TP53_AND_TP73_DN	0.000152949	0.0116331	4	AURKA|G0S2|TPX2|UBE2C	19
aCD3-stimulated	9	Publication	GOTZMANN_EPITHELIAL_TO_MESENCHYMAL_TRANSITION_UP	9.34559e-06	0.00138101	6	CHEK1|CYP1B1|IGFBP7|KIFC1|NCAM1|PLK4	34
aCD3-stimulated	9	Publication	BENPORATH_ES_1	0.000478569	0.0265013	12	CHEK1|DNA2|DSCC1|ECT2|GINS4|IDO1|KIF2C|MCM4|OIP5|POLE2|RAP1GAP2|RFC3	259
aCD3-stimulated	9	Publication	BENPORATH_EED_TARGETS	3.24668e-05	0.00329251	15	ANKRD9|ASCL2|COLGALT2|CYP1B1|GFI1|H1F0|HIC1|HOPX|IGFBP7|NCAM1|NPTX1|NTRK1|RAB32|TBX21|ZBTB16	295
aCD3-stimulated	9	Publication	ONDER_CDH1_TARGETS_3_UP	0.000825495	0.0384636	3	CYP1B1|LEPR|ZBTB16	13
aCD3-stimulated	9	Publication	LEE_LIVER_CANCER_MYC_UP	0.0006313	0.031926	4	CISH|CSRP2|GSTM1|PLAT	27
aCD3-stimulated	9	Publication	MANALO_HYPOXIA_DN	0.000813595	0.0384636	12	DNA2|GINS3|GK|MCM4|OIP5|PDSS1|POLE2|PWP2|RAD51|RFC3|SLC25A10|TPX2	275
aCD3-stimulated	9	Publication	LE_EGR2_TARGETS_UP	4.03834e-08	1.30539e-05	11	AURKA|CDCA8|CSRP2|ECT2|EZH2|KIF2C|MCM4|PLK4|RAD51|SPECC1|UHRF1	84
aCD3-stimulated	9	Publication	ZHAN_MULTIPLE_MYELOMA_PR_UP	4.3339e-06	0.000700467	6	AURKA|DSCC1|EZH2|TPX2|TYMS|UBE2C	30
aCD3-stimulated	9	Publication	VERHAAK_AML_WITH_NPM1_MUTATED_UP	0.000366202	0.0210444	8	CYP1B1|ETS2|G0S2|JAG1|LILRB2|LILRB3|PPBP|THBS1	118
aCD3-stimulated	9	Publication	ALCALAY_AML_BY_NPM1_LOCALIZATION_DN	1.07807e-05	0.00142969	11	CHEK1|IGFBP7|KIF2C|KIFC1|MCM4|MREG|POLE2|TPX2|TYMS|UBE2C|WDR62	146
aCD3-stimulated	9	Publication	GREENBAUM_E2A_TARGETS_UP	0.000544024	0.0293093	4	AURKA|ECT2|KIF2C|PLK4	26
aCD3-stimulated	9	Publication	SU_TESTIS	0.000695918	0.0339556	5	AURKA|EZH2|GK|KIF2C|OIP5	48
aCD3-stimulated	9	Publication	KANG_DOXORUBICIN_RESISTANCE_UP	8.27313e-09	3.56572e-06	9	AURKA|CDCA8|DSCC1|MCM4|NQO1|OIP5|PLK4|TPX2|TYMS	42
aCD3-stimulated	9	Publication	BURTON_ADIPOGENESIS_3	3.62615e-06	0.000604982	9	AURKA|CDCA8|CSRP2|EZH2|KIF2C|MCM4|NQO1|RAD51|TYMS	83
aCD3-stimulated	9	Publication	SONG_TARGETS_OF_IE86_CMV_PROTEIN	0.000840819	0.0388278	5	E2F1|EZH2|RFC3|TPX2|TYMS	50
aCD3-stimulated	9	Publication	GAVIN_FOXP3_TARGETS_CLUSTER_P6	8.6271e-06	0.00131233	8	ACOT7|AURKA|CDCA8|GZMB|KIF2C|RAD51|TPX2|TYMS	70
aCD3-stimulated	9	Publication	FINETTI_BREAST_CANCER_KINOME_RED	0.000825495	0.0384636	3	AURKA|CHEK1|PLK4	13
aCD3-stimulated	9	Publication	SARRIO_EPITHELIAL_MESENCHYMAL_TRANSITION_UP	1.00964e-05	0.00142969	11	DSCC1|E2F1|ECT2|MCM4|OIP5|PLK4|RAD51|RFC3|TYMS|UHRF1|ZNF367	145
aCD3-stimulated	9	Publication	FUJII_YBX1_TARGETS_DN	0.00013351	0.0103061	10	CHEK1|MCM4|OIP5|PLK4|POLE2|RAD51|RFC3|TIAM1|UHRF1|ZNF367	160
aCD3-stimulated	9	Publication	RIGGI_EWING_SARCOMA_PROGENITOR_UP	0.000602566	0.0311647	10	COLGALT2|EZH2|G0S2|JAG1|NTRK1|NUDT11|PLA2G4C|PVR|UTS2|ZBTB16	193
aCD3-stimulated	9	Publication	WORSCHECH_TUMOR_REJECTION_UP	0.000260556	0.0162361	5	FASLG|GZMB|IL1A|IRF6|KLRD1	39
aCD3-stimulated	9	Publication	MOLENAAR_TARGETS_OF_CCND1_AND_CDK4_DN	2.86729e-05	0.00302855	6	AURKA|CDCA8|FAM83D|KIF2C|TPX2|ZNF367	41
aCD3-stimulated	9	Publication	SMID_BREAST_CANCER_BASAL_UP	0.000160525	0.0118605	14	CDCA8|CHEK1|CSRP2|FANCA|IDO1|IL12RB2|KIFC1|MCM4|MPZL2|NCAM1|NUDT11|PVR|TPX2|TYMS	302
aCD3-stimulated	9	Publication	ZHENG_GLIOBLASTOMA_PLASTICITY_UP	1.60387e-09	9.21689e-07	15	ACOT7|ATP9A|AURKA|CDCA8|CPNE8|ECT2|HOPX|JAG1|KIF18A|MCM4|PLK4|RAD51|TPX2|UHRF1|ZNF367	137
aCD3-stimulated	9	Publication	WHITEFORD_PEDIATRIC_CANCER_MARKERS	9.98707e-09	3.97332e-06	12	AURKA|CDCA8|E2F1|MCM4|PLK4|POLE2|RFC3|TPX2|TYMS|UBE2C|UHRF1|ZNF367	92
aCD3-stimulated	9	Publication	BLUM_RESPONSE_TO_SALIRASIB_DN	3.36385e-08	1.15985e-05	19	ACACA|AURKA|B4GALT5|CHEK1|CYP1B1|E2F1|EZH2|FANCA|KIF2C|NPTX1|PDGFRB|PLK4|POLE2|RAD51|RFC3|SLC25A10|TPX2|TYMS|UBE2C	281
aCD3-stimulated	9	Publication	BOYLAN_MULTIPLE_MYELOMA_C_D_DN	0.000189784	0.0130875	10	CSTA|IL18R1|IL18RAP|IRF6|KLRD1|LILRB3|SLCO4C1|TBX21|TIAM1|ZBTB16	167
aCD3-stimulated	9	Publication	VILIMAS_NOTCH1_TARGETS_DN	0.000641977	0.031926	3	GFI1|LILRB3|MATK	12
aCD3-stimulated	9	Publication	GOLDRATH_ANTIGEN_RESPONSE	1.32509e-11	1.14222e-08	24	ACOT7|AURKA|CDCA8|CHEK1|CISH|CPOX|CST3|DNA2|ECT2|EZH2|FASLG|GZMB|H1F0|HASPIN|HOPX|IL18R1|IL18RAP|KIF2C|KIFC1|LAG3|MCM4|PLK4|RAD51|TYMS	300
aCD3-stimulated	9	Publication	RUIZ_TNC_TARGETS_DN	4.56363e-07	8.74188e-05	11	DSCC1|E2F1|GINS3|KIF2C|MCM4|OIP5|PDSS1|PLAU|THBS1|TYMS|UBE2C	106
aCD3-stimulated	9	Publication	RUTELLA_RESPONSE_TO_HGF_VS_CSF2RB_AND_IL4_UP	0.000320829	0.0197539	14	B4GALT5|CRTAM|CYP1B1|DAB2|ETS2|IDO1|IGFBP7|IL1A|LILRB2|MATK|NQO1|RAP1GAP2|RGL1|TNIP3	323
aCD3-stimulated	9	Publication	HOFFMANN_LARGE_TO_SMALL_PRE_BII_LYMPHOCYTE_UP	0.000126386	0.00990407	9	AURKA|DNA2|ECT2|KIF2C|KIFC1|PLK4|RAD51|RFC3|UBE2C	129
aCD3-stimulated	9	Publication	LEE_EARLY_T_LYMPHOCYTE_UP	4.43003e-07	8.74188e-05	9	AURKA|DSCC1|GFI1|KIF2C|MCM4|OIP5|TYMS|UBE2C|UHRF1	65
aCD3-stimulated	9	Publication	SHEDDEN_LUNG_CANCER_POOR_SURVIVAL_A6	1.23118e-10	9.09666e-08	25	ACOT7|AURKA|CDCA8|CHEK1|DNA2|EZH2|FANCA|GINS3|GINS4|IL18RAP|KIF18A|KIF2C|KLRC1|MCM4|OIP5|PLK4|POLE2|PVR|RFC3|SLC25A10|TPX2|TYMS|UBE2C|VANGL1|WDR62	363
aCD3-stimulated	9	Publication	MEISSNER_BRAIN_HCP_WITH_H3K27ME3	0.000952246	0.0428262	4	GFI1|IL12RB2|IRF6|TBX21	30
aCD3-stimulated	9	Publication	MEISSNER_BRAIN_HCP_WITH_H3K4ME3_AND_H3K27ME3	4.34406e-05	0.00423915	16	ARHGAP10|ASCL2|CISH|CSRP2|DAB2|ECT2|GNAL|HIC1|IGFBP7|JAG1|RAP1GAP2|SLCO4C1|SNX33|STRIP2|UBE2C|UHRF1	339
aCD3-stimulated	9	Publication	CROONQUIST_IL6_DEPRIVATION_DN	2.99119e-09	1.54705e-06	12	AURKA|CHEK1|KIF2C|KIFC1|MCM4|OIP5|PLK4|POLE2|RFC3|TPX2|TYMS|UBE2C	83
aCD3-stimulated	9	Publication	CROONQUIST_NRAS_SIGNALING_DN	2.92037e-07	6.56702e-05	9	AURKA|CHEK1|KIF2C|MCM4|OIP5|PLK4|RFC3|TPX2|UBE2C	62
aCD3-stimulated	9	Publication	CROONQUIST_NRAS_VS_STROMAL_STIMULATION_DN	0.000360849	0.0209698	6	AURKA|EZH2|IGFBP7|KIF2C|TPX2|UBE2C	64
aCD3-stimulated	9	Publication	ISHIDA_E2F_TARGETS	7.18212e-05	0.00629592	6	DNA2|EZH2|KIF2C|KIFC1|RAD51|RFC3	48
aCD3-stimulated	9	Publication	POOLA_INVASIVE_BREAST_CANCER_UP	1.65777e-05	0.00194863	12	AURKA|DSCC1|GZMB|HOPX|IL18R1|KIF2C|LILRB2|MCM4|OIP5|TPX2|TYMS|UTS2	182
aCD3-stimulated	9	Publication	CHIANG_LIVER_CANCER_SUBCLASS_PROLIFERATION_UP	1.40888e-05	0.00169459	10	ASRGL1|AURKA|B4GALT5|DSCC1|ECT2|EZH2|KIF2C|OIP5|TPX2|UBE2C	123
aCD3-stimulated	9	Publication	CHIANG_LIVER_CANCER_SUBCLASS_UNANNOTATED_UP	0.000921169	0.0421618	5	ETS2|KIFC3|LEPR|THBS1|TNFSF14	51
aCD3-stimulated	9	Publication	KOBAYASHI_EGFR_SIGNALING_24HR_DN	5.44636e-09	2.56078e-06	17	AURKA|CDCA8|DSCC1|E2F1|ECT2|EZH2|G0S2|GINS3|KIF2C|MCM4|PLK4|POLE2|RAD51|RFC3|TPX2|TYMS|UBE2C	198
aCD3-stimulated	9	Publication	WINNEPENNINCKX_MELANOMA_METASTASIS_UP	3.38421e-05	0.00336598	10	AURKA|CDCA8|CHEK1|DSCC1|ECT2|KIF2C|MCM4|TYMS|UHRF1|ZNF367	136
aCD3-stimulated	9	Publication	NAKAYAMA_SOFT_TISSUE_TUMORS_PCA2_UP	1.32067e-05	0.00162631	6	CDCA8|KIF2C|MCM4|NCAM1|TPX2|UBE2C	36
aCD3-stimulated	9	Publication	MIKKELSEN_MEF_HCP_WITH_H3K27ME3	0.000789292	0.0377983	6	GFI1|IRF6|MPZL2|RAP1GAP2|SLCO4C1|TBX21	74
aCD3-stimulated	9	Publication	WU_APOPTOSIS_BY_CDKN1A_VIA_TP53	0.000260556	0.0162361	5	AURKA|MCM4|TPX2|TYMS|UBE2C	39
aCD3-stimulated	9	Publication	WHITFIELD_CELL_CYCLE_S	0.000326087	0.0198415	8	CPNE8|DNA2|DSCC1|EZH2|FANCA|H1F0|RAD51|TYMS	116
aCD3-stimulated	9	Publication	WANG_RESPONSE_TO_GSK3_INHIBITOR_SB216763_DN	0.000196978	0.0132315	14	DSCC1|GINS3|GINS4|GK|MATK|MCM4|PLK4|POLE2|RAD51|RFC3|TYMS|UHRF1|XRCC2|ZNF367	308
aCD3-stimulated	9	Publication	DUTERTRE_ESTRADIOL_RESPONSE_6HR_UP	2.86928e-05	0.00302855	11	CHEK1|DSCC1|E2F1|GINS3|MCM4|POLE2|RFC3|TIAM1|UHRF1|XRCC2|ZNF367	162
aCD3-stimulated	9	Publication	DUTERTRE_ESTRADIOL_RESPONSE_24HR_UP	1.28145e-14	3.31383e-11	25	AURKA|CHEK1|DNA2|DSCC1|E2F1|FAM83D|FANCA|FANCC|GINS3|GLB1L2|KIF2C|KIFC1|MCM4|PDSS1|PLK4|POLE2|RAD51|RFC3|TPX2|TYMS|UBE2C|UHRF1|WDR62|XRCC2|ZNF367	241
aCD3-stimulated	9	Publication	FEVR_CTNNB1_TARGETS_DN	0.000184401	0.0128881	18	ASCL2|CHEK1|CSRP2|DSCC1|E2F1|ECT2|EZH2|GSTM1|HASPIN|KIF18A|KIFC1|MCM4|POLE2|PWP2|RAD51|RFC3|TIAM1|TYMS	465
aCD3-stimulated	9	Publication	GOBERT_OLIGODENDROCYTE_DIFFERENTIATION_UP	1.38874e-16	7.18257e-13	35	AURKA|C4orf46|CDCA8|CHEK1|CPNE8|CSRP2|DNA2|DSCC1|E2F1|ECT2|EME1|ERI2|EZH2|FAM83D|FANCA|HASPIN|KIF18A|KIF2C|KIFC1|MCM4|MREG|OIP5|PDSS1|PLK4|POLE2|RAD51|RFC3|RFLNB|TPX2|TYMS|UBE2C|UHRF1|WDR62|XRCC2|ZNF367	439
aCD3-stimulated	9	Publication	KATSANOU_ELAVL1_TARGETS_DN	1.93776e-05	0.00222714	8	ETS2|FANCA|GSTM1|GZMB|PPBP|PWP2|TIAM1|UBE2C	78
aCD3-stimulated	9	Publication	SERVITJA_LIVER_HNF1A_TARGETS_UP	1.53334e-06	0.000273463	9	CDCA8|ECT2|GSTM1|KIF2C|LEPR|NQO1|THBS1|TPX2|UBE2C	75
aCD3-stimulated	9	Publication	YANG_BCL3_TARGETS_UP	0.000679378	0.0334642	10	ACOT7|AURKA|E2F1|ECT2|FAM83D|IRF6|KIF2C|PLAT|PLK4|UBE2C	196
aCD3-stimulated	9	Publication	BOSCO_TH1_CYTOTOXIC_MODULE	1.63018e-07	3.98516e-05	10	DNA2|DPCD|GZMB|IDO1|IL12RB2|IL15|KLRD1|RGL1|STRIP2|TYMS	76
aCD3-stimulated	9	Publication	ZHOU_CELL_CYCLE_GENES_IN_IR_RESPONSE_6HR	5.77657e-05	0.0051511	7	CDCA8|E2F1|EZH2|GINS3|KIFC1|RAD51|UHRF1	67
aCD3-stimulated	9	Publication	ZHOU_CELL_CYCLE_GENES_IN_IR_RESPONSE_24HR	0.000486516	0.0265013	7	CDCA8|E2F1|EZH2|GINS3|KIFC1|UBE2C|UHRF1	94
aCD3-stimulated	9	Publication	NABA_MATRISOME_ASSOCIATED	0.000578621	0.030737	10	CST3|CSTA|FASLG|IL15|IL1A|PLAT|PLAU|PPBP|TNFSF14|XCL2	192
aCD3-stimulated	9	Publication	NABA_MATRISOME	0.000196989	0.0132315	12	CST3|CSTA|FASLG|IGFBP7|IL15|IL1A|PLAT|PLAU|PPBP|THBS1|TNFSF14|XCL2	235
aCD3-stimulated	9	Publication	FISCHER_G2_M_CELL_CYCLE	3.85468e-07	7.97457e-05	14	AURKA|CDCA8|ECT2|FAM83D|H1F0|KIF18A|KIF2C|KIFC1|OIP5|PLAU|PLK4|TPX2|UBE2C|VANGL1	178
aCD3-stimulated	9	Publication	VILLANUEVA_LIVER_CANCER_KRT19_UP	0.00015957	0.0118605	9	CCDC28B|CDCA8|DNA2|ECT2|EZH2|KIF18A|KIF2C|PLK4|TPX2	133
aCD3-stimulated	9	Publication	HOLLERN_EMT_BREAST_TUMOR_UP	0.00104237	0.0456874	6	DAB2|GZMB|IL18R1|OTUD7B|PLAT|PVR	78
aCD3-stimulated	9	Publication	FLORIO_NEOCORTEX_BASAL_RADIAL_GLIA_DN	2.32371e-05	0.00261266	9	AURKA|CDCA8|KIF18A|KIF2C|KIFC1|PLK4|TPX2|UBE2C|XRCC2	104
aCD3-stimulated	9	Publication	FLORIO_NEOCORTEX_BASAL_RADIAL_GLIA_UP	0.000588352	0.030737	7	CPNE8|ECT2|FAM83D|IRF6|KLRD1|THBS1|TIMD4	97
aCD3-stimulated	10	KEGG	KEGG_NEUROACTIVE_LIGAND_RECEPTOR_INTERACTION	6.82073e-06	0.000953427	7	F2RL2|FPR1|GIPR|PRSS1|PTGDR|PTGER2|S1PR5	47
aCD3-stimulated	10	KEGG	KEGG_ANTIGEN_PROCESSING_AND_PRESENTATION	2.68021e-06	0.000447163	8	CD8A|KIR2DL3|KIR2DL4|KIR3DL1|KIR3DL2|KLRC2|KLRC3|KLRC4	58
aCD3-stimulated	10	KEGG	KEGG_HEMATOPOIETIC_CELL_LINEAGE	8.33546e-07	0.00015967	8	CD2|CD3D|CD3E|CD3G|CD7|CD8A|ITGA1|KIT	50
aCD3-stimulated	10	KEGG	KEGG_NATURAL_KILLER_CELL_MEDIATED_CYTOTOXICITY	2.63327e-09	1.94561e-06	13	CD244|CD247|KIR2DL3|KIR2DL4|KIR3DL1|KIR3DL2|KLRC2|KLRC3|NCR1|PRF1|PRKCA|SH2D1A|SH2D1B	97
aCD3-stimulated	10	KEGG	KEGG_T_CELL_RECEPTOR_SIGNALING_PATHWAY	0.000687285	0.034511	7	`	96
aCD3-stimulated	10	KEGG	KEGG_MELANOGENESIS	0.000673799	0.0341656	5	GNAQ|KIT|LEF1|PLCB1|PRKCA	46
aCD3-stimulated	10	REACTOME	REACTOME_IMMUNOREGULATORY_INTERACTIONS_BETWEEN_A_LYMPHOID_AND_A_NON_LYMPHOID_CELL	1.51276e-13	2.608e-10	15	CD247|CD3D|CD3E|CD3G|CD8A|JAML|KIR2DL3|KIR2DL4|KIR3DL1|KIR3DL2|KLRB1|KLRF1|NCR1|SH2D1A|SH2D1B	71
aCD3-stimulated	10	REACTOME	REACTOME_TCR_SIGNALING	0.000240539	0.0151716	8	CD247 | CD3D | CD3E |CD3G | FYB1 |ITK|PRKCQ|TRAT1	107
aCD3-stimulated	10	REACTOME	REACTOME_PHOSPHORYLATION_OF_CD3_AND_TCR_ZETA_CHAINS	0.000176116	0.0116778	4	CD247|CD3D|CD3E|CD3G	19
aCD3-stimulated	10	REACTOME	REACTOME_GLUTAMATE_NEUROTRANSMITTER_RELEASE_CYCLE	0.000398546	0.0216977	3	STX1A|STXBP1|TSPOAP1	10
aCD3-stimulated	10	REACTOME	REACTOME_TRANSLOCATION_OF_ZAP_70_TO_IMMUNOLOGICAL_SYNAPSE	8.57385e-05	0.00737148	4	CD247|CD3D|CD3E|CD3G	16
aCD3-stimulated	10	REACTOME	REACTOME_GENERATION_OF_SECOND_MESSENGER_MOLECULES	3.48525e-06	0.000546234	6	CD247|CD3D|CD3E|CD3G|FYB1|ITK	28
aCD3-stimulated	10	REACTOME	REACTOME_SIGNALING_BY_GPCR	2.03e-08	8.7493e-06	20	AKR1C3|ANXA1|ARRB1|CCR5|CX3CR1|CXCR6|F2RL2|FPR1|GIPR|GNAQ|GPR68|LRP12|PLCB1|PRKCA|PRKCQ|PTGDR|PTGER2|RDH10|RGS3|S1PR5	291
aCD3-stimulated	10	REACTOME	REACTOME_PEPTIDE_LIGAND_BINDING_RECEPTORS	0.000171579	0.0116764	6	ANXA1|CCR5|CX3CR1|CXCR6|F2RL2|FPR1	54
aCD3-stimulated	10	REACTOME	REACTOME_DOPAMINE_NEUROTRANSMITTER_RELEASE_CYCLE	0.000398546	0.0216977	3	STX1A|STXBP1|TSPOAP1	10
aCD3-stimulated	10	REACTOME	REACTOME_ACETYLCHOLINE_NEUROTRANSMITTER_RELEASE_CYCLE	6.95189e-05	0.00630793	3	STX1A|STXBP1|TSPOAP1	6
aCD3-stimulated	10	REACTOME	REACTOME_NOREPINEPHRINE_NEUROTRANSMITTER_RELEASE_CYCLE	0.00012028	0.00860621	3	STX1A|STXBP1|TSPOAP1	7
aCD3-stimulated	10	REACTOME	REACTOME_G_ALPHA_Q_SIGNALLING_EVENTS	3.64253e-05	0.00355456	8	ANXA1|F2RL2|GNAQ|GPR68|PLCB1|PRKCA|PRKCQ|RGS3	82
aCD3-stimulated	10	REACTOME	REACTOME_REGULATION_OF_INSULIN_SECRETION	0.000308685	0.0183508	5	GNAQ|PLCB1|PRKCA|STX1A|STXBP1	39
aCD3-stimulated	10	REACTOME	REACTOME_G_ALPHA_I_SIGNALLING_EVENTS	5.51246e-07	0.000123958	13	AKR1C3|ANXA1|CCR5|CX3CR1|CXCR6|FPR1|LRP12|PLCB1|PRKCA|PRKCQ|RDH10|RGS3|S1PR5	151
aCD3-stimulated	10	REACTOME	REACTOME_GPCR_LIGAND_BINDING	1.63052e-06	0.000290795	11	ANXA1|CCR5|CX3CR1|CXCR6|F2RL2|FPR1|GIPR|GPR68|PTGDR|PTGER2|S1PR5	116
aCD3-stimulated	10	REACTOME	REACTOME_HEMOSTASIS	0.00011258	0.00860621	16	A2M|ACTN1|ARRB1|CD2|CD244|F2RL2|GATA3|GNAQ|ITGA1|JAML|KIF3C|PRKCA|PRKCQ|PROCR|SERPINA1|YES1	354
aCD3-stimulated	10	REACTOME	REACTOME_SEROTONIN_NEUROTRANSMITTER_RELEASE_CYCLE	0.00012028	0.00860621	3	STX1A|STXBP1|TSPOAP1	7
aCD3-stimulated	10	REACTOME	REACTOME_FCGR_ACTIVATION	0.000541808	0.0283054	3	CD247|CD3G|YES1	11
aCD3-stimulated	10	REACTOME	REACTOME_VISUAL_PHOTOTRANSDUCTION	0.000100623	0.00813156	5	AKR1C3|LRP12|PRKCA|PRKCQ|RDH10	31
aCD3-stimulated	10	REACTOME	REACTOME_CLASS_A_1_RHODOPSIN_LIKE_RECEPTORS	7.46359e-07	0.000148468	10	ANXA1|CCR5|CX3CR1|CXCR6|F2RL2|FPR1|GPR68|PTGDR|PTGER2|S1PR5	86
aCD3-stimulated	10	REACTOME	REACTOME_PD_1_SIGNALING	0.000217512	0.0140621	4	CD247|CD3D|CD3E|CD3G	20
aCD3-stimulated	10	REACTOME	REACTOME_ACETYLCHOLINE_REGULATES_INSULIN_SECRETION	0.00012028	0.00860621	3	GNAQ|PLCB1|PRKCA	7
aCD3-stimulated	10	BIOCARTA	BIOCARTA_CSK_PATHWAY	0.000110777	0.00860621	4	CD247|CD3D|CD3E|CD3G	17
aCD3-stimulated	10	BIOCARTA	BIOCARTA_CTL_PATHWAY	3.51217e-07	8.64997e-05	5	CD247|CD3D|CD3E|CD3G|PRF1	11
aCD3-stimulated	10	BIOCARTA	BIOCARTA_TCAPOPTOSIS_PATHWAY	9.82167e-08	2.9881e-05	5	CCR5|CD247|CD3D|CD3E|CD3G	9
aCD3-stimulated	10	BIOCARTA	BIOCARTA_IL17_PATHWAY	5.31233e-09	2.74754e-06	6	CD2|CD247|CD3D|CD3E|CD3G|CD8A	11
aCD3-stimulated	10	BIOCARTA	BIOCARTA_IL12_PATHWAY	3.11918e-06	0.000504137	5	CCR5|CD247|CD3D|CD3E|CD3G	16
aCD3-stimulated	10	BIOCARTA	BIOCARTA_TCRA_PATHWAY	2.44717e-05	0.00281261	4	CD247|CD3D|CD3E|CD3G	12
aCD3-stimulated	10	BIOCARTA	BIOCARTA_NO2IL12_PATHWAY	3.32283e-08	1.32197e-05	6	CCR5|CD2|CD247|CD3D|CD3E|CD3G	14
aCD3-stimulated	10	BIOCARTA	BIOCARTA_MYOSIN_PATHWAY	0.000541808	0.0283054	3	GNAQ|PLCB1|PRKCA	11
aCD3-stimulated	10	BIOCARTA	BIOCARTA_TOB1_PATHWAY	2.17143e-06	0.000374354	5	CD247|CD3D|CD3E|CD3G|TGFBR3	15
aCD3-stimulated	10	BIOCARTA	BIOCARTA_STATHMIN_PATHWAY	5.9673e-06	0.000857303	5	CD2|CD247|CD3D|CD3E|CD3G	18
aCD3-stimulated	10	BIOCARTA	BIOCARTA_TCR_PATHWAY	0.000491094	0.0261849	5	CD247|CD3D|CD3E|CD3G|PRKCA	43
aCD3-stimulated	10	BIOCARTA	BIOCARTA_TCYTOTOXIC_PATHWAY	5.31233e-09	2.74754e-06	6	CD2|CD247|CD3D|CD3E|CD3G|CD8A	11
aCD3-stimulated	10	BIOCARTA	BIOCARTA_THELPER_PATHWAY	3.51217e-07	8.64997e-05	5	CD2|CD247|CD3D|CD3E|CD3G	11
aCD3-stimulated	10	BIOCARTA	BIOCARTA_CTLA4_PATHWAY	5.9673e-06	0.000857303	5	CD247|CD3D|CD3E|CD3G|ITK	18
aCD3-stimulated	10	BIOCARTA	BIOCARTA_PKC_PATHWAY	0.00012028	0.00860621	3	GNAQ|PLCB1|PRKCA	7
aCD3-stimulated	10	PID	PID_ENDOTHELIN_PATHWAY	0.000272473	0.0165792	5	GNAQ|PLCB1|PRKCA|PRKCQ|SLC9A3	38
aCD3-stimulated	10	PID	PID_TCR_PATHWAY	4.58901e-07	0.000107883	9	CD247|CD3D|CD3E|CD3G|FYB1|ITK|PRKCA|PRKCQ|SLA2	63
aCD3-stimulated	10	PID	PID_IL12_2PATHWAY	1.36003e-05	0.00163584	7	CCR5|CD247|CD3D|CD3E|CD3G|CD8A|EOMES	52
aCD3-stimulated	10	PID	PID_CD8_TCR_PATHWAY	7.09404e-07	0.000146762	8	CD247|CD3D|CD3E|CD3G|CD8A|PRF1|PRKCA|PRKCQ	49
aCD3-stimulated	10	PID	PID_TXA2PATHWAY	0.000608047	0.0311368	5	GNAQ|PRKCA|PRKCQ|PTGDR|YES1	45
aCD3-stimulated	10	PID	PID_CXCR4_PATHWAY	0.000327825	0.0192672	7	CD247|CD3D|CD3E|CD3G|ITGA1|PLCB1|YES1	85
aCD3-stimulated	10	PID	PID_THROMBIN_PAR1_PATHWAY	0.000117781	0.00860621	5	ARRB1|F2RL2|GNAQ|PLCB1|PRKCA	32
aCD3-stimulated	10	PID	PID_CD8_TCR_DOWNSTREAM_PATHWAY	3.96302e-08	1.46405e-05	9	CD247|CD3D|CD3E|CD3G|CD8A|EOMES|PRF1|PRKCA|PRKCQ	48
aCD3-stimulated	10	PID	PID_IL12_STAT4_PATHWAY	7.21011e-05	0.00642943	5	CD247|CD3D|CD3E|CD3G|PRF1	29
aCD3-stimulated	10	Publication	LIU_PROSTATE_CANCER_DN	6.35666e-07	0.000136986	15	C1R|CCDC136|EPB41L3|EVA1C|FCGBP|FGFR1|GATA3|ITGA1|KIT|NBL1|NELL2|NHSL2|PDGFD|PTGER2|TGFBR3	206
aCD3-stimulated	10	Publication	SCHUETZ_BREAST_CANCER_DUCTAL_INVASIVE_UP	0.00101704	0.0482582	9	ANXA1|C1R|COL6A2|GIMAP4|GIMAP6|MICAL2|NBL1|SPON2|TNFAIP6	165
aCD3-stimulated	10	Publication	SENGUPTA_NASOPHARYNGEAL_CARCINOMA_WITH_LMP1_DN	2.62313e-05	0.00284539	6	DCBLD1|JAML|RAB40B|RDH10|SERPINA1|TGFBR3	39
aCD3-stimulated	10	Publication	FULCHER_INFLAMMATORY_RESPONSE_LECTIN_VS_LPS_DN	0.00105235	0.0494797	14	C1orf21|CCR5|CHN2|FNIP2|FPR1|FYB1|GIMAP5|JAML|LRP12|LST1|OASL|PTGER2|TNFAIP6|USP18	351
aCD3-stimulated	10	Publication	DEURIG_T_CELL_PROLYMPHOCYTIC_LEUKEMIA_DN	0.000166291	0.0114674	14	AKR1C3|CD2|CD244|CD3D|CD8A|FAM129A|KLRB1|KLRF1|NAP1L2|NAP1L3|PRF1|SYTL2|TBC1D4|TGFBR3	292
aCD3-stimulated	10	Publication	SMIRNOV_CIRCULATING_ENDOTHELIOCYTES_IN_CANCER_UP	0.000349297	0.0202985	8	AQP9|FPR1|KIT|NBL1|NOD2|PERP|RGS3|TNFRSF1A	113
aCD3-stimulated	10	Publication	JAEGER_METASTASIS_DN	2.52463e-05	0.00283856	8	CHN2|FCGBP|GATA3|KIT|KLRF1|MYO6|NAP1L2|PERP	78
aCD3-stimulated	10	Publication	PEPPER_CHRONIC_LYMPHOCYTIC_LEUKEMIA_UP	0.000265479	0.0165428	4	ADGRL1|ATP10A|EPB41L3|KIR3DL1	21
aCD3-stimulated	10	Publication	JAATINEN_HEMATOPOIETIC_STEM_CELL_DN	7.75542e-17	4.0111e-13	24	CD2|CD247|CD3D|CD8A|CX3CR1|FPR1|FYB1|GIMAP4|ITK|KLRB1|KLRF1|LEF1|MAN1C1|NELL2|PRF1|PRKCA|PTGDR|S1PR5|SAMD3|SERPINA1|SH2D1B|SPON2|TGFBR3|TRAT1	169
aCD3-stimulated	10	Publication	GOZGIT_ESR1_TARGETS_DN	2.64073e-05	0.00284539	18	AKR1C3|FNIP2|GATA3|HDGFL3|KIAA0513|MYO6|NELL2|OTULINL|PLCB1|PRKCA|PROCR|PRRT3|PSTPIP2|RAB40B|RNF43|SERPINA1|SYTL2|USP18	385
aCD3-stimulated	10	Publication	HAHTOLA_SEZARY_SYNDROM_DN	3.04697e-05	0.00315178	6	KIR3DL1|KIR3DL2|KLRB1|KLRF1|NELL2|SPON2	40
aCD3-stimulated	10	Publication	DELYS_THYROID_CANCER_DN	0.000378244	0.0214975	7	EPB41L3|FCGBP|KIT|PRKCQ|TBC1D4|TGFBR3|TSPOAP1	87
aCD3-stimulated	10	Publication	EBAUER_TARGETS_OF_PAX3_FOXO1_FUSION_UP	0.000825993	0.0406861	7	C1R|CCR5|EPB41L3|FYB1|IL32|PRKCQ|RASSF4	99
aCD3-stimulated	10	Publication	FARMER_BREAST_CANCER_CLUSTER_1	4.39541e-09	2.74754e-06	9	CCR5|CD2|CD3D|CD8A|GIMAP4|GPR171|ITK|OASL|SH2D1A	38
aCD3-stimulated	10	Publication	FURUKAWA_DUSP6_TARGETS_PCI35_UP	3.52413e-05	0.00350515	6	AKR1C3|ENPP5|IL32|KLRC2|KLRC3|TNFSF13B	41
aCD3-stimulated	10	Publication	BENPORATH_SUZ12_TARGETS	1.27715e-07	3.47654e-05	17	CD8A|EOMES|EVA1C|FAM129A|GATA3|GIMAP5|LEF1|LONRF3|NBL1|PLCB1|PTGDR|PTGER2|RAB40B|RDH10|ROBO3|SLC9A3|SPON2	236
aCD3-stimulated	10	Publication	BENPORATH_ES_WITH_H3K27ME3	1.36069e-08	6.3977e-06	19	ATP1A3|CD8A|CHN2|EOMES|EVA1C|FAM129A|GATA3|GIMAP5|LEF1|LONRF3|MAN1C1|NBL1|PTGDR|PTGER2|RAB40B|ROBO3|SLC9A3|SPON2|STX1A	256
aCD3-stimulated	10	Publication	BENPORATH_PRC2_TARGETS	1.07065e-05	0.00138435	10	CD8A|EOMES|EVA1C|GATA3|GIMAP5|LONRF3|PTGDR|PTGER2|ROBO3|SLC9A3	115
aCD3-stimulated	10	Publication	ONDER_CDH1_TARGETS_2_UP	0.000441911	0.023808	8	COL6A2|FGFR1|MICAL2|NAP1L3|PRKCA|PTGER2|TGFBR3|TNFAIP6	117
aCD3-stimulated	10	Publication	HESS_TARGETS_OF_HOXA9_AND_MEIS1_DN	0.000903154	0.0436553	5	ANXA1|AQP9|CCR5|FPR1|SLFN12L	49
aCD3-stimulated	10	Publication	ABRAHAM_ALPC_VS_MULTIPLE_MYELOMA_UP	0.000217512	0.0140621	4	A2M|FGFR1|SERPINA1|TNFRSF1A	20
aCD3-stimulated	10	Publication	VERHAAK_AML_WITH_NPM1_MUTATED_DN	4.0786e-06	0.000620427	12	CD2|CD3D|CD7|FAM129A|FGFR1|GATA3|KIT|NBL1|NEDD4|OTULINL|TKTL1|TSPOAP1	153
aCD3-stimulated	10	Publication	KUMAR_TARGETS_OF_MLL_AF9_FUSION	4.85952e-08	1.67556e-05	19	ANXA1|AQP9|C1R|CD2|CD3E|CD8A|CYB561|EOMES|F2RL2|GATA3|GIMAP1|GIMAP4|ITK|LEF1|NCR1|PERP|PRKCA|PRKCQ|SFMBT2	277
aCD3-stimulated	10	Publication	TRAYNOR_RETT_SYNDROM_UP	6.50837e-05	0.00601094	4	C1R|PLCB1|SPON2|SYTL2	15
aCD3-stimulated	10	Publication	ZHU_CMV_24_HR_DN	0.000391929	0.0216977	5	ANXA1|C1R|COL6A2|TGFBR3|TNFRSF1A	41
aCD3-stimulated	10	Publication	MOREIRA_RESPONSE_TO_TSA_DN	2.44717e-05	0.00281261	4	CD247|CD3D|CD3E|CX3CR1	12
aCD3-stimulated	10	Publication	WANG_CISPLATIN_RESPONSE_AND_XPC_UP	0.000845322	0.0412453	8	A2M|CD247|CX3CR1|GATA3|IL32|PRSS1|RNF144A|SERPINA1	129
aCD3-stimulated	10	Publication	WANG_SMARCE1_TARGETS_UP	0.000982281	0.0470403	8	DLL1|GATA3|MAN1C1|NAP1L3|PERP|PLCB1|PRR5L|RNF144A	132
aCD3-stimulated	10	Publication	MARSON_FOXP3_CORE_DIRECT_TARGETS	0.000140722	0.00983535	4	CD2|GPR171|ITK|SLFN12L	18
aCD3-stimulated	10	Publication	KONDO_PROSTATE_CANCER_WITH_H3K27ME3	8.54504e-05	0.00737148	5	ENPP5|GIMAP7|ITK|JAML|KLRF1	30
aCD3-stimulated	10	Publication	WALLACE_PROSTATE_CANCER_RACE_UP	0.000355152	0.0204094	11	APOL6|CCR5|CD2|CD3D|CD8A|FYB1|GIMAP6|GPR171|ITK|PRF1|TRAT1	207
aCD3-stimulated	10	Publication	OSADA_ASCL1_TARGETS_UP	0.000383456	0.0215569	4	DLL1|ITGA1|RASSF4|SYTL2	23
aCD3-stimulated	10	Publication	ACEVEDO_LIVER_CANCER_WITH_H3K9ME3_UP	0.000272473	0.0165792	5	EVA1C|FYB1|NAP1L2|NCALD|OTULINL	38
aCD3-stimulated	10	Publication	SMID_BREAST_CANCER_LUMINAL_B_DN	1.24461e-05	0.00153265	15	ANXA1|CD2|CD247|CD3D|CD3G|CD7|GIMAP5|GPR171|IL32|ITK|KIT|KLRB1|PERP|SH2D1A|TRAT1	262
aCD3-stimulated	10	Publication	SMID_BREAST_CANCER_NORMAL_LIKE_UP	3.47367e-14	8.98292e-11	27	C1R|CD2|CD244|CD247|CD3D|CD3G|CD7|CD8A|FYB1|GIMAP4|GIMAP5|GIMAP6|GPR171|GZMM|ITK|KIT|KLRB1|LEF1|LST1|NAP1L2|PDGFD|PRF1|PRKCQ|ROBO3|SH2D1A|TGFBR3|TRAT1	289
aCD3-stimulated	10	Publication	BOQUEST_STEM_CELL_UP	8.80574e-05	0.00737148	7	C1R|COL6A2|FAM129A|MAN1C1|PDGFD|SPON2|TNFAIP6	69
aCD3-stimulated	10	Publication	QI_PLASMACYTOMA_UP	1.19969e-05	0.00151336	13	ARRB1|CCR5|CD244|CD3D|CD3E|CD3G|CD7|KIT|LST1|RASSF4|SH2D1A|TNFSF13B|TRAT1	199
aCD3-stimulated	10	Publication	BOYLAN_MULTIPLE_MYELOMA_C_D_DN	6.93842e-10	7.1771e-07	17	CD3D|CD3E|CD3G|CD7|CXCR6|EOMES|FPR1|FYB1|GIMAP4|GIMAP8|ITGA1|ITK|KIT|LRP12|PRKCQ|SH2D1A|ST8SIA6	167
aCD3-stimulated	10	Publication	VILIMAS_NOTCH1_TARGETS_UP	4.05946e-05	0.00388806	6	CD2|CD3D|CD3G|CD7|GATA3|TRAT1	42
aCD3-stimulated	10	Publication	YOSHIMURA_MAPK8_TARGETS_UP	0.000785063	0.0390418	17	A2M|ACVR1B|AQP9|ATP1A3|CD247|CD3D|CD3G|CD8A|KIF3C|KIT|KLRB1|MISP3|NELL2|PRKCA|SERPINA1|STX1A|TGFBR3	463
aCD3-stimulated	10	Publication	LEE_EARLY_T_LYMPHOCYTE_DN	5.76621e-08	1.86393e-05	9	ACTN1|GIMAP1|GIMAP4|GIMAP7|GPR171|MAN1C1|NELL2|SAMD3|TBC1D4	50
aCD3-stimulated	10	Publication	LEE_DIFFERENTIATING_T_LYMPHOCYTE	2.96977e-05	0.00313462	12	CD2|CD247|CD3D|CD3G|FGFR1|FYB1|GATA3|ITK|LEF1|PRKCQ|SH2D1A|TRAT1	186
aCD3-stimulated	10	Publication	FINAK_BREAST_CANCER_SDPP_SIGNATURE	1.06358e-05	0.00138435	4	CD247|CD8A|F2RL2|GIMAP5	10
aCD3-stimulated	10	Publication	MEISSNER_BRAIN_HCP_WITH_H3K4ME3_AND_H3K27ME3	0.000233665	0.0149199	15	ATP10A|EDARADD|FAM129A|KIT|LEF1|NBL1|NCAPH|PDGFD|PERP|PRKCQ|PRR5L|PSTPIP2|PTGER2|SFMBT2|SLC9A3	339
aCD3-stimulated	10	Publication	ONO_FOXP3_TARGETS_DN	0.000308685	0.0183508	5	CXCR6|EOMES|GPR171|SLFN12L|TGFBR3	39
aCD3-stimulated	10	Publication	BOYLAN_MULTIPLE_MYELOMA_PCA1_UP	7.23358e-06	0.000984529	8	CD3D|CXCR6|FPR1|FYB1|GIMAP4|GIMAP8|ITGA1|ITK	66
aCD3-stimulated	10	Publication	CAIRO_HEPATOBLASTOMA_CLASSES_DN	8.97918e-05	0.00737148	9	AQP9|ATP10A|C1R|CX3CR1|GIMAP5|GPR171|KLRB1|MAN1C1|NBL1	119
aCD3-stimulated	10	Publication	WONG_ADULT_TISSUE_STEM_MODULE	3.46591e-05	0.00350515	18	ACTN1|APOBR|C1R|CAND2|CD244|GATA3|KIT|KLRB1|LST1|NACC2|NAP1L3|NCKAP1|NCR1|PRKCQ|PROCR|STXBP1|TNFAIP6|YES1	393
aCD3-stimulated	10	Publication	LI_INDUCED_T_TO_NATURAL_KILLER_UP	1.48954e-06	0.000275139	16	APOBR|AQP9|ARAP3|C1orf21|CCR5|CD244|CD7|CX3CR1|F2RL2|GPR68|KIR2DL4|KIT|LRP12|RAB19|SH2D1B|SYTL2	250
aCD3-stimulated	10	Publication	CHICAS_RB1_TARGETS_CONFLUENT	4.60406e-05	0.00432949	15	ANXA1|APOL6|ARRB1|C1R|CAND2|COL6A2|FAM129A|HEATR9|IL32|MAN1C1|PDGFD|PTGER2|RAB40B|RASSF4|SYTL2	293
aCD3-stimulated	10	Publication	FIGUEROA_AML_METHYLATION_CLUSTER_5_DN	0.000176116	0.0116778	4	CD3D|CD3G|GIMAP1|GIMAP5	19
aCD3-stimulated	10	Publication	CHYLA_CBFA2T3_TARGETS_UP	1.0855e-07	3.119e-05	16	ATP10A|C1R|C1orf21|CX3CR1|CXCR6|F2RL2|GPR171|KLRB1|LRP12|MAN1C1|PRKCQ|PTGER2|SLA2|SPNS3|TMEM173|TNFRSF1A	206
aCD3-stimulated	10	Publication	WANG_MLL_TARGETS	0.000567723	0.0293627	7	APOBEC3H|COL6A2|DLL1|GATA3|RNF144A|SPON2|TGFBR3	93
aCD3-stimulated	10	Publication	BOSCO_TH1_CYTOTOXIC_MODULE	4.39596e-13	5.68398e-10	15	CCR5|GIMAP4|GIMAP5|GIMAP7|GIMAP8|GPR171|PRF1|PRKCA|PRKCQ|PTGER2|SAMD3|SH2D1A|SLA2|TRAT1|USP18	76
aCD3-stimulated	10	Publication	DURAND_STROMA_S_UP	8.97918e-05	0.00737148	9	ARRB1|ATP10A|COL6A2|FAM129A|FYB1|GATA3|LONRF3|OASL|SPON2	119
aCD3-stimulated	10	Publication	ZWANG_TRANSIENTLY_UP_BY_2ND_EGF_PULSE_ONLY	2.53354e-09	1.94561e-06	27	A2M|APOBR|CAND2|CCR5|CD2|CD8A|COL6A2|CXCR6|EPB41L3|EPHA1|FAM129A|GPR171|IL32|KLRB1|LEF1|LST1|MICAL2|NCR1|NHSL2|OASL|OTULINL|PDGFD|SH2D1A|SLC9A3|ST8SIA6|TNFAIP6|TNFSF13B	468
aCD3-stimulated	10	Publication	FLORIO_NEOCORTEX_BASAL_RADIAL_GLIA_UP	0.000121472	0.00860621	8	APOL6|EOMES|GIMAP1|JAML|SFMBT2|SLFN12L|TOGARAM2|YES1	97
aCD3-stimulated	10	Publication	GARGALOVIC_RESPONSE_TO_OXIDIZED_PHOSPHOLIPIDS_PINK_DN	0.000110777	0.00860621	4	GIMAP6|GIMAP7|GIMAP8|LONRF3	17
aCD3-stimulated	11	Publication	NIKOLSKY_BREAST_CANCER_19Q13.1_AMPLICON	2.69924e-07	0.00139605	10	ZFP30|ZNF260|ZNF420|ZNF461|ZNF527|ZNF568|ZNF571|ZNF585B|ZNF790|ZNF829	20
aCD3-stimulated	11	Publication	ZWANG_DOWN_BY_2ND_EGF_PULSE	1.37173e-05	0.0354729	28	ARRDC3|CPEB3|HIST1H3E|MORN4|MTX3|NAPB|PDIK1L|PLAG1|RECK|SPIN3|TIGD1|TIGD6|USP28|ZNF181|ZNF225|ZNF287|ZNF30|ZNF33A|ZNF354B|ZNF441|ZNF493|ZNF510|ZNF564|ZNF646|ZNF717|ZNF721|ZNF780B|ZNF805	167
aCD3-stimulated	12	REACTOME	REACTOME_GAP_JUNCTION_ASSEMBLY	0.000226424	0.0325295	4	TUBA1B|TUBA8|TUBB1|TUBB4A	10
aCD3-stimulated	12	REACTOME	REACTOME_TRANSPORT_OF_CONNEXONS_TO_THE_PLASMA_MEMBRANE	0.000226424	0.0325295	4	TUBA1B|TUBA8|TUBB1|TUBB4A	10
aCD3-stimulated	12	REACTOME	REACTOME_RHO_GTPASES_ACTIVATE_IQGAPS	0.000430724	0.0464105	5	CDH1|TUBA1B|TUBA8|TUBB1|TUBB4A	20
aCD3-stimulated	12	Publication	PICCALUGA_ANGIOIMMUNOBLASTIC_LYMPHOMA_UP	0.000275147	0.0347088	8	ACTA2|COL6A1|CYFIP1|DHRS7B|GABBR1|MARCKS|NEXN|PTGDS	51
aCD3-stimulated	12	Publication	BERTUCCI_MEDULLARY_VS_DUCTAL_BREAST_CANCER_UP	0.000312728	0.0376146	16	AIFM2|AIM2|ASPHD2|DESI1|GABBR1|GBP4|HLA-DOB|ICAM1|KBTBD8|MRTO4|NOP16|PARVB|PPA1|STAT1|TYMP|YBX3	177
aCD3-stimulated	12	Publication	SOTIRIOU_BREAST_CANCER_GRADE_1_VS_3_UP	0.000250333	0.0336809	13	AURKB|BOLA2|BUB1|BYSL|CDK1|CKS2|FEN1|KPNA2|NME1|PARPBP|PTTG1|SHMT2|TUBA1B	123
aCD3-stimulated	12	Publication	CHEMNITZ_RESPONSE_TO_PROSTAGLANDIN_E2_UP	1.84229e-05	0.010587	14	ASF1B|BUB1|CKS2|FANCL|KPTN|MTHFD2|NOP16|PAICS|PTTG1|SGO2|SHMT2|SLC16A1|SLC39A14|URB1	110
aCD3-stimulated	12	Publication	GARY_CD5_TARGETS_DN	2.43081e-05	0.0110716	31	AFF3|AIM2|AIMP2|BAG2|BCL11A|CBWD1|CSTF2|FEN1|GBP1|GMNN|GPATCH4|GTF2H2|HSPA1B|HSPH1|KBTBD8|KPNA2|LANCL2|LARP4|MANF|NME1|PIGW|PNO1|PPIL1|RPP40|RRP15|SDF2L1|SLC25A19|TBC1D9|TLR10|TWNK|USP6NL	413
aCD3-stimulated	12	Publication	VECCHI_GASTRIC_CANCER_EARLY_UP	9.97753e-05	0.0246138	23	AIFM2|BUB1|BYSL|CDCA7|CDK1|CKS2|DPP3|FEN1|GABBR1|GGH|HSPH1|KCNN4|MRTO4|NME1|NOP16|NUDCD1|PARPBP|POP1|PTTG1|RRS1|SFXN4|SGO2|STK3	286
aCD3-stimulated	12	Publication	TAKEDA_TARGETS_OF_NUP98_HOXA9_FUSION_10D_UP	4.9117e-05	0.0158771	13	AFF3|CDH1|CLECL1|CMPK2|EPSTI1|GBP1|IFI44L|JCHAIN|MCOLN2|NEXN|PLD4|RSAD2|STAT1	105
aCD3-stimulated	12	Publication	TAKEDA_TARGETS_OF_NUP98_HOXA9_FUSION_16D_UP	0.000142605	0.0285116	12	AFF3|ASPHD2|CLECL1|CMPK2|DENND5B|EPSTI1|GAPT|IFI44L|MCOLN2|PTPRK|RSAD2|STAT1	101
aCD3-stimulated	12	Publication	ODONNELL_TARGETS_OF_MYC_AND_TFRC_DN	0.000166714	0.030131	7	ARHGAP11A|AURKB|BRCA2|CDK1|HELLS|HSPH1|KBTBD8	36
aCD3-stimulated	12	Publication	ELVIDGE_HIF1A_TARGETS_UP	0.000186425	0.030131	9	CCDC86|CTPS1|HSPH1|PNO1|RPP40|RRP12|RRP15|RRS1|URB2	61
aCD3-stimulated	12	Publication	JAATINEN_HEMATOPOIETIC_STEM_CELL_UP	2.26667e-05	0.0110716	18	BCL11A|CDCA7|FANCL|GCSH|HACD1|HMGCR|KCTD3|MEST|MZB1|NME1|PAICS|PHACTR1|PRDX4|RAB34|RCN1|SETD9|STK3|TCEAL9	174
aCD3-stimulated	12	Publication	MARKEY_RB1_CHRONIC_LOF_UP	0.000271943	0.0347088	10	ACAT2|BRCA2|CDCA7|CDKN1A|HSPA1B|KCNN4|NAB1|POLA1|PRDX4|TPST1	78
aCD3-stimulated	12	Publication	BERENJENO_TRANSFORMED_BY_RHOA_UP	1.19526e-07	0.000154548	38	AHCY|AIMP2|ASF1B|AURKB|BOLA2B|BUB1|BYSL|CDCA7|CDK1|CDKN1A|CIP2A|CKS2|CSTF2|CTPS1|DDX21|DHRS7B|FEN1|FKBP4|GMNN|GSDME|HELLS|HSPH1|KPNA2|LRRC59|MRTO4|MTHFD2|NME1|PNO1|POLA1|PPA1|PTTG1|RCC1|RPF2|RRP12|RRS1|TIMM8A|TUBG1|YBX3	446
aCD3-stimulated	12	Publication	SCHLOSSER_MYC_TARGETS_AND_SERUM_RESPONSE_DN	0.000178051	0.030131	8	BAG2|BYSL|DDX21|PAICS|PDIA5|PRDX4|RPP40|RRS1	48
aCD3-stimulated	12	Publication	ROSTY_CERVICAL_CANCER_PROLIFERATION_CLUSTER	0.000294497	0.0362652	12	ASF1B|AURKB|BUB1|CDK1|CKS2|DPP3|FEN1|GGH|GMNN|HELLS|KPNA2|PTTG1	109
aCD3-stimulated	12	Publication	ONDER_CDH1_TARGETS_1_DN	0.00013865	0.0285116	13	B3GALNT1|BRCA2|FEN1|HSPH1|IL36G|LARP4|MEST|PNO1|POP1|RRS1|SERPINB8|SLC16A1|UTP20	116
aCD3-stimulated	12	Publication	MANALO_HYPOXIA_DN	4.20232e-11	2.17344e-07	34	ACAT2|AIMP2|ASF1B|BOLA2|BYSL|CBWD1|CDK1|CLPB|COA7|CTPS1|DDX21|FEN1|GCSH|GMNN|HMBS|IPO4|LMNB2|MRTO4|NLE1|NME1|NOP16|PARPBP|PFAS|PNO1|RPP40|RRP15|RRS1|SEH1L|SLC19A1|TUBG1|URB1|URB2|UTP20|WDR12	275
aCD3-stimulated	12	Publication	SCHUHMACHER_MYC_TARGETS_UP	3.87666e-08	6.68336e-05	15	AHCY|AIMP2|CTPS1|DDX21|FKBP4|GCSH|MEST|NME1|PAICS|PNO1|PRDX4|RCC1|RRS1|SLC16A1|SLC39A14	78
aCD3-stimulated	12	Publication	BHATTACHARYA_EMBRYONIC_STEM_CELL	8.16631e-05	0.0246138	9	AURKB|CDK1|DDX21|EIF4A1|KPNA2|MTHFD2|NME2|PTTG1|SLC16A1	55
aCD3-stimulated	12	Publication	YU_MYC_TARGETS_UP	2.12847e-06	0.00220169	9	BRCA2|BUB1|CDK1|CKS2|GMNN|GSDME|KPNA2|TSPAN4|YBX3	36
aCD3-stimulated	12	Publication	RHODES_CANCER_META_SIGNATURE	0.000163699	0.030131	9	AHCY|CDK1|CKS2|KPNA2|MANF|MTHFD2|NME1|PAICS|PRDX4	60
aCD3-stimulated	12	Publication	RHODES_UNDIFFERENTIATED_CANCER	0.00014333	0.0285116	9	CDK1|CKS2|GGH|KPNA2|MTHFD2|NME1|PRDX4|SLC16A1|TUBB4A	59
aCD3-stimulated	12	Publication	BURTON_ADIPOGENESIS_3	9.994e-05	0.0246138	11	ASF1B|BUB1|CDCA7|CDK1|CKS2|CSTF2|FEN1|HELLS|KPNA2|MNDA|POLA1	83
aCD3-stimulated	12	Publication	BILD_MYC_ONCOGENIC_SIGNATURE	4.11658e-06	0.0035485	18	AIMP2|CCDC86|GPATCH4|HSPA6|IPO4|KCNQ5|MCOLN2|MRTO4|NLE1|NOP16|PAICS|PTRH2|RPP40|SFXN4|SLC19A1|TWNK|UTP20|WDR12	154
aCD3-stimulated	12	Publication	HELLER_HDAC_TARGETS_DN	9.82406e-05	0.0246138	20	AIM2|AKAP2|AVEN|CCR1|CD180|CEACAM1|CRELD2|CTPS1|FKBP4|HSPA1B|HSPA6|HSPH1|MRTO4|NOP16|PNO1|RASGRP3|RRP15|RRS1|SHMT2|SLC19A1	230
aCD3-stimulated	12	Publication	SMID_BREAST_CANCER_BASAL_UP	0.000223826	0.0325295	23	BAG2|BCL11A|BUB1|BYSL|CDK1|CEACAM1|CNN3|EPB41L2|FNDC3B|GABBR1|GBP1|GGH|HACD1|HELLS|HPSE|HSPA6|ICAM1|KCNN4|LRFN4|PTTG1|SLC16A1|SMCO4|YBX3	302
aCD3-stimulated	12	Publication	MOSERLE_IFNA_RESPONSE	0.000345136	0.0396677	6	CMPK2|EPSTI1|GBP1|IFI44L|RSAD2|STAT1	29
aCD3-stimulated	12	Publication	WHITEFORD_PEDIATRIC_CANCER_MARKERS	0.000253975	0.0336809	11	ASF1B|BUB1|CDCA7|CDK1|CKS2|EIF4A1|GGH|KPNA2|LMNB2|NME1|PTTG1	92
aCD3-stimulated	12	Publication	BOYLAN_MULTIPLE_MYELOMA_C_D_UP	4.00143e-05	0.0147824	13	ACY1|AFF3|BAG2|BCL11A|CDKN1A|CHCHD6|CNN3|GSDME|ID3|PAX5|SERF1A|SLC16A1|TIFA	103
aCD3-stimulated	12	Publication	GOLDRATH_ANTIGEN_RESPONSE	2.7623e-05	0.0110716	25	ASF1B|AURKB|BUB1|CCL3|CDK1|CIP2A|CKS2|CYFIP1|FEN1|GGH|GMNN|HMBS|JCHAIN|KPNA2|LRRC59|MTHFD2|PDCD1|PLD4|POLA1|PRDM1|PRDX4|SGCB|SLC31A1|TCEAL9|YBX3	300
aCD3-stimulated	12	Publication	RUIZ_TNC_TARGETS_DN	0.00022641	0.0325295	12	AKAP2|ASF1B|AURKB|CCDC86|CD24|CDK1|CKS2|CTPS1|FEN1|GMNN|MEST|MRTO4	106
aCD3-stimulated	12	Publication	HOFFMANN_LARGE_TO_SMALL_PRE_BII_LYMPHOCYTE_UP	2.78289e-05	0.0110716	15	ACY1|AURKB|BRCA2|BUB1|CDK1|CDKN1A|CIP2A|CKS2|FEN1|HELLS|KPNA2|MTHFD2|PCK2|POLA1|TUBA1B	129
aCD3-stimulated	12	Publication	LEE_RECENT_THYMIC_EMIGRANT	0.000109259	0.0252201	18	AIF1|AKAP2|BCL11A|CDCA7|CKS2|CMPK2|CTPS1|FAM126A|FAM241A|MARCKS|MCUR1|MPEG1|PAICS|RNASE6|RSAD2|SERF1A|TAF13|YBX3	196
aCD3-stimulated	12	Publication	SHEDDEN_LUNG_CANCER_GOOD_SURVIVAL_A12	0.000370211	0.0413989	15	CD180|DENND5B|ISOC2|JCHAIN|MANF|NANS|NCR3|NLE1|PAX5|PNOC|PRDM1|PRDX4|RAB26|SIGLEC5|SRF	162
aCD3-stimulated	12	Publication	CROONQUIST_NRAS_SIGNALING_UP	0.000345136	0.0396677	6	CCL3|CEACAM1|JCHAIN|LY86|RNASE6|TBC1D9	29
aCD3-stimulated	12	Publication	ISHIDA_E2F_TARGETS	0.000178051	0.030131	8	ASF1B|AURKB|BUB1|CDCA7|CDK1|FEN1|KPNA2|PTTG1	48
aCD3-stimulated	12	Publication	CHIANG_LIVER_CANCER_SUBCLASS_PROLIFERATION_UP	0.000250333	0.0336809	13	AURKB|CD24|CDCA7|CDK1|FEN1|HELLS|MARCKS|PKM|PTTG1|RMI2|SGO2|SYNJ2|YBX3	123
aCD3-stimulated	12	Publication	MIKKELSEN_MCV6_ICP_WITH_H3K27ME3	1.26675e-05	0.00818951	6	ADM2|CD40|FNDC9|NRL|PAX5|PNOC	17
aCD3-stimulated	12	Publication	KOBAYASHI_EGFR_SIGNALING_24HR_DN	0.000376208	0.0413989	17	ASF1B|AURKB|BUB1|CDK1|CKS2|CTPS1|FEN1|GMNN|HELLS|KPNA2|LMNB2|NEMP1|NME1|PAICS|POLA1|RRP15|TUBG1	198
aCD3-stimulated	12	Publication	YAO_TEMPORAL_RESPONSE_TO_PROGESTERONE_CLUSTER_11	9.994e-05	0.0246138	11	BYSL|CRELD2|DDX21|GMPPB|KPNA2|LRRC59|MANF|MRTO4|PNO1|RRS1|TIMM8A	83
aCD3-stimulated	12	Publication	WANG_RESPONSE_TO_GSK3_INHIBITOR_SB216763_DN	9.12245e-10	2.35907e-06	34	ACAT2|ACY1|ASF1B|BUB1|BYSL|CCR1|CD180|CIP2A|CTPS1|DCUN1D5|FEN1|FKBP4|GMNN|HELLS|HSPA1B|HSPH1|KCNN4|LDLR|MRTO4|NOP16|PIGW|PLXNA1|PNO1|POLA1|PTTG1|RRP12|SDF2L1|SEH1L|SERPINB8|SLC16A1|SLC25A19|SLC39A14|TWNK|URB2	308
aCD3-stimulated	12	Publication	DUTERTRE_ESTRADIOL_RESPONSE_6HR_UP	0.000112155	0.0252201	16	B3GALNT1|CDCA7|CTPS1|DDX21|FEN1|FKBP4|HELLS|NEMP1|NT5DC3|PAICS|PIGW|RRP12|RRS1|SEH1L|SGK1|SLC16A1	162
aCD3-stimulated	12	Publication	DUTERTRE_ESTRADIOL_RESPONSE_24HR_UP	0.000185548	0.030131	20	ARHGAP11A|ASF1B|AURKB|BRCA2|BUB1|CDCA7|CDK1|CIP2A|FEN1|FKBP4|GGH|GMNN|HELLS|L2HGDH|MAP6D1|NEMP1|NME1|POLA1|PTTG1|SUV39H2	241
aCD3-stimulated	12	Publication	LIM_MAMMARY_STEM_CELL_UP	4.76873e-05	0.0158771	19	ACTA2|AKAP2|ASPHD2|ATP2A2|CDKN1A|GNG11|HACD1|ICAM1|LARGE2|MEST|PLEKHA4|PRDM1|RAB34|SGCB|SMIM13|TMEM121|TMEM201|TPST1|TSHZ2	201
aCD3-stimulated	12	Publication	FLORIO_NEOCORTEX_BASAL_RADIAL_GLIA_DN	9.57562e-06	0.00707502	14	ARHGAP11A|AURKB|BRCA2|BUB1|CDK1|CIP2A|CKS2|EPB41L2|KPNA2|LDLR|NEMP1|PARPBP|PTTG1|SGO2	104
aCD3-stimulated	13	REACTOME	REACTOME_PROCESSING_OF_CAPPED_INTRON_CONTAINING_PRE_MRNA	1.14067e-06	0.0006687	75	AAAS|AQR|CASC3|CCAR1|CD2BP2|CHERP|CPSF1|CPSF2|CPSF7|CRNKL1|CWC22|DDX23|DDX5|DHX15|DHX16|DHX38|DNAJC8|FIP1L1|FYTTD1|GLE1|HNRNPC|HNRNPD|HNRNPF|HNRNPH1|HNRNPK|HNRNPL|HNRNPU|HNRNPUL1|METTL14|NCBP1|NCBP2|NUDT21|NUP133|NUP214|NUP43|NUP50|NUP98|POLDIP3|POLR2A|POLR2B|PPIE|PPIL4|PRPF3|PRPF38A|PRPF6|PRPF8|PTBP1|RAE1|RANBP2|RBM17|RBM22|RBMX|RNPS1|SART1|SF1|SF3A1|SF3A3|SF3B2|SNRNP200|SNRNP48|SNRNP70|SNW1|SRR…	235
aCD3-stimulated	13	REACTOME	REACTOME_MRNA_SPLICING	2.8469e-06	0.00147242	61	AQR|CASC3|CCAR1|CD2BP2|CHERP|CPSF1|CPSF2|CPSF7|CRNKL1|CWC22|DDX23|DDX5|DHX15|DHX16|DHX38|DNAJC8|FIP1L1|HNRNPC|HNRNPD|HNRNPF|HNRNPH1|HNRNPK|HNRNPL|HNRNPU|HNRNPUL1|NCBP1|NCBP2|NUDT21|POLR2A|POLR2B|PPIE|PPIL4|PRPF3|PRPF38A|PRPF6|PRPF8|PTBP1|RBM17|RBM22|RBMX|RNPS1|SART1|SF1|SF3A1|SF3A3|SF3B2|SNRNP200|SNRNP48|SNRNP70|SNW1|SRRM1|SRSF1|SRSF2|SRSF4|SRSF6|TFIP11|U2SURP|USP39|WBP11|WDR33|XAB2	184
aCD3-stimulated	13	REACTOME	REACTOME_ASPARAGINE_N_LINKED_GLYCOSYLATION	1.11627e-06	0.0006687	78	ACTR1A|ALG10|ALG11|ALG12|ALG6|ANKRD28|ARCN1|ARF1|ARFGAP2|B4GALT1|B4GALT3|CAPZA1|CAPZA2|CAPZB|CHST10|COG2|COG3|COG5|COG6|COG8|COPA|COPB1|CSNK1D|CTSC|DCTN1|DCTN4|DDOST|DERL1|DPAGT1|DYNC1LI2|EDEM1|FPGT|FUCA1|GANAB|GBF1|GLB1|GORASP1|LMAN2|LMAN2L|MCFD2|MIA2|MOGS|MPI|NGLY1|NSF|OS9|PGM3|PPP6C|PPP6R1|PPP6R3|PREB|RFT1|RNF139|RNF185|RPN1|RPN2|SEC16A|SEC22A|SEC22C|SEC23A|SEC24B|SEC24C|SEC31A|SLC17A5|SPTAN1|…	247
aCD3-stimulated	13	REACTOME	REACTOME_TRANSPORT_TO_THE_GOLGI_AND_SUBSEQUENT_MODIFICATION	1.16363e-06	0.0006687	53	ACTR1A|ANKRD28|ARCN1|ARF1|ARFGAP2|B4GALT1|B4GALT3|CAPZA1|CAPZA2|CAPZB|CHST10|COG2|COG3|COG5|COG6|COG8|COPA|COPB1|CSNK1D|CTSC|DCTN1|DCTN4|DYNC1LI2|FUCA1|GBF1|GORASP1|LMAN2|LMAN2L|MCFD2|MIA2|NSF|PPP6C|PPP6R1|PPP6R3|PREB|SEC16A|SEC22A|SEC22C|SEC23A|SEC24B|SEC24C|SEC31A|SPTAN1|SPTBN1|STX17|STX5|TBC1D20|TMED10|TMED2|TMED7|TMEM115|TRAPPC6B|USO1	149
aCD3-stimulated	13	REACTOME	REACTOME_ER_TO_GOLGI_ANTEROGRADE_TRANSPORT	1.77727e-07	0.000183841	49	ACTR1A|ANKRD28|ARCN1|ARF1|ARFGAP2|CAPZA1|CAPZA2|CAPZB|COG2|COG3|COG5|COG6|COG8|COPA|COPB1|CSNK1D|CTSC|DCTN1|DCTN4|DYNC1LI2|GBF1|GORASP1|LMAN2|LMAN2L|MCFD2|MIA2|NSF|PPP6C|PPP6R1|PPP6R3|PREB|SEC16A|SEC22A|SEC22C|SEC23A|SEC24B|SEC24C|SEC31A|SPTAN1|SPTBN1|STX17|STX5|TBC1D20|TMED10|TMED2|TMED7|TMEM115|TRAPPC6B|USO1	127
aCD3-stimulated	13	REACTOME	REACTOME_COPII_MEDIATED_VESICLE_TRANSPORT	1.22063e-05	0.00420874	26	ANKRD28|CSNK1D|CTSC|GORASP1|LMAN2|LMAN2L|MCFD2|NSF|PPP6C|PPP6R1|PPP6R3|PREB|SEC16A|SEC22A|SEC22C|SEC23A|SEC24B|SEC24C|SEC31A|STX17|STX5|TBC1D20|TMED10|TMED2|TRAPPC6B|USO1	60
aCD3-stimulated	13	REACTOME	REACTOME_VESICLE_MEDIATED_TRANSPORT	1.00784e-12	2.60627e-09	158	ACBD3|ACTR1A|ACTR2|ACTR3|ANKRD27|ANKRD28|AP1G1|AP2A2|AP2B1|AP2M1|AP3B1|ARCN1|ARF1|ARFGAP2|ARFRP1|ARPC2|ARPC5|BICD2|BLOC1S6|CALM1|CAPZA1|CAPZA2|CAPZB|CBL|CHM|CHMP6|CLINT1|COG2|COG3|COG5|COG6|COG8|COPA|COPB1|COPS7A|COPS8|CSNK1D|CTSC|CYTH3|DCTN1|DCTN4|DENND1A|DENND4A|DENND5A|DVL2|DYNC1LI2|EPN1|EPS15|EPS15L1|EXOC1|EXOC6|EXOC7|EXOC8|GAK|GAPVD1|GBF1|GCC1|GDI1|GGA3|GNS|GOLGA5|GORASP1|GRB2|HGS|KIF1B|KIF2…	494
aCD3-stimulated	13	PID	PID_ERBB1_DOWNSTREAM_PATHWAY	4.89408e-05	0.0158201	34	ABI1|ACTR2|ACTR3|ARPC2|ARPC5|ATF2|BRAF|BRK1|CAPN2|CREB1|CYFIP2|GRB2|IQGAP1|MAP2K1|MAP2K4|MAP2K5|MAP3K2|MAPK1|MAPK7|MAPK9|MAPKAP1|PDPK1|PEBP1|PLD2|PPP2CA|PPP2R1A|RAB5A|RAF1|RPS6KA4|SLC9A1|STAT3|YWHAB|YWHAQ|YWHAZ	93
aCD3-stimulated	13	Publication	WANG_LMO4_TARGETS_DN	0.000160627	0.0368245	83	AATF|ACBD3|ACTR2|AP3B1|ARCN1|ARFGEF2|ATAD1|ATAD2B|ATP6AP1|ATP6V0E1|ATP6V1C1|C16orf72|CAPZA2|CASC3|COG5|COG6|CPSF2|DDX20|DDX27|DUSP3|DYNC1LI2|EHMT1|EIF2B4|EXOC1|EXOC6|FBXO28|FBXW11|GANAB|GGACT|HACL1|HEATR6|IQGAP1|IRF9|ITCH|KAT5|KBTBD4|LARS|LYSMD2|MAPK1IP1L|MBD1|MEAF6|MKLN1|NFKBIZ|NGDN|NRBP1|OPTN|PAK2|PDK3|PLEKHB2|PPFIA1|PPM1D|PSMD5|RAB11FIP1|RAB14|RAB18|RABGEF1|RBM22|RC3H2|RNF6|RNFT1|RRN3|SAP30BP|…	302
aCD3-stimulated	13	Publication	SENESE_HDAC1_TARGETS_UP	9.85442e-08	0.000127418	103	ACTR2|ANAPC5|ANTXR2|ARHGAP5|ATP11B|BCLAF1|CARNMT1|CBFB|CELF1|CEP170|CNOT1|COPA|CTDSPL2|CYTH3|DDX3X|DEGS1|DLG1|DNAJB14|DUSP3|ELK3|EPG5|ESYT2|ETS1|EZR|FBXO38|FBXW11|FKBP15|FOPNL|G3BP2|GALC|GLYR1|GNA13|GPR65|GTF2I|HACD2|HECTD1|IQGAP1|IRAK2|ITPR1|ITPRIP|LARS|LRRC58|MAP3K2|MAX|MCL1|MFAP3|MLX|MOB1A|NABP1|NFE2L2|NFKBIZ|NFYA|NSMAF|PARD6B|PCGF5|PHTF2|PI3|PIK3C2A|PLEKHB2|PNRC2|POLDIP3|POMGNT1|PRNP|PRPF6|PT…	335
aCD3-stimulated	13	Publication	DACOSTA_UV_RESPONSE_VIA_ERCC3_COMMON_DN	6.01918e-06	0.00239471	107	ABI1|ANKS1A|APPBP2|ARFGEF1|ARID5B|ARIH1|ATAD2B|ATF2|ATP11B|ATR|BCAR3|C2CD3|CCDC93|CDK17|CEP135|CEP170|CHD1|CLASP1|CLASP2|CNOT4|CREB1|CRY1|CUL1|DENND5A|DHX15|DNAJC13|E2F3|EHBP1|EPS15|FBXW11|FNDC3A|FTO|GAPVD1|GIGYF2|HELZ|HIVEP2|IBTK|KLF6|LARP4B|MAP2K1|MAP2K4|MARK3|MDN1|MKLN1|NCOA3|NEK7|NPEPPS|NREP|NUMB|NUP98|NVL|ORC2|ORC5|PAFAH1B1|PARG|PARN|PDS5A|PEX3|PIBF1|PIK3C3|PJA2|PMS1|PPFIA1|PPM1B|PPP2CA|PRKC…	380
aCD3-stimulated	13	Publication	MARTORIATI_MDM4_TARGETS_FETAL_LIVER_DN	2.93485e-09	5.05967e-06	120	ACO1|ACTR2|ANAPC5|ANKRD28|AP1G1|ARHGAP5|ARNT|BASP1|BCLAF1|CBL|CCAR1|CELF1|CNOT11|COP1|COX15|CSNK1D|CTSC|CUL3|CWF19L1|CYTH3|DBT|DDX3X|EDEM1|EFHD2|ETS1|FAF1|FAM168B|FBXW11|FEM1B|FYTTD1|GLYR1|GNG2|GTF3C2|HACD3|HDLBP|HNRNPH3|HUS1|ING3|INTS5|KCTD20|KIF1B|LASP1|LEMD3|LIN7C|LRRC58|MAPK1IP1L|MARK2|MATR3|MBD1|MED16|MEF2A|MEN1|METTL16|MKNK2|NAA50|NONO|NUDT4|PAFAH1B2|PARD6B|PIM1|PJA2|PMPCA|POGK|POLE3|POLR3C…	384
aCD3-stimulated	13	Publication	MOHANKUMAR_HOXA1_TARGETS_UP	6.70011e-05	0.0192517	89	ACADVL|ADAR|ADIPOR1|ALKBH5|ANAPC5|ARCN1|ARMT1|ATP6AP1|ATXN10|ATXN1L|BCL2L11|CAPN1|CASP2|CELF1|CHD8|CLN8|CMTM6|CNNM4|COPB1|COPS8|CPT2|CRAMP1|DCAF7|DCTN1|DNAJA3|DNMT1|DYNC1LI2|EIF4G2|EIF4H|GLB1|GPAT4|GRB2|GSKIP|GTF2H1|GTF2I|HADHB|HELZ|HIPK1|HNRNPK|HSD17B4|IARS2|MAP2K1|MAT2A|MCM3|MDC1|METTL14|MOGS|NAA50|OSBPL9|PHKB|PHKG2|PPFIA1|PPM1D|PPP1CB|PPP1CC|PPP2R1A|PPT1|PRUNE1|PTP4A1|RAB6A|RAE1|RB1|RNF10|RNF1…	321
aCD3-stimulated	13	Publication	SHEN_SMARCA2_TARGETS_UP	5.75741e-25	2.97773e-21	166	AASDHPPT|ABI1|ACTR3|ADSS|AGGF1|ANGEL2|ANKHD1|ANXA7|AP5M1|APPBP2|ARFGEF2|ARHGAP5|ARMC8|ARMT1|ATMIN|ATP6AP2|ATP6V0E1|BCLAF1|BUB3|C6orf120|CALCOCO2|CAPZA2|CDC23|CLINT1|CNBP|COPS8|CTR9|CUL4A|CUL5|DAZAP2|DCAF6|DCTN4|DLG1|DPF2|EFCAB14|ELMO2|ELP1|ERCC3|EXOC1|FBXL5|FBXO28|FBXW11|FEM1B|FTO|HIPK1|HLTF|HMG20A|HMGN4|HNRNPH3|HSDL2|HTATSF1|INSIG2|ISCA1|ITFG1|KIDINS220|KIF1BP|LANCL1|LSM14A|MACF1|MAPK9|MATR3|MED…	410
aCD3-stimulated	13	Publication	FLECHNER_BIOPSY_KIDNEY_TRANSPLANT_OK_VS_DONOR_UP	3.67479e-06	0.00165215	129	ABAT|ABI1|ACBD3|ACTR2|ADH5|ANXA5|ANXA7|APLP2|ARFGEF1|ARID5B|ARPC5|ATF2|ATP6V0E1|CAPZA1|CBR4|CBX3|CLASP2|CNBP|COPA|COPB1|CREB1|DCTD|DDOST|DDX19B|DDX3X|DDX5|DICER1|DUSP3|DYNLT3|E2F3|EIF4H|EPS15|FAM168B|FGL2|FNDC3A|FPGT|GALC|GTF2I|GTF3A|HIPK1|HLA-DRA|HLA-G|HLTF|HMGN1|HMGN4|HNRNPC|HNRNPK|HSD17B4|ISCA1|JTB|KHK|LAMP2|LASP1|LPGAT1|LTN1|LY75|MAPK1IP1L|MCL1|MICU2|MSH3|MSN|MVP|MYH9|NARS|NCOA3|NEK4|NEK7|NNT…	472
aCD3-stimulated	13	Publication	JIANG_AGING_CEREBRAL_CORTEX_DN	0.00016376	0.0368245	17	ACTR3|AP2M1|ARPP19|ATP6AP1|CALM2|CDK16|CSDE1|CSNK1A1|DCTN1|DDX3X|NSF|OAZ2|PPP1CB|PPP2CA|RAB14|RAB2A|TIA1	37
aCD3-stimulated	13	Publication	MARTINEZ_RESPONSE_TO_TRABECTEDIN_DN	3.8333e-06	0.00165215	76	ABRAXAS2|ARFGEF2|ARHGEF2|ATG5|BIRC6|BLZF1|BTAF1|BUB3|CDC23|CLCN7|CMPK1|CPSF7|DDX20|DNAJA2|EMSY|EPS15|ERCC3|FADD|FAF1|FKBP15|FNDC3A|GAPVD1|GTF2H1|KDM1A|KDM4B|KIF1BP|LBR|LSM14A|MAGEF1|MAP3K7|MAPK14|MAT2A|MCM3|MEAF6|MED17|NCOA6|OSBP|OSBPL9|PJA2|PPP1CC|RAB2A|RAB5A|RAB6A|RABGAP1|RAP1B|RBM14|RBM17|RIPK1|RNF14|RNF220|SEC16A|SLC2A1|SLC4A1AP|SMARCA5|SPIN1|SRSF4|STAU1|SUPV3L1|TARDBP|TBK1|TBL1XR1|THRAP3|TME…	246
aCD3-stimulated	13	Publication	KYNG_DNA_DAMAGE_BY_GAMMA_RADIATION	5.33451e-05	0.0162295	20	AP1G1|APPBP2|ARF1|ARNT|DOCK2|HCLS1|HELZ|HSF2|LINS1|LRBA|NDEL1|PPP2CA|RAB2A|RAB6A|SEC22A|SMAD4|SP3|TIA1|TRAF6|VDAC3	44
aCD3-stimulated	13	Publication	MILI_PSEUDOPODIA_HAPTOTAXIS_UP	0.000122735	0.0302278	119	AASDHPPT|ACBD5|ACTR2|AGGF1|ANAPC4|ANKRD13C|AP3M1|ARHGAP5|ARMC1|ARPP19|ASNSD1|ATE1|ATF2|ATR|BCLAF1|BCLAF3|BMT2|BTBD1|C3orf38|CAPZA2|CARNMT1|CDKAL1|CELF2|CFL2|COP1|CPSF6|CUL3|DCAF6|DMXL1|DOCK11|DYNC1LI2|DYNLT3|EFR3A|EIF4G2|FGFR1OP2|FNDC3A|FYTTD1|GOLPH3|GSPT1|HIF1A|HNRNPH3|HNRNPK|HTATSF1|INTS8|IWS1|LSM14A|LTN1|LZTFL1|MAPKBP1|MATR3|MEF2A|MFF|MRE11|MTMR6|NAA30|NAA50|NAE1|ORC2|ORC3|PAFAH1B1|PBRM1|PCNP|…	460
aCD3-stimulated	13	Publication	KIM_ALL_DISORDERS_CALB1_CORR_UP	2.67189e-07	0.000230317	121	AASDHPPT|ABCF3|ACTR1A|ACTR2|ADAR|ANXA7|APLP2|AREL1|ARF1|ARPP19|ATP6V0D1|ATP6V1C1|ATXN10|BRD2|CALM1|CALM2|CAPZA2|CEP170|CHST10|CLINT1|COPS7A|COPS8|CUL1|CYFIP2|DCTN1|DDHD2|DDOST|DNAJA2|DUSP3|EEF2|EFR3A|EHBP1|EIF4H|ELMO1|ENO2|EPS15|FAM168B|G3BP2|GDE1|HECTD4|HIVEP2|HNRNPK|IDH3B|ISCA1|ITPR1|KDM1A|KIAA0232|KIF1BP|KLC1|LANCL1|MADD|MAGED1|MAP2K1|MAP2K4|MAPK1|MAPK9|MBTPS1|NARS|NDEL1|NDUFS2|NECAP1|NONO|NRE…	417
aCD3-stimulated	13	Publication	GABRIELY_MIR21_TARGETS	9.6385e-06	0.00356074	71	ACBD5|ACTR2|ANKRD28|AP3M1|ARFGEF1|ATAD2B|ATF2|ATP11B|CRYBG1|CUL3|DCAF10|DDHD2|DDX3X|DLG1|DYNC1LI2|EIF4EBP2|ESYT2|ETNK1|EXOC8|FBXL5|GAPVD1|GID4|GTF2I|HECTD1|IPP|IREB2|KLHL8|LATS1|LIN7C|LMBR1|LNPK|LPGAT1|MAP3K2|MGA|NAA30|NEK1|NEK7|PAG1|PARP1|PBRM1|PIK3C2A|PRRC1|PTBP3|RAB3GAP2|RABGAP1|RMND5A|SACM1L|SCRN1|SKP2|SLC17A5|SLC26A2|SLC9A6|SMC1A|SMC5|SNX13|SPIN1|STAT3|TACC1|TAF1|TBL1XR1|TNPO1|TRPM7|TSNAX|UB…	231
aCD3-stimulated	13	Publication	IKEDA_MIR133_TARGETS_UP	0.000107355	0.027762	17	ACTR3|APPBP2|ARPC5|CYLD|DDX3X|DNAJB6|HIF1A|MYH9|NCOA6|PPP2CA|RABGAP1|RBMX|SACM1L|SGPP1|SLC6A6|USP32|YWHAQ	36
aCD3-stimulated	13	Publication	OISHI_CHOLANGIOMA_STEM_CELL_LIKE_UP	9.8574e-05	0.0268329	80	AASDHPPT|AATF|ANGEL2|BCS1L|BMPR1A|BPGM|BPHL|CBLL1|CERS2|CLASP1|COG2|CUL5|DEPDC5|DUSP3|ECD|EIF2D|ELAC1|FAM53C|FBXO28|FBXW11|FXR2|GCC1|HNRNPU|IARS2|ICE1|KLHL12|LAMP2|LANCL1|LARS|LBR|LPGAT1|MCCC1|MED17|MORC2|NDUFA10|NDUFS2|NNT|NUDCD3|NUP133|NVL|PARP1|PEX19|PMS2|POGK|PPM1B|PREPL|PRPF3|RAB3GAP2|RABL2B|RBBP5|RBM7|RNF14|RNF19A|RPS6KC1|SCYL3|SDHD|SETDB1|SFT2D2|SLC22A5|SLC25A23|SLC30A9|SLC38A1|SMG5|SMG7|S…	285
aCD3-stimulated	14	REACTOME	REACTOME_SIGNALING_BY_RHO_GTPASES	0.000594317	0.0240141	17	ARHGAP18|ARHGEF35|BUB1B|CENPN|CENPU|CTNNA1|CYBB|PKN3|RHOC|RTKN|SGO1|SRC|TUBA1C|TUBB2A|VAV2|WASF1|ZWINT	321
aCD3-stimulated	14	REACTOME	REACTOME_CELL_SURFACE_INTERACTIONS_AT_THE_VASCULAR_WALL	0.00133403	0.0442283	7	ATP1B1|ITGAM|ITGAX|L1CAM|SIRPA|SLC16A3|SRC	77
aCD3-stimulated	14	REACTOME	REACTOME_CHOLESTEROL_BIOSYNTHESIS	0.000167973	0.00916893	5	CYP51A1|DHCR24|HMGCS1|MVK|SQLE	25
aCD3-stimulated	14	REACTOME	REACTOME_BH3_ONLY_PROTEINS_ASSOCIATE_WITH_AND_INACTIVATE_ANTI_APOPTOTIC_BCL_2_MEMBERS	2.45363e-05	0.00208036	4	BCL2|BCL2L1|BMF|PMAIP1	9
aCD3-stimulated	14	REACTOME	REACTOME_RHO_GTPASE_EFFECTORS	0.00101596	0.0364495	14	BUB1B|CENPN|CENPU|CTNNA1|CYBB|PKN3|RHOC|RTKN|SGO1|SRC|TUBA1C|TUBB2A|WASF1|ZWINT	249
aCD3-stimulated	14	REACTOME	REACTOME_RESOLUTION_OF_SISTER_CHROMATID_COHESION	9.45958e-05	0.00584646	10	BUB1B|CCNB1|CCNB2|CDCA5|CENPN|CENPU|SGO1|TUBA1C|TUBB2A|ZWINT	106
aCD3-stimulated	14	REACTOME	REACTOME_RHO_GTPASES_ACTIVATE_FORMINS	0.000745194	0.0294209	9	BUB1B|CENPN|CENPU|RHOC|SGO1|SRC|TUBA1C|TUBB2A|ZWINT	113
aCD3-stimulated	14	REACTOME	REACTOME_TNFS_BIND_THEIR_PHYSIOLOGICAL_RECEPTORS	0.000950234	0.0351043	4	TNFRSF18|TNFRSF4|TNFRSF9|TNFSF9	21
aCD3-stimulated	14	REACTOME	REACTOME_INTERLEUKIN_4_AND_INTERLEUKIN_13_SIGNALING	2.55647e-05	0.00209874	9	BCL2|BCL2L1|FOS|IL17A|IL17F|IRF4|ITGAM|ITGAX|RORC	73
aCD3-stimulated	14	PID	PID_ERBB1_DOWNSTREAM_PATHWAY	0.00088194	0.0337881	8	BCL2L1|EGR1|FOS|KSR1|MEF2C|MYLPF|SRC|VAV2	93
aCD3-stimulated	14	Publication	WEST_ADRENOCORTICAL_TUMOR_MARKERS_UP	2.47294e-07	6.09049e-05	6	MVK|PMAIP1|RRM2|SLC2A6|SQLE|TOP2A	14
aCD3-stimulated	14	Publication	NAKAMURA_TUMOR_ZONE_PERIPHERAL_VS_CENTRAL_UP	0.00102188	0.0364495	12	APOBEC3B|CCNB2|CENPU|CRIM1|KNSTRN|PSMC3IP|RRM2|TCF4|TK1|TUBA1C|TUBB2A|ZBED2	194
aCD3-stimulated	14	Publication	DAVICIONI_PAX_FOXO1_SIGNATURE_IN_ARMS_DN	0.00106662	0.0370238	3	DUSP4|MYLPF|TCF4	10
aCD3-stimulated	14	Publication	FOURNIER_ACINAR_DEVELOPMENT_LATE_DN	0.000178994	0.00964328	4	CDKN3|DUSP4|RRM2|SERPINE2	14
[truncated: 1,719 more rows]

## Sheet: 07_top_bottom_DEGs
State	Celltype	Contrast	Gene symbol	Top or bottom
Steady-State	CD4	HD vs pSS	TNFRSF10D	Down
Steady-State	CD4	HD vs pSS	SERPINE2	Down
Steady-State	CD4	HD vs pSS	MFNG	Down
[truncated: 2,397 more rows]

## Sheet: 08_expr_diff_annotation
State	Celltype	Contrast	DB	Geneset	P value	FDR	Number of enriched genes	Enriched genes	Regulation
[truncated: 4,200 more rows]

[truncated: 2 more sheets: 09_similarity_index, 10_similarity_annotation]
