# Supplementary material for: Transcriptional profiling upon T cell stimulation reveals down-regulation of inflammatory pathways in T and B cells in SLE versus Sjögren’s syndrome
Source: NPJ Syst Biol Appl. 2023 Dec 15;9:62. doi: 10.1038/s41540-023-00319-z (PMC10724199; doi:10.1038/s41540-023-00319-z)
Supplement: Supplementary file 3 — Supplementary Table 2 [file 41540_2023_319_MOESM3_ESM.xlsx]

## Sheet: CD4
Gene Symbol	Cell type	Steady-State						Stimulated
		HD_pSS		HD_SLE		pSS_SLE		HD_pSS		HD_SLE		pSS_SLE
		FDR	Foldchange	FDR	Foldchange	FDR	Foldchange	FDR	Foldchange	FDR	Foldchange	FDR	Foldchange
CDYL	CD4									0.0864039	2596.97
CD81	CD4									0.0826981	32.7325
SLC25A6	CD4									0.0959649	9.24316
DPY19L1	CD4									0.0876693	7.266
GNA12	CD4									0.0922699	6.06868
TBP	CD4									0.0515674	5.96798
ETV6	CD4									0.044595	5.63814
PDXP	CD4									0.0997605	4.77645
PRMT7	CD4									0.0625554	4.5502
SLK	CD4									0.0864039	4.51466
MS4A1	CD4									0.0758218	4.33824
CORO2A	CD4									0.0604524	4.32518
TM9SF1	CD4									0.0584558	3.75074
FBXL8	CD4									0.0776354	2.75575
FAM216A	CD4									0.0758218	2.0143
RDH11	CD4									0.0625554	1.98034
ZMIZ2	CD4									0.0758971	1.14611
RPS6KA3	CD4									0.0515674	-1.0115
PIGT	CD4									0.0863453	-1.01384
TOP3A	CD4									0.0975321	-1.01466
FOXK1	CD4									0.0931996	-1.02521
FAM53C	CD4									0.0659238	-1.03665
GATAD2B	CD4									0.0837966	-1.03957
SF3B2	CD4									0.0992714	-1.05847
FAM174A	CD4									0.044595	-1.07386
RNASEK	CD4									0.0538379	-1.0784
SMARCA2	CD4									0.0515674	-1.13823
ZNF143	CD4									0.0515674	-1.1406
ARL4C	CD4									0.0758218	-1.16142
GABARAP	CD4									0.0471748	-1.16598
GCFC2	CD4									0.044595	-1.17324
ATP6V0B	CD4									0.0604524	-1.18654
PADI4	CD4									0.0809401	-1.18707
PJA1	CD4									0.0630467	-1.18935
PPARGC1B	CD4									0.0692849	-1.20536
SOS2	CD4									0.0826981	-1.22187
CENPK	CD4									0.0876693	-1.24744
SREK1IP1	CD4									0.0556428	-1.2483
FBXO11	CD4									0.0937287	-1.25108
UQCC3	CD4									0.0515674	-1.25452
CBX4	CD4									0.0584558	-1.25938
MED31	CD4									0.0515674	-1.2648
TATDN2	CD4									0.0604524	-1.30546
MRPS30	CD4									0.0604524	-1.3085
PIM2	CD4									0.0837966	-1.32284
GRK2	CD4									0.0776354	-1.33117
FOXO1	CD4									0.0515674	-1.33363
PRKAR1B	CD4									0.0864039	-1.39929
HDAC1	CD4									0.0772863	-1.4134
ARHGAP19	CD4									0.0997605	-1.4488
DGAT1	CD4									0.0832475	-1.44976
ZNF316	CD4									0.0975497	-1.47183
CLSTN3	CD4									0.087455	-1.4835
IRAK1BP1	CD4									0.0863857	-1.49721
AP5Z1	CD4									0.0784397	-1.5553
PCID2	CD4									0.0584558	-1.55811
ZNRF1	CD4									0.0909613	-1.55888
MRM1	CD4									0.06357	-1.61526
NAA38	CD4									0.0584558	-1.72012
EIF3L	CD4									0.044595	-1.74269
RBMS1	CD4									0.0864039	-1.74355
ZFAND5	CD4									0.0767962	-1.79865
NCOA1	CD4									0.0937287	-1.80038
TRIM14	CD4									0.0515674	-1.81341
ZDHHC3	CD4									0.0685931	-1.82635
HEG1	CD4									0.0657373	-1.84483
POGK	CD4									0.0905944	-1.84621
SURF6	CD4									0.0806109	-1.85866
PSMG4	CD4									0.0767962	-1.88095
MAN2A2	CD4									0.0612423	-1.94479
ZBTB10	CD4									0.0670179	-2.01533
IRF9	CD4									0.08297	-2.0189
FDXR	CD4									0.0471748	-2.04868
TOX4	CD4									0.0758218	-2.07705
CASK	CD4									0.0929844	-2.07757
ZNRF2	CD4									0.0604524	-2.08007
HNRNPH1	CD4									0.0669153	-2.1735
CTBP1	CD4									0.0961818	-2.27739
TRAPPC12	CD4									0.0758218	-2.29866
FAM102B	CD4									0.0780721	-2.33856
CTSL	CD4									0.0943772	-2.43566
HDAC6	CD4									0.0864039	-2.55079
PACS2	CD4									0.0937287	-2.60248
SELENOO	CD4									0.0842201	-2.62142
PARG	CD4									0.097671	-2.74795
MCTP2	CD4									0.0876693	-2.78039
CARD19	CD4									0.0625554	-3.07673
STUB1	CD4									0.0584558	-3.11608
ZDHHC8	CD4									0.0584558	-3.17772
TESK2	CD4									0.0931996	-3.38128
RNF126	CD4									0.0758218	-3.41738
DVL3	CD4									0.0943772	-3.66698
FGFRL1	CD4									0.0908982	-3.67184
FNIP2	CD4									0.0584558	-3.68714
GLCCI1	CD4									0.0864039	-3.87948
CCR4	CD4									0.0819252	-4.13565
MAN1C1	CD4									0.0992857	-4.47266
RFNG	CD4									0.0838716	-4.88135
BRD4	CD4									0.0758218	-5.02649
PRPF18	CD4									0.0937287	-5.06762
HIRA	CD4									0.0604524	-5.20678
VEGFB	CD4									0.0776354	-5.55346
COX11	CD4									0.0584558	-6.96196
TMEM231	CD4									0.0515674	-7.60479
PRKRA	CD4									0.0592241	-9.13291
UBE2Q1	CD4									0.0625554	-11.3465
SELENON	CD4									0.0758218	-35.4791
QKI	CD4									0.0905944	-43.3756
MAP4K4	CD4									0.0876344	-57.6504
ADGRG3	CD4	0.00484856	1.71568	0.00120777	2.15231
BCL2L14	CD4	0.0059717	1.15426	0.000365954	2.00237
CCL3	CD4	0.00611371	2.19693	4.89557e-06	3.79135
CCL4	CD4	0.00788492	16.9455
CXCL13	CD4	0.0206024	1.15626
EGR1	CD4	0.021443	1.34769
FCRL6	CD4	0.0275232	1.15131	0.0129158	1.35186
FGFBP2	CD4	0.0327273	1.27442
GADD45G	CD4	0.0378387	1.22189	0.0934008	1.63447
GREM2	CD4	0.0405224	1.79191
GZMH	CD4	0.0484384	1.08092	0.0221128	1.41371
IFI27	CD4	0.0746804	1.2304
SPATS2L	CD4	0.0757308	1.0783	0.0307888	1.19196
TNFSF9	CD4	0.0868631	1.80127
AQP9	CD4			0.083237	2.1859
BCAT1	CD4			0.022457	1.14178
CCL2	CD4			0.0379286	7.13155
CCL3L3	CD4			0.0893449	1.88922
CCNJL	CD4			0.0373093	4.47654
CCR1	CD4			0.0351112	2.4232
CSTA	CD4			0.0642002	1.39426
CXCL2	CD4			0.0400405	3.25828
CXCL3	CD4			0.0878447	3.0769
CXCL8	CD4			0.0123505	2.15932
FAM167A	CD4			0.0928933	1.16259
FCGR2A	CD4			0.0128457	2.01594
FCGR3A	CD4			0.00933941	1.45634
FPR1	CD4			0.00765527	1.46782
G0S2	CD4			0.0506513	1.49294
HDGFL3	CD4			0.000739386	1.073
IFI44L	CD4			5.9977e-06	1.2961
IFIT3	CD4			2.72934e-05	1.18707
IL1RN	CD4			0.0312393	3.18432
ITGAX	CD4			0.0691667	1.38449
LAMP3	CD4			0.000976978	1.1744
LIF	CD4			0.0354813	3.42854
LILRB2	CD4			0.0490663	1.67903
LRRC25	CD4			0.0254263	1.32624
LRRC32	CD4			0.0854828	2.66075
LRRK2	CD4			0.0207063	1.49155
MS4A7	CD4			0.0287168	1.49431
ODF3B	CD4			5.9977e-06	1.11371
PLXNB2	CD4			0.0220863	1.78931
PTGS2	CD4			0.0426738	3.89774
QPCT	CD4			0.0303399	2.14221
RAB32	CD4			0.00464673	1.60239
S100A12	CD4			0.0238228	1.03112
SERPINA1	CD4			0.0106741	1.26493
SIGLEC5	CD4			0.0865019	1.10842
SIGLEC7	CD4			0.0967832	2.51903
SIRPA	CD4			0.0763801	1.47821
THBS1	CD4			0.0490663	1.37545
TM6SF1	CD4			0.000379082	1.53961
TNFAIP6	CD4			0.0301065	18.2516

## Sheet: CD8
Gene Symbol	Cell type	Steady-State						Stimulated
		HD_pSS		HD_SLE		pSS_SLE		HD_pSS		HD_SLE		pSS_SLE
		FDR	Foldchange	FDR	Foldchange	FDR	Foldchange	FDR	Foldchange	FDR	Foldchange	FDR	Foldchange
SLC4A10	CD8									0.0261165	234.92								1
PDSS2	CD8									0.0869506	56.9505
ZBTB16	CD8									0.052801	40.5355
RBBP4	CD8									0.0964402	17.9686
LRRK2	CD8			0.0108147	2.3491					0.0284914	8.64286
PEPD	CD8									0.0697439	6.93363
STAT5A	CD8									0.0957568	3.93395
PRCP	CD8									0.0448337	3.59728
SLC25A6	CD8									0.0467628	3.03621
MOCS1	CD8									0.0384479	2.88004
CNR2	CD8									0.0983601	1.73664
IL27RA	CD8									0.0565396	1.67704
ALDOC	CD8									0.0592568	1.2696
CNN3	CD8									0.0173073	1.26145
EMC2	CD8									0.0965038	-1.003
TM6SF1	CD8	0.0156154	1.13287	0.000802624	2.5202					0.0206506	-1.00954
UMAD1	CD8									0.0992916	-1.01459
MID1IP1	CD8									0.0558988	-1.0153
LAT	CD8									0.0936218	-1.01665
CGRRF1	CD8									0.0885028	-1.01682
TIGIT	CD8									0.0766717	-1.01836
HCFC1	CD8									0.0684051	-1.01916
SYVN1	CD8									0.0958856	-1.03664
NFE2L1	CD8									0.0414445	-1.04144
GPR107	CD8									0.0462606	-1.04608
ELMO2	CD8									0.0731936	-1.04672
C1orf122	CD8									0.0299785	-1.05206
ISG20L2	CD8									0.0121422	-1.05512
PTPA	CD8									0.015504	-1.05582
MAP4K3	CD8									0.0118671	-1.05746
LRMP	CD8									0.030855	-1.06569
AKT2	CD8									0.0249862	-1.06714
CARD11	CD8									0.0678656	-1.07488
CLTB	CD8									0.0874886	-1.07907
GOLGA5	CD8									0.0988027	-1.09275
RAP2A	CD8									0.0892946	-1.10326
LGALS3BP	CD8									0.0869346	-1.10335
SUZ12	CD8									0.027164	-1.12628
MAP3K9	CD8									0.0962289	-1.13083
HDAC3	CD8									0.0861574	-1.14291
HACL1	CD8									0.0323379	-1.14303
ZNF615	CD8									0.066099	-1.14719
PELP1	CD8									0.0527731	-1.15627
SLC40A1	CD8									0.021487	-1.17132
KIAA0930	CD8									0.081483	-1.17642
CLEC2D	CD8									0.0511362	-1.17841
ECI2	CD8									0.0396772	-1.18574
GPRIN3	CD8									0.04609	-1.18607
PTDSS1	CD8									0.0728698	-1.20067
CD96	CD8									0.0215156	-1.21216
LUZP6	CD8									0.0334281	-1.21899
MTPN	CD8									0.0334281	-1.21899
TSG101	CD8									0.0665375	-1.22547
ZNF235	CD8									0.039705	-1.23203
UGP2	CD8									0.0320448	-1.23938
CHN2	CD8									0.0871761	-1.24754
FBXO38	CD8									0.0909115	-1.25274
TUBA4A	CD8									0.0619399	-1.28161
PDHB	CD8									0.0225636	-1.28917
SH3BP1	CD8									0.0738665	-1.32203
PTPRM	CD8									0.0962567	-1.32243
PLCB3	CD8									0.0727821	-1.32548
SMKR1	CD8									0.0909024	-1.35535
ZNF627	CD8									0.0453992	-1.35888
RFX5	CD8									0.0393819	-1.35915
SAMD4B	CD8									0.0927044	-1.36291
TLNRD1	CD8									0.0345018	-1.36331
TRIM22	CD8									0.0527731	-1.37683
TAF11	CD8									0.0601735	-1.38793
SIRT6	CD8									0.0997637	-1.44065
CAMTA2	CD8									0.0933216	-1.44427
TRIM14	CD8									0.0885028	-1.45465
ARPC5	CD8									0.0732084	-1.47521
TRIOBP	CD8									0.0773728	-1.48362
DDX60	CD8									0.0933216	-1.48566
PPP2R5A	CD8									0.021487	-1.48834
STAT2	CD8									0.0833933	-1.49968
APLF	CD8									0.0556346	-1.58225
NUBPL	CD8									0.0620261	-1.664
DNPH1	CD8									0.074465	-1.68822
ZNF140	CD8									0.0964899	-1.69036
TNFSF8	CD8									0.0753388	-1.72355
SIRPG	CD8									0.0686558	-1.72549
CENPF	CD8									0.0806889	-1.72817
TKFC	CD8									0.0909115	-1.89011
CDR2	CD8									0.0528008	-1.91162
CYTH3	CD8									0.0500235	-1.96294
KCNK12	CD8									0.0962289	-2.01154
PRPF38A	CD8									0.0812328	-2.08433
LST1	CD8									0.0412501	-2.154
FAM136A	CD8									0.0773728	-2.18534
SDHA	CD8									0.0277891	-2.19047
ZNF470	CD8									0.0379722	-2.23783
IRF9	CD8									0.0297603	-2.25566
DCAF11	CD8									0.0764654	-2.30992
LTK	CD8									0.0223435	-2.34957
BLK	CD8									0.0628408	-2.67086
TRNT1	CD8									0.0965038	-2.8667
SF3A2	CD8									0.082906	-2.86676
WAS	CD8									0.0502509	-2.93271
PNPLA8	CD8									0.0615419	-3.08573
TOR3A	CD8									0.098683	-3.10052
MYNN	CD8									0.0557677	-3.24466
XRN1	CD8									0.0837092	-3.38614
ACADVL	CD8									0.0592568	-3.72682
PGGHG	CD8									0.0815372	-3.87585
TMEM68	CD8									0.0936218	-4.00916
TLE1	CD8									0.011015	-4.22571
GSKIP	CD8									0.0958856	-4.24885
INTS6L	CD8									0.0393491	-4.32372
ANXA7	CD8									0.0832827	-4.75924
TESK2	CD8									0.0298196	-6.13089
TAF9B	CD8									0.0151267	-6.74163
EIF3L	CD8									0.0463251	-6.76732
BAIAP3	CD8									0.0773728	-6.95619
PACRGL	CD8									0.0189432	-9.09332
ZC3H7A	CD8									0.0868062	-11.9821
CDIP1	CD8									0.0936218	-23.609
ADAM19	CD8	0.0111349	1.06981
AHRR	CD8	0.0240665	3.22603
AKAP2	CD8	0.00499908	2.67925	0.00140044	2.53968
ARNTL2	CD8	0.088317	1.62275
ATP9A	CD8	0.0541234	1.85007
BCL2L14	CD8	0.082306	2.61877	0.00223181	5.14852
C9orf66	CD8	0.00638655	1.18714
CDC20	CD8	0.063958	1.12062
CDH1	CD8	0.0777664	1.31185
CSF2RB	CD8	0.0701521	1.01614
CXCL3	CD8	0.00759024	19.9415	0.0772347	11.0588
DTL	CD8	0.0973592	1.94895
DUSP4	CD8	0.0527327	1.55533
ENC1	CD8	0.0197749	1.42107
ETV7	CD8	0.0143093	1.2748	0.049609	1.23942
GREM2	CD8	0.015505	2.81315	0.00120454	5.37819
IFI27	CD8	0.0083868	5.64643	3.01444e-05	9.08653
IFI44L	CD8	0.00775608	1.09666	4.14957e-05	1.67539
IFIT3	CD8	0.00499908	1.40002	3.01444e-05	2.05071
IL1RN	CD8	0.0541234	2.02472	0.0352412	2.96159
LIF	CD8	0.067342	Inf
MCM10	CD8	0.0408037	2.47121
NCAPH	CD8	0.0271241	1.35164
NOD2	CD8	0.00203917	1.44535
PLAU	CD8	0.0378743	25.0704
RRM2	CD8	0.0570005	1.43735
SECTM1	CD8	0.0334308	1.41055	0.0753082	1.63342
SLC27A2	CD8	0.0343938	1.26762
TMCC3	CD8	0.0851222	1.1839
TNFRSF4	CD8	0.0241499	1.2282
TNFSF9	CD8	0.0271241	1.39686
VANGL1	CD8	0.0570005	1.09361
ATF3	CD8			0.0339794	2.28016
BASP1	CD8			0.0115546	1.87522
CCL2	CD8			0.0200003	12.1482
CXCL8	CD8			0.0205806	1.56246
CYSLTR1	CD8			0.0193202	1.05353
EGR1	CD8			0.0477468	1.09656
EGR2	CD8			0.033123	1.81183
FCGR2A	CD8			0.00521727	1.68131
FGD2	CD8			0.00704717	1.57401
FPR1	CD8			0.00304758	1.2728
G0S2	CD8			0.0711434	1.28081
GADD45G	CD8			0.0333173	1.97231
HDGFL3	CD8			0.000321137	1.28832
IFIT1	CD8			0.00144269	1.05928
IL13RA1	CD8			0.0343235	1.78379
LAMP3	CD8			7.33976e-05	1.21431
LRRC25	CD8			0.042084	1.02541
MEF2C	CD8			0.065841	1.7659
MS4A7	CD8			0.0244712	1.75646
MYO1E	CD8			0.0176054	2.05002
NPTX1	CD8			0.0592453	4.28837
NR4A1	CD8			0.0491552	1.27265
ODF3B	CD8			3.93852e-06	1.18534
PDGFRB	CD8			0.065841	2.3019
QPCT	CD8			0.0837376	1.69168
SPATS2L	CD8			0.0021313	1.22436
SPI1	CD8			0.0637759	1.01153
TLR7	CD8			0.0946947	3.36189
B3GALNT1	CD8					0.0877393	1.10739
JUP	CD8					0.0909194	1.19166

## Sheet: CD16
Gene Symbol	Cell type	Steady-State						Stimulated
		HD_pSS		HD_SLE		pSS_SLE		HD_pSS		HD_SLE		pSS_SLE
		FDR	Foldchange	FDR	Foldchange	FDR	Foldchange	FDR	Foldchange	FDR	Foldchange	FDR	Foldchange
CCL2	CD16			0.00455545	15.7133
CD70	CD16			0.012453	7.68759
IFI27	CD16			0.00150539	4.96153
PDCD1	CD16			0.048764	4.6184
LMCD1	CD16			0.0856093	4.2459
MAL	CD16			0.0267598	3.62663
MT1G	CD16			0.0922929	3.48275
ARNTL2	CD16			0.0695694	2.60518
IFI44L	CD16			0.000232807	2.58188
LIF	CD16			0.0445496	2.30832
TNFSF9	CD16			0.0381999	2.23505
NPDC1	CD16			0.0530481	1.73164
THEMIS	CD16			0.0194136	1.72932
SDC4	CD16			0.00301108	1.65829
CAMK4	CD16			0.0349799	1.55617
ADAM19	CD16			0.0887175	1.52125
MT1E	CD16			0.00743286	1.51192
LGALS3BP	CD16			0.000717975	1.50779
LAYN	CD16			0.0021579	1.42295
ESPL1	CD16			0.015741	1.41889
SLC27A2	CD16			0.00687135	1.38971
SPATS2L	CD16			0.000321091	1.37936
CD9	CD16			0.00160097	1.32501
MSC	CD16			0.0999262	1.19299
IFIT1	CD16			0.000783963	1.17243
AGRN	CD16			0.00161937	1.15325
ETV7	CD16			0.0278784	1.10744
HASPIN	CD16			0.0236649	1.09214
CENPW	CD16			0.00247531	1.07786
GPR146	CD16			0.0530517	1.07644
TRIM47	CD16			0.0753352	1.06901
LAMP3	CD16			0.0617377	1.03812
NBL1	CD16			0.0844764	1.02033
IFI44L	CD16	0.0361445	1.64522	7.85834e-05	1.00439

## Sheet: CD19
Gene Symbol	Cell type	Steady-State						Stimulated
		HD_pSS		HD_SLE		pSS_SLE		HD_pSS		HD_SLE		pSS_SLE
		FDR	Foldchange	FDR	Foldchange	FDR	Foldchange	FDR	Foldchange	FDR	Foldchange	FDR	Foldchange
NUB1	CD19									0.0645793	228.49
MRPL44	CD19									0.0895383	93.6166
GIMAP2	CD19									0.0778861	5.87617
CST3	CD19									0.0465535	3.99297
HMGN3	CD19									0.0741099	-1.00039
KIAA1109	CD19									0.074542	-1.00876
RCBTB2	CD19									0.074542	-1.01323
NPC2	CD19									0.0794731	-1.01462
NCF1	CD19									0.099407	-1.01957
ANXA2R	CD19									0.0741099	-1.03147
ZNF622	CD19									0.0755575	-1.05381
MAPK13	CD19									0.074542	-1.06168
BTN3A2	CD19									0.0913586	-1.06256
GLIPR2	CD19									0.0741099	-1.0833
SYNE2	CD19									0.0446898	-1.11209
NSMF	CD19									0.0982854	-1.12058
VPS13C	CD19									0.0869596	-1.12076
RERE	CD19									0.099407	-1.13144
TMEM14A	CD19									0.086543	-1.21678
ITGB2	CD19									0.0741099	-1.23512
SNX10	CD19									0.0694059	-1.24005
METTL4	CD19									0.0827405	-1.24809
NT5C3A	CD19									0.0880241	-1.25786
VASP	CD19									0.0876605	-1.31699
RC3H2	CD19									0.0830386	-1.41761
NOD1	CD19									0.0858542	-1.4207
BCLAF3	CD19									0.074542	-1.46716
SPINT2	CD19									0.0694059	-1.48336
ARSG	CD19									0.0931116	-1.56476
C19orf38	CD19									0.0913586	-1.67911
THAP4	CD19									0.0446898	-1.72781
CASP7	CD19									0.0801065	-1.74708
KDELR2	CD19									0.0822931	-1.78031
N4BP2L1	CD19									0.0737866	-1.89638
PYHIN1	CD19									0.0645793	-2.51956
LIPT1	CD19									0.0701348	-2.66304
GSTO1	CD19									0.0907871	-2.66861
RAMP1	CD19									0.0794731	-2.82623
LYSMD2	CD19									0.0794731	-2.87035
CXorf38	CD19									0.0625556	-3.47625
CASP4	CD19									0.0927629	-3.85166
ERAP2	CD19									0.0465535	-8.19498
XAF1	CD19									0.0801065	-8.71983
LRRCC1	CD19									0.074542	-8.91337
GBP3	CD19									0.0694059	-9.4651
RNF213	CD19									0.0989866	-63.6606
CMPK2	CD19	0.0260438	1.47078	7.7211e-06	2.04956
IFI27	CD19	0.0327026	6.26719	3.76903e-05	14.298
IFI44	CD19	0.00917686	1.11864	2.67406e-06	1.52492
IFI44L	CD19	0.0242254	1.17247	4.76208e-06	1.59051
LAMP3	CD19	0.034424	1.20035	0.0592223	1.3234
OASL	CD19	0.00917686	1.89925	1.72243e-05	2.53135
RSAD2	CD19	0.0458639	1.32332	0.00159408	1.84521
SPATS2L	CD19	0.0260438	1.74014	0.000234035	3.4281
ATF3	CD19			0.0491627	1.37882
CXCL10	CD19			0.034433	4.44605
CXCL2	CD19			0.0937826	5.97254
IFIT1	CD19			0.000426923	1.40927
LAG3	CD19			0.0028823	8.04116	0.0799966	3.51143
PACSIN3	CD19			0.0278185	1.96156
SLFN12L	CD19			0.00236736	1.43197
TOX2	CD19			0.018426	1.06901
USP18	CD19			4.76732e-05	1.49885
YES1	CD19			0.0381053	1.01501
